# Supplementary material for: Machine Learning Uncovers Natural Product Modulators of the 5-Lipoxygenase Pathway and Facilitates the Elucidation of Their Biological Mechanisms
Source: ACS Chem Biol. 2023 Dec 27;19(1):217–29. doi: 10.1021/acschembio.3c00725 (PMC10804367; doi:10.1021/acschembio.3c00725)
Supplement: Supplementary file 2 — cb3c00725_si_002.zip [file cb3c00725_si_002.zip]

Archive with 18 entries (18 files):
- Data S1 5-LO modulator dataset.csv
- __MACOSX/._Data S1 5-LO modulator dataset.csv
- Data S2 Commercially available natural products (SMILES).xlsx
- __MACOSX/._Data S2 Commercially available natural products (SMILES).xlsx
- Data S3 FLAP modulator dataset.txt
- __MACOSX/._Data S3 FLAP modulator dataset.txt
- Table S1 ML model metrics.xlsx
- __MACOSX/._Table S1 ML model metrics.xlsx
- Table S2 5-LO modulator fragment analysis.xlsx
- __MACOSX/._Table S2 5-LO modulator fragment analysis.xlsx
- Table S3 Predictions from 5-LO dataset.xlsx
- __MACOSX/._Table S3 Predictions from 5-LO dataset.xlsx
- Table S5 Predictions from FLAP dataset.xlsx
- __MACOSX/._Table S5 Predictions from FLAP dataset.xlsx
- Workflow S1 ML workflow.knwf
- __MACOSX/._Workflow S1 ML workflow.knwf
- Workflow S2 Fragment analysis workflow.knwf
- __MACOSX/._Workflow S2 Fragment analysis workflow.knwf
