# Supplementary material for: Machine Learning Uncovers Natural Product Modulators of the 5-Lipoxygenase Pathway and Facilitates the Elucidation of Their Biological Mechanisms
Source: ACS Chem Biol. 2023 Dec 27;19(1):217–29. doi: 10.1021/acschembio.3c00725 (PMC10804367; doi:10.1021/acschembio.3c00725)
Supplement: Supplementary file 2 — cb3c00725_si_002.zip [file cb3c00725_si_002.zip › Data S1 5-LO modulator dataset.csv]

CMPD_CHEMBLID	MOLREGNO	PARENT_CMPD_CHEMBLID	PARENT_MOLREGNO	MOL_PREF_NAME	COMPOUND_KEY	MOLWEIGHT	ALOGP	PSA	NUM_RO5_VIOLATIONS	CANONICAL_SMILES	ACTIVITY_ID	STANDARD_TYPE	RELATION	STANDARD_VALUE	STANDARD_UNITS	PCHEMBL_VALUE	PUBLISHED_TYPE	PUBLISHED_RELATION	PUBLISHED_VALUE	PUBLISHED_UNITS	ACTIVITY_COMMENT	DATA_VALIDITY_COMMENT	POTENTIAL_DUPLICATE	BAO_ENDPOINT	UO_UNITS	QUDT_UNITS	ASSAY_ID	ASSAY_CHEMBLID	ASSAY_TYPE	DESCRIPTION	ASSAY_SRC_ID	ASSAY_SRC_DESCRIPTION	ASSAY_ORGANISM	ASSAY_STRAIN	ASSAY_TAX_ID	CURATED_BY	BAO_FORMAT	TID	TARGET_CHEMBLID	TARGET_TYPE	PROTEIN_ACCESSION	PREF_NAME	ORGANISM	CONFIDENCE_SCORE	TARGET_MAPPING	APD_NAME	APD_CONFIDENCE	DOC_ID	DOC_CHEMBLID
CHEMBL2163347	1426800	CHEMBL2163347	1426800		JMC-4	338.27	3.96	117.94	0	[O-][N+](=O)c1cc(cc(c1)[N+](=O)[O-])C(=O)Oc2cccc3ccccc23	14594636	IC50	=	1000.0	nM	6.0	IC50	=	1.0	uM			0	BAO_0000190	UO_0000065	http://www.openphacts.org/units/Nanomolar	1336618	CHEMBL3240356	B	Inhibition of human 5-LOX using arachidonic acid as substrate preincubated for 10 mins followed by substrate addition by H2DCFDA staining-based fluorometric analysis	1	Scientific Literature	Homo sapiens		9606	Autocuration	BAO_0000357	55	CHEMBL215	SINGLE PROTEIN	P09917	Arachidonate 5-lipoxygenase	Homo sapiens	9	Protein			82303	CHEMBL3232946
CHEMBL1079303	616985	CHEMBL1079303	616985	ALSTOYUNINE D	4	398.41	-0.27	109.41	0	C[C@H]1[C@@H](C2C[C@H]3C4=[N+]([O-])c5ccccc5[C@]46C[C@@H](C2C6OC(=O)C)[N+]13[O-])C(=O)O	3231169	Inhibition	<	0.0	%		INH	<	0.0	%			0	BAO_0000201	UO_0000187	http://qudt.org/vocab/unit#Percent	619873	CHEMBL1110263	B	Inhibition of 5-LOX at 100 uM after 5 mins	1	Scientific Literature				Autocuration	BAO_0000357	55	CHEMBL215	SINGLE PROTEIN	P09917	Arachidonate 5-lipoxygenase	Homo sapiens	8	Homologous protein			50150	CHEMBL1154300
CHEMBL2163376	1426792	CHEMBL2163376	1426792		12, AG-690/37128069	363.79	5.67	51.8	1	Cc1cccc(c1)C2=N\C(=C/c3oc(cc3)c4cccc(Cl)c4)\C(=O)O2	12086128	IC50	>	100000.0	nM		IC50	>	100.0	uM			0	BAO_0000190	UO_0000065	http://www.openphacts.org/units/Nanomolar	859395	CHEMBL2167301	B	Inhibition of human 5-LOX in A23187-induced human whole blood assessed as reduction in LTB4 production pre-incubated for 20 mins before A23187 addition by enzyme immunoassay	1	Scientific Literature	Homo sapiens		9606	Autocuration	BAO_0000357	55	CHEMBL215	SINGLE PROTEIN	P09917	Arachidonate 5-lipoxygenase	Homo sapiens	9	Protein			65770	CHEMBL2163330
CHEMBL314360	135211	CHEMBL314360	135211		29, BWA4C	283.32	3.0	49.77	0	CC(=O)N(O)C\C=C\c1cccc(Oc2ccccc2)c1	13893022	IC50	=	220.0	nM	6.66	IC50	=	0.22	uM			0	BAO_0000190	UO_0000065	http://www.openphacts.org/units/Nanomolar	1287336	CHEMBL3111166	B	Inhibition of 5-LO (unknown origin)	1	Scientific Literature	Homo sapiens		9606	Autocuration	BAO_0000357	55	CHEMBL215	SINGLE PROTEIN	P09917	Arachidonate 5-lipoxygenase	Homo sapiens	9	Protein			76652	CHEMBL3108770
CHEMBL486871	451977	CHEMBL486871	451977		4e	482.5	6.28	64.99	1	OC1=C(C(OC1=O)c2cc(OCc3ccccc3)cc(OCc4ccccc4)c2)c5ccc(F)cc5	2230915	Activity					Activity				Not Determined		0	BAO_0000375			511350	CHEMBL1006479	B	Inhibition of 5LOX in human whole blood assessed as inhibition of calcium ionophore A-stimulated 5-HETE production at 100 uM	1	Scientific Literature	Homo sapiens		9606	Autocuration	BAO_0000357	55	CHEMBL215	SINGLE PROTEIN	P09917	Arachidonate 5-lipoxygenase	Homo sapiens	9	Protein			44264	CHEMBL1156688
CHEMBL1796849	1159903	CHEMBL1796849	1159903		15g	551.73	3.3	143.72	1	CCN([C@@H]1CCN(C1)[C@@H](C)c2ccccc2)S(=O)(=O)NCCc3c(n[nH]c3c4cnccn4)c5cccs5	6262092	IC50	=	5500.0	nM	5.26	IC50	=	5.5	uM			0	BAO_0000190	UO_0000065	http://www.openphacts.org/units/Nanomolar	754325	CHEMBL1799101	B	Inhibition of 5-LO	1	Scientific Literature				Autocuration	BAO_0000357	55	CHEMBL215	SINGLE PROTEIN	P09917	Arachidonate 5-lipoxygenase	Homo sapiens	8	Homologous protein			58129	CHEMBL1795262
CHEMBL96767	153322	CHEMBL96767	153322		10h	592.75	7.91	98.88	2	COc1cccc(Cn2c(CC(C)(C)C(=O)O)c3SC(C)Cc4c(OCc5ccc(cn5)c6ccccc6)ccc2c34)c1	1182839	IC50	=	28.0	nM	7.55	IC50	=	28.0	nM			0	BAO_0000190	UO_0000065	http://www.openphacts.org/units/Nanomolar	90626	CHEMBL699908	F	In vitro inhibition of LTB4 biosynthesis in [Ca(2+)]-ionophore-activated human polymorphonuclear leukocytes	1	Scientific Literature	Homo sapiens		9606	Expert	BAO_0000019	55	CHEMBL215	SINGLE PROTEIN	P09917	Arachidonate 5-lipoxygenase	Homo sapiens	9	Protein			11966	CHEMBL1126955
CHEMBL314360	135211	CHEMBL314360	135211		BWA4C	283.32	3.0	49.77	0	CC(=O)N(O)C\C=C\c1cccc(Oc2ccccc2)c1	8052262	IC50	=	80.0	nM	7.1	IC50	=	0.08	uM			1	BAO_0000190	UO_0000065	http://www.openphacts.org/units/Nanomolar	808210	CHEMBL1961122	B	Inhibition of 5-lipoxygenase in human polymorphonuclear leukocytes assessed as reduction in A23187 and AA-stimulated 5-LO product formation preincubated for 15 mins prior stimulation measured after 10 mins by HPLC analysis	1	Scientific Literature	Homo sapiens		9606	Autocuration	BAO_0000219	55	CHEMBL215	SINGLE PROTEIN	P09917	Arachidonate 5-lipoxygenase	Homo sapiens	9	Protein			61272	CHEMBL1955753
CHEMBL314360	135211	CHEMBL314360	135211		35, BWA4C	283.32	3.0	49.77	0	CC(=O)N(O)C\C=C\c1cccc(Oc2ccccc2)c1	12104025	Activity	=	1136.7	ng/ml		Activity	=	1136.7	ng/ml			0	BAO_0000181	UO_0000275	http://www.openphacts.org/units/NanogramPerMilliliter	861748	CHEMBL2173206	B	Competitive inhibition of 5-lipoxygenase in A23187-stimulated human PMNL assessed as enzyme product formation preincubated up to 10 uM for 15 mins by RP-HPLC analysis in presence of 20 uM exogenous arachidonic acid	1	Scientific Literature	Homo sapiens		9606	Autocuration	BAO_0000357	55	CHEMBL215	SINGLE PROTEIN	P09917	Arachidonate 5-lipoxygenase	Homo sapiens	9	Protein			65904	CHEMBL2169781
CHEMBL314360	135211	CHEMBL314360	135211		2	283.32	3.0	49.77	0	CC(=O)N(O)C\C=C\c1cccc(Oc2ccccc2)c1	680873	IC50	=	140.0	nM	6.85	IC50	=	0.14	uM			0	BAO_0000190	UO_0000065	http://www.openphacts.org/units/Nanomolar	3805	CHEMBL619880	B	In vitro inhibition of 5-lipoxygenase from human polymorphs	1	Scientific Literature				Autocuration	BAO_0000357	55	CHEMBL215	SINGLE PROTEIN	P09917	Arachidonate 5-lipoxygenase	Homo sapiens	8	Homologous protein			9637	CHEMBL1124047
CHEMBL1089467	622389	CHEMBL1089467	622389		5	456.34	6.85	100.41	1	OC(=O)C(Sc1nc(Cl)cc(Nc2cccc(Cl)c2)n1)c3cccc4ccccc34	5237452	IC50	=	5000.0	nM	5.3	IC50	=	5.0	uM			0	BAO_0000190	UO_0000065	http://www.openphacts.org/units/Nanomolar	726924	CHEMBL1686713	B	Inhibition of human recombinant 5-lipoxygenase	1	Scientific Literature	Homo sapiens		9606	Autocuration	BAO_0000357	55	CHEMBL215	SINGLE PROTEIN	P09917	Arachidonate 5-lipoxygenase	Homo sapiens	9	Protein			55745	CHEMBL1681685
CHEMBL433402	145001	CHEMBL433402	145001		21	279.42	4.5	52.82	0	CCCCC\C=C/C\C=C/C=C/C(O)CCC\C=N\O	1279751	Inhibition	<	40.0	%		Inhibition	<	40.0	%			0	BAO_0000201	UO_0000187	http://qudt.org/vocab/unit#Percent	3843	CHEMBL618026	B	Inhibition of 5-lipoxygenase was evaluated in human polymorphonuclear leukocytes stimulated by calcium ionophore A-23187 for formation of 5-HETE at 10 uM	1	Scientific Literature				Autocuration	BAO_0000219	55	CHEMBL215	SINGLE PROTEIN	P09917	Arachidonate 5-lipoxygenase	Homo sapiens	8	Homologous protein			951	CHEMBL1127986
CHEMBL2228912	1463065	CHEMBL2228912	1463065		24b	350.49	6.22	63.6	1	CCCCCCCCCCCCCCC1=C(O)C(=O)C=C(OC)C1=O	15225937	IC50	=	270.0	nM	6.57	IC50	=	0.27	uM			0	BAO_0000190	UO_0000065	http://www.openphacts.org/units/Nanomolar	1472476	CHEMBL3420629	B	Inhibition of 5-LOX in A23187-stimulated human blood PMNL assessed as reduction in lipoxygenase products formation pre-incubated for 15 mins followed by stimulation with A23187 for 10 mins by RP-HPLC based cell based assay	1	Scientific Literature	Homo sapiens		9606	Autocuration	BAO_0000219	55	CHEMBL215	SINGLE PROTEIN	P09917	Arachidonate 5-lipoxygenase	Homo sapiens	9	Protein			91551	CHEMBL3414543
CHEMBL3397723	1829446	CHEMBL3397723	1829446		19	577.59	8.77	77.88	2	CCCC\C(=C/c1cc(OCc2ccc(Oc3ccccn3)cc2)ccc1OCc4ccc(cc4)C(F)(F)F)\C(=O)O	15158909	IC50	=	200.0	nM	6.7	IC50	=	0.2	uM			0	BAO_0000190	UO_0000065	http://www.openphacts.org/units/Nanomolar	1462969	CHEMBL3398679	B	Inhibition of 5-LO in human human PMNL assessed as reduction in 5-LO product formation pre-incubated for 15 mins before addition of arachidonic acid substrate by HPLC analysis	1	Scientific Literature	Homo sapiens		9606	Autocuration	BAO_0000357	55	CHEMBL215	SINGLE PROTEIN	P09917	Arachidonate 5-lipoxygenase	Homo sapiens	9	Protein			90983	CHEMBL3397016
CHEMBL2336299	1525967	CHEMBL2336299	1525967		8q	565.63	6.96	79.69	2	Cc1ccc2nc(c(NC3CCCCC3)n2c1)c4ccc(OCCCNC(=O)Nc5ccc(cc5)C(F)(F)F)cc4	12701414	IC50	=	253.0	nM	6.6	IC50	=	253.0	nM			0	BAO_0000190	UO_0000065	http://www.openphacts.org/units/Nanomolar	948575	CHEMBL2344231	B	Inhibition of human recombinant 5-LO expressed in Escherichia coli after 15 mins by HPLC analysis	1	Scientific Literature	Homo sapiens		9606	Autocuration	BAO_0000019	55	CHEMBL215	SINGLE PROTEIN	P09917	Arachidonate 5-lipoxygenase	Homo sapiens	9	Protein			72494	CHEMBL2331454
CHEMBL1339294	763178	CHEMBL1339294	763178		5	345.8	4.28	84.19	0	COc1cc(\C=C\2/SC(=NC2=O)c3ccccc3)cc(Cl)c1O	6169322	IC50	=	3000.0	nM	5.52	IC50	=	3.0	uM			0	BAO_0000190	UO_0000065	http://www.openphacts.org/units/Nanomolar	742515	CHEMBL1769274	B	Inhibition of 5-lipoxygenase in S100 supernatant assessed as inhibition of LTB4 production preincubated for 15 mins measured after 10 mins by HPLC method	1	Scientific Literature				Autocuration	BAO_0000357	55	CHEMBL215	SINGLE PROTEIN	P09917	Arachidonate 5-lipoxygenase	Homo sapiens	8	Homologous protein			57258	CHEMBL1765089
CHEMBL1172003	649560	CHEMBL1172003	649560		4	494.65	8.28	106.84	1	CCCCCCC(Sc1nc(OCCc2ccccc2)cc(OCCc3ccccc3)n1)C(=O)O	12104020	IC50	=	12500.0	nM	4.9	IC50	=	12.5	uM			0	BAO_0000190	UO_0000065	http://www.openphacts.org/units/Nanomolar	861751	CHEMBL2173209	B	Inhibition of 5-lipoxygenase in human PMNL S100 supernatant assessed as inhibition of enzyme product formation preincubated for 5 to 10 mins before arachidonic acid addition by HPLC analysis	1	Scientific Literature	Homo sapiens		9606	Autocuration	BAO_0000357	55	CHEMBL215	SINGLE PROTEIN	P09917	Arachidonate 5-lipoxygenase	Homo sapiens	9	Protein			65904	CHEMBL2169781
CHEMBL1172003	649560	CHEMBL1172003	649560		4	494.65	8.28	106.84	1	CCCCCCC(Sc1nc(OCCc2ccccc2)cc(OCCc3ccccc3)n1)C(=O)O	12104014	Inhibition					INH				Active		0	BAO_0000376			861755	CHEMBL2173213	B	Reversible inhibition of human recombinant 5-lipoxygenase assessed as enzyme product formation measured after washout	1	Scientific Literature	Homo sapiens		9606	Autocuration	BAO_0000357	55	CHEMBL215	SINGLE PROTEIN	P09917	Arachidonate 5-lipoxygenase	Homo sapiens	9	Protein			65904	CHEMBL2169781
CHEMBL1650602	1062470	CHEMBL1650602	1062470		6a	139.11	1.03	70.42	0	OC(=O)c1cccc(O)n1	5194200	Inhibition	=	38.0	%		INH	=	38.0	%			0	BAO_0000201	UO_0000187	http://qudt.org/vocab/unit#Percent	715228	CHEMBL1664429	B	Inhibition of human recombinant 5-lipoxygenase at 1 mM after 10 mins by fluorescence assay	1	Scientific Literature	Homo sapiens		9606	Autocuration	BAO_0000357	55	CHEMBL215	SINGLE PROTEIN	P09917	Arachidonate 5-lipoxygenase	Homo sapiens	9	Protein			55288	CHEMBL1649420
CHEMBL3353705	1817816	CHEMBL3353705	1817816		78	296.34	2.7	76.85	0	COc1ccc(\C=C\2/SC(=NC2=O)c3ccncc3)cc1	14972566	IC50	=	2990.0	nM	5.52	IC50	=	2.99	uM			0	BAO_0000190	UO_0000065	http://www.openphacts.org/units/Nanomolar	1432944	CHEMBL3383919	B	Inhibition of 5-LO in human PMNL using arachidonic acid as substrate assessed as product formation incubated for 15 mins prior to substrate addition measured after 10 mins by HPLC analysis	1	Scientific Literature	Homo sapiens		9606	Autocuration	BAO_0000357	55	CHEMBL215	SINGLE PROTEIN	P09917	Arachidonate 5-lipoxygenase	Homo sapiens	9	Protein			89916	CHEMBL3351894
CHEMBL484084	500393	CHEMBL484084	500393		32	407.89	5.93	40.46	1	CCOC(=O)c1c(Cc2cccc(Cl)c2)n(C)c3c4ccccc4c(OC)cc13	2633475	IC50	>	10000.0	nM		IC50	>	10.0	uM			0	BAO_0000190	UO_0000065	http://www.openphacts.org/units/Nanomolar	520051	CHEMBL939890	B	Inhibition of human recombinant 5-lipoxygenase expressed in Escherichia coli assessed as 5LO product formation by cell free assay	1	Scientific Literature	Homo sapiens		9606	Autocuration	BAO_0000019	55	CHEMBL215	SINGLE PROTEIN	P09917	Arachidonate 5-lipoxygenase	Homo sapiens	9	Protein			46825	CHEMBL1137012
CHEMBL3260683	1745634	CHEMBL3260683	1745634		14	375.87	5.16	76.76	1	CCOC(=O)c1c(CSc2cccc(Cl)c2)n(C)c3ccc(O)cc13	14669429	Activity	=	45.3	%		Activity	=	45.3	%			0	BAO_0001103	UO_0000187	http://qudt.org/vocab/unit#Percent	1347660	CHEMBL3270699	B	Inhibition of human recombinant 5-LO expressed in Escherichia coli BL21 assessed as remaining activity using arachidonic acid as substrate preincubated at 10 uM for 5 to 10 mins by HPLC analysis	1	Scientific Literature	Homo sapiens		9606	Autocuration	BAO_0000019	55	CHEMBL215	SINGLE PROTEIN	P09917	Arachidonate 5-lipoxygenase	Homo sapiens	9	Protein			83307	CHEMBL3259515
CHEMBL9090	4337	CHEMBL9090	4337		7c	348.93	6.79	48.47	1	CC(C)(C)c1cc(\C=C\c2ccc(Cl)s2)cc(c1O)C(C)(C)C	1244554	Inhibition	=	19.0	%		Inhibition	=	19.0	%			0	BAO_0000201	UO_0000187	http://qudt.org/vocab/unit#Percent	101354	CHEMBL712611	B	Inhibitory activity against lipoxygenase (LO) at 1 uM concentration	1	Scientific Literature				Expert	BAO_0000357	55	CHEMBL215	SINGLE PROTEIN	P09917	Arachidonate 5-lipoxygenase	Homo sapiens	8	Homologous protein			9859	CHEMBL1124310
CHEMBL462482	471180	CHEMBL462482	471180		6h	473.03	6.99	102.3	1	CCCCCCC(Sc1nc(Cl)cc(NCc2ccc3ncccc3c2)n1)C(=O)OCC	2375657	Activity	=	11.4	%		Activity	=	11.4	%			0	BAO_0001103	UO_0000187	http://qudt.org/vocab/unit#Percent	510927	CHEMBL1007261	B	Inhibition of 5-lipoxygenase in human intact polymorphonuclear leukocytes assessed as suppression of A23187-induced product formation at 10 uM	1	Scientific Literature	Homo sapiens		9606	Autocuration	BAO_0000019	55	CHEMBL215	SINGLE PROTEIN	P09917	Arachidonate 5-lipoxygenase	Homo sapiens	9	Protein			45163	CHEMBL1140046
CHEMBL118842	197212	CHEMBL118842	197212		46	328.39	3.48	100.04	0	NC(=S)N(O)CC1=Cc2cc(Oc3ccccc3)ccc2OC1	282748	IC50	=	180.0	nM	6.75	IC50	=	0.18	uM			0	BAO_0000190	UO_0000065	http://www.openphacts.org/units/Nanomolar	101349	CHEMBL712607	B	In vitro inhibitory activity against 5-lipoxygenase by reduction of 5-hydroxyeicosatetraenoic acid (5-HETE) formed in guinea pig polymorphonuclear leukocytes (PMNs).	1	Scientific Literature	Cavia porcellus		10141	Expert	BAO_0000019	55	CHEMBL215	SINGLE PROTEIN	P09917	Arachidonate 5-lipoxygenase	Homo sapiens	8	Homologous protein			12079	CHEMBL1127079
CHEMBL118842	197212	CHEMBL118842	197212		46	328.39	3.48	100.04	0	NC(=S)N(O)CC1=Cc2cc(Oc3ccccc3)ccc2OC1	282750	Inhibition	=				Inhibition	=		%		Potential missing data	0	BAO_0000376			98481	CHEMBL709501	F	Ex vivo inhibition of LTB4 production by measurement of A-23187-stimulated LTB-4 production in dog blood at 1 mg/kg po.	1	Scientific Literature	Canis lupus familiaris		9615	Expert	BAO_0000218	55	CHEMBL215	SINGLE PROTEIN	P09917	Arachidonate 5-lipoxygenase	Homo sapiens	8	Homologous protein			12079	CHEMBL1127079
CHEMBL1688765	1076537	CHEMBL1688765	1076537		7	359.44	5.41	76.24	1	Oc1cccc(c1)c2ccc(cc2)c3cn(CSc4ccccc4)nn3	5306280	Inhibition	=	48.8	%		INH	=	48.8	%			0	BAO_0000201	UO_0000187	http://qudt.org/vocab/unit#Percent	736718	CHEMBL1695099	B	Inhibition of human recombinant 5-lipoxygenase expressed in Escherichia coli MV1190 assessed as residual activity at 30 uM by cell free assay	1	Scientific Literature	Homo sapiens		9606	Autocuration	BAO_0000019	55	CHEMBL215	SINGLE PROTEIN	P09917	Arachidonate 5-lipoxygenase	Homo sapiens	9	Protein			56083	CHEMBL1687920
CHEMBL227352	378446	CHEMBL227352	378446		15	395.54	4.87	54.46	0	CC(C1CCc2c(C)cc(OCCN(C)C)c(C)c2C1)C(=O)Nc3ccccn3	1880518	Inhibition	=	73.0	%		Inhibition	=	73.0	%			0	BAO_0000201	UO_0000187	http://qudt.org/vocab/unit#Percent	436355	CHEMBL905755	B	Inhibition of partially purified human 5-LO expressed in Escherichia coli assessed as remaining 5-LO activity at 10 uM	1	Scientific Literature	Homo sapiens		9606	Intermediate	BAO_0000019	55	CHEMBL215	SINGLE PROTEIN	P09917	Arachidonate 5-lipoxygenase	Homo sapiens	9	Protein			35780	CHEMBL1143062
CHEMBL129258	212351	CHEMBL129258	212351		3b	482.52	4.19	85.22	0	OC1OC(=O)c2cc3cc(OCc4cccc(c4)C5(O)CCOCC5)ccc3c(c6ccccc6)c12	657166	IC50	>	6000.0	nM		IC50	>	6000.0	nM			0	BAO_0000190	UO_0000065	http://www.openphacts.org/units/Nanomolar	3826	CHEMBL618012	B	Potency to inhibit oxidation of arachidonic acid by recombinant human 5-lipoxygenase	1	Scientific Literature				Expert	BAO_0000357	55	CHEMBL215	SINGLE PROTEIN	P09917	Arachidonate 5-lipoxygenase	Homo sapiens	8	Homologous protein			13623	CHEMBL1129067
CHEMBL461837	471016	CHEMBL461837	471016		4d	450.94	6.04	102.3	1	CCOC(=O)C(Sc1nc(Cl)cc(Nc2ccc3ncccc3c2)n1)c4ccccc4	2375667	Activity	=	3.5	%		Activity	=	3.5	%			0	BAO_0001103	UO_0000187	http://qudt.org/vocab/unit#Percent	510927	CHEMBL1007261	B	Inhibition of 5-lipoxygenase in human intact polymorphonuclear leukocytes assessed as suppression of A23187-induced product formation at 10 uM	1	Scientific Literature	Homo sapiens		9606	Autocuration	BAO_0000019	55	CHEMBL215	SINGLE PROTEIN	P09917	Arachidonate 5-lipoxygenase	Homo sapiens	9	Protein			45163	CHEMBL1140046
CHEMBL1830477	1177183	CHEMBL1830477	1177183		41	445.55	4.94	64.43	0	CCOC(=O)C1CCN(CC1)C(=O)CCc2cc(c3ccc(C)cc3)n(n2)c4ccccc4	6359453	IC50	>	10000.0	nM		IC50	>	10.0	uM			0	BAO_0000190	UO_0000065	http://www.openphacts.org/units/Nanomolar	770288	CHEMBL1833597	B	Inhibition of recombinant human 5-Lipoxygenase expressed in Escherichia coli lysate after 10 mins by HPLC analysis	1	Scientific Literature	Homo sapiens		9606	Autocuration	BAO_0000019	55	CHEMBL215	SINGLE PROTEIN	P09917	Arachidonate 5-lipoxygenase	Homo sapiens	9	Protein			59013	CHEMBL1828531
CHEMBL225354	378517	CHEMBL225354	378517		52	294.33	1.56	97.92	0	COc1cc(cc(OC)c1OC)C(=O)Nc2nccs2	1880629	Inhibition	=	50.0	%		Inhibition	=	50.0	%			0	BAO_0000201	UO_0000187	http://qudt.org/vocab/unit#Percent	436357	CHEMBL905757	B	Inhibition of 5-LO activity in ionophore A23187 and arachidonic-stimulated human intact PMNL assessed as remaining 5-LO activity at 10 uM	1	Scientific Literature	Homo sapiens		9606	Intermediate	BAO_0000357	55	CHEMBL215	SINGLE PROTEIN	P09917	Arachidonate 5-lipoxygenase	Homo sapiens	9	Protein			35780	CHEMBL1143062
CHEMBL1830477	1177183	CHEMBL1830477	1177183		41	445.55	4.94	64.43	0	CCOC(=O)C1CCN(CC1)C(=O)CCc2cc(c3ccc(C)cc3)n(n2)c4ccccc4	6359442	Activity	=	102.5	%		Activity	=	102.5	%			0	BAO_0001103	UO_0000187	http://qudt.org/vocab/unit#Percent	770285	CHEMBL1833594	B	Inhibition of recombinant human 5-Lipoxygenase expressed in Escherichia coli lysate assessed as residual activity at 10 uM after 10 mins by HPLC analysis	1	Scientific Literature	Homo sapiens		9606	Autocuration	BAO_0000019	55	CHEMBL215	SINGLE PROTEIN	P09917	Arachidonate 5-lipoxygenase	Homo sapiens	9	Protein			59013	CHEMBL1828531
CHEMBL282632	38036	CHEMBL282632	38036		35	170.25	1.13	32.34	0	CCCCCN1CCCC(=O)N1	103296	Activity					Activity				Not Active		0	BAO_0000375			4290	CHEMBL618400	B	In vitro inhibition of 5-Lipoxygenase; Inactive.	1	Scientific Literature				Expert	BAO_0000357	55	CHEMBL215	SINGLE PROTEIN	P09917	Arachidonate 5-lipoxygenase	Homo sapiens	8	Homologous protein			168	CHEMBL1126356
CHEMBL3353687	1817797	CHEMBL3353687	1817797		59	321.39	4.1	71.8	0	CC(=O)c1ccc(\C=C\2/SC(=NC2=O)c3ccc(C)cc3)cc1	14972523	IC50	=	160.0	nM	6.8	IC50	=	0.16	uM			0	BAO_0000190	UO_0000065	http://www.openphacts.org/units/Nanomolar	1432943	CHEMBL3383918	B	Inhibition of 5-LO in human PMNL S100 extract using arachidonic acid as substrate incubated for 15 mins prior to substrate addition measured after 10 mins by HPLC analysis	1	Scientific Literature	Homo sapiens		9606	Autocuration	BAO_0000357	55	CHEMBL215	SINGLE PROTEIN	P09917	Arachidonate 5-lipoxygenase	Homo sapiens	9	Protein			89916	CHEMBL3351894
CHEMBL425358	310628	CHEMBL425358	310628		4	533.06	5.61	82.27	2	NC(=O)N(O)CCC#Cc1ccc(OCCN2CCN(CC2)[C@H](c3ccccc3)c4ccc(Cl)cc4)cc1	1457042	IC50	=	213.0	nM	6.67	IC50	=	213.0	nM			0	BAO_0000190	UO_0000065	http://www.openphacts.org/units/Nanomolar	304944	CHEMBL826973	B	Inhibition of 5-lipoxygenase activity in human whole blood assay	1	Scientific Literature	Homo sapiens		9606	Expert	BAO_0000357	55	CHEMBL215	SINGLE PROTEIN	P09917	Arachidonate 5-lipoxygenase	Homo sapiens	9	Protein			20275	CHEMBL1137052
CHEMBL2023847	1339230	CHEMBL2023847	1339230		24	330.79	4.76	71.62	0	Clc1ccc(cc1)c2csc(Nc3ccc4OCOc4c3)n2	15021251	IC50	=	3200.0	nM	5.5	IC50	=	3.2	uM			0	BAO_0000190	UO_0000065	http://www.openphacts.org/units/Nanomolar	1452155	CHEMBL3365101	B	Inhibition of 5-lipoxygenase in human PMNL using arachidonic acid as substrate preincubated for 15 mins before substrate addition measured after 10 mins	1	Scientific Literature	Homo sapiens		9606	Autocuration	BAO_0000357	55	CHEMBL215	SINGLE PROTEIN	P09917	Arachidonate 5-lipoxygenase	Homo sapiens	9	Protein			90519	CHEMBL3352533
CHEMBL300976	86870	CHEMBL300976	86870		32	262.32	3.49	66.93	0	COc1cc(\C=C\c2cccs2)cc(OC)c1O	1219024	IC50	~	100.0	nM		IC50	~	0.1	uM			0	BAO_0000190	UO_0000065	http://www.openphacts.org/units/Nanomolar	3819	CHEMBL618006	B	Inhibition of human neutrophil 5-lipoxygenase	1	Scientific Literature				Expert	BAO_0000357	55	CHEMBL215	SINGLE PROTEIN	P09917	Arachidonate 5-lipoxygenase	Homo sapiens	8	Homologous protein			10603	CHEMBL1124816
CHEMBL1170852	649518	CHEMBL1170852	649518		11	634.59	11.61	125.3	2	CCCCC(Sc1nc(OCCc2ccc(OC(F)(F)F)cc2)cc(OCCc3ccc(OC(F)(F)F)cc3)n1)C(=O)O	12105055	IC50	=	500.0	nM	6.3	IC50	=	0.5	uM			0	BAO_0000190	UO_0000065	http://www.openphacts.org/units/Nanomolar	861606	CHEMBL2174547	B	Inhibition of 5-lipoxygenase-mediated 5(S)-H(p)ETE formation in fMLP-stimulated human PMNL incubated 10 mins prior to fMLP challenge	1	Scientific Literature	Homo sapiens		9606	Autocuration	BAO_0000357	55	CHEMBL215	SINGLE PROTEIN	P09917	Arachidonate 5-lipoxygenase	Homo sapiens	9	Protein			65904	CHEMBL2169781
CHEMBL375257	378486	CHEMBL375257	378486		29	263.32	1.79	91.49	0	COc1ccc(NC(=O)Nc2nc(C)cs2)cc1	1880652	Inhibition	=	73.0	%		Inhibition	=	73.0	%			0	BAO_0000201	UO_0000187	http://qudt.org/vocab/unit#Percent	436357	CHEMBL905757	B	Inhibition of 5-LO activity in ionophore A23187 and arachidonic-stimulated human intact PMNL assessed as remaining 5-LO activity at 10 uM	1	Scientific Literature	Homo sapiens		9606	Intermediate	BAO_0000357	55	CHEMBL215	SINGLE PROTEIN	P09917	Arachidonate 5-lipoxygenase	Homo sapiens	9	Protein			35780	CHEMBL1143062
CHEMBL1957962	1283498	CHEMBL1957962	1283498		5	350.41	5.1	75.15	1	Cc1ccc2nc(c3ccc(cc3)[N+](=O)[O-])c(NC4CCCCC4)n2c1	8052283	IC50	>	30000.0	nM		IC50	>	30.0	uM			0	BAO_0000190	UO_0000065	http://www.openphacts.org/units/Nanomolar	808211	CHEMBL1961123	B	Inhibition of 5-lipoxygenase in S100 cell free fraction of human polymorphonuclear leukocytes assessed as reduction in 5-LO product formation preincubated for 15 mins measured after 10 mins by HPLC analysis	1	Scientific Literature	Homo sapiens		9606	Autocuration	BAO_0000019	55	CHEMBL215	SINGLE PROTEIN	P09917	Arachidonate 5-lipoxygenase	Homo sapiens	9	Protein			61272	CHEMBL1955753
CHEMBL3260682	1745633	CHEMBL3260682	1745633		15	377.4	4.91	76.76	0	CCOC(=O)c1c(CSc2ccc(F)cc2F)n(C)c3ccc(O)cc13	14670383	IC50	=	3200.0	nM	5.5	IC50	=	3.2	uM			0	BAO_0000190	UO_0000065	http://www.openphacts.org/units/Nanomolar	1347661	CHEMBL3270700	B	Inhibition of human recombinant 5-LO expressed in Escherichia coli BL21 using arachidonic acid as substrate preincubated for 5 to 10 mins by HPLC analysis	1	Scientific Literature	Homo sapiens		9606	Autocuration	BAO_0000019	55	CHEMBL215	SINGLE PROTEIN	P09917	Arachidonate 5-lipoxygenase	Homo sapiens	9	Protein			83307	CHEMBL3259515
CHEMBL3416162	1839359	CHEMBL3416162	1839359		17d	196.2	1.43	74.59	0	CCCCC1=C(O)C(=O)C=C(O)C1=O	15225882	Activity	=	65.4	%		Activity	=	65.4	%			0	BAO_0001103	UO_0000187	http://qudt.org/vocab/unit#Percent	1472474	CHEMBL3420627	B	Inhibition of human recombinant 5-LOX expressed in Escherichia coli BL21 assessed as remaining activity at 10 uM incubated for 10 mins in presence of arachidonic acid by RP-HPLC based cell-free assay	1	Scientific Literature	Homo sapiens		9606	Autocuration	BAO_0000019	55	CHEMBL215	SINGLE PROTEIN	P09917	Arachidonate 5-lipoxygenase	Homo sapiens	9	Protein			91551	CHEMBL3414543
CHEMBL3353728	1817839	CHEMBL3353728	1817839		ST-1237	345.41	4.76	63.96	0	COc1ccc(\C=C/2\SC(=NC2=O)c3cccc4ccccc34)cc1	14972544	IC50	=	80.0	nM	7.1	IC50	=	0.08	uM			0	BAO_0000190	UO_0000065	http://www.openphacts.org/units/Nanomolar	1432943	CHEMBL3383918	B	Inhibition of 5-LO in human PMNL S100 extract using arachidonic acid as substrate incubated for 15 mins prior to substrate addition measured after 10 mins by HPLC analysis	1	Scientific Literature	Homo sapiens		9606	Autocuration	BAO_0000357	55	CHEMBL215	SINGLE PROTEIN	P09917	Arachidonate 5-lipoxygenase	Homo sapiens	9	Protein			89916	CHEMBL3351894
CHEMBL3416166	1839363	CHEMBL3416166	1839363		26d	364.52	6.9	74.59	1	CCCCCCCCCCCCCCCCC1=C(O)C(=O)C=C(O)C1=O	15225986	IC50	>	10000.0	nM		IC50	>	10.0	uM			0	BAO_0000190	UO_0000065	http://www.openphacts.org/units/Nanomolar	1472478	CHEMBL3420867	B	Inhibition of 5-LOX in A23187-stimulated human blood PMNL assessed as reduction in lipoxygenase products formation in presence of arachidonic acid pre-incubated for 15 mins followed by stimulation with A23187 for 10 mins by RP-HPLC based cell based assay	1	Scientific Literature	Homo sapiens		9606	Autocuration	BAO_0000219	55	CHEMBL215	SINGLE PROTEIN	P09917	Arachidonate 5-lipoxygenase	Homo sapiens	9	Protein			91551	CHEMBL3414543
CHEMBL20953	26013	CHEMBL20953	26013		(+/-)-2j	387.49	4.97	59.59	0	COC1(CCc2ccc(OCc3ccc4ccccc4c3)cc12)c5nccs5	913237	IC50	=	700.0	nM	6.16	IC50	=	0.7	uM			0	BAO_0000190	UO_0000065	http://www.openphacts.org/units/Nanomolar	3799	CHEMBL619874	B	Inhibition of 5-lipoxygenase in human whole blood.	1	Scientific Literature				Expert	BAO_0000357	55	CHEMBL215	SINGLE PROTEIN	P09917	Arachidonate 5-lipoxygenase	Homo sapiens	8	Homologous protein			11090	CHEMBL1125585
CHEMBL1765888	1140916	CHEMBL1765888	1140916		7	309.38	4.34	63.95	0	COc1ccc(\C=C\2/SC(=NC2=O)c3ccc(C)cc3)cc1	6169324	IC50	=	300.0	nM	6.52	IC50	=	0.3	uM			0	BAO_0000190	UO_0000065	http://www.openphacts.org/units/Nanomolar	742515	CHEMBL1769274	B	Inhibition of 5-lipoxygenase in S100 supernatant assessed as inhibition of LTB4 production preincubated for 15 mins measured after 10 mins by HPLC method	1	Scientific Literature				Autocuration	BAO_0000357	55	CHEMBL215	SINGLE PROTEIN	P09917	Arachidonate 5-lipoxygenase	Homo sapiens	8	Homologous protein			57258	CHEMBL1765089
CHEMBL557342	566339	CHEMBL557342	566339		11	388.52	5.94	81.06	1	CCCCC(Sc1ccc(OCCCOc2ccc(C)cc2)cc1)C(=O)O	6205909	IC50	=	5200.0	nM	5.28	IC50	=	5.2	uM			0	BAO_0000190	UO_0000065	http://www.openphacts.org/units/Nanomolar	748822	CHEMBL1781670	B	Inhibition of 5-lipoxygenase in A23187-stimulated human PMNL assessed as enzyme product formation preincubated 15 mins by RP-HPLC analysis in presence of exogenous arachidonic acid	1	Scientific Literature	Homo sapiens		9606	Autocuration	BAO_0000357	55	CHEMBL215	SINGLE PROTEIN	P09917	Arachidonate 5-lipoxygenase	Homo sapiens	9	Protein			57731	CHEMBL1777776
CHEMBL2165871	1429313	CHEMBL2165871	1429313		19, AP-906/42086948	388.87	4.79	102.37	0	Cc1cc(Cl)ccc1NC(=O)CN2N=Nc3sc4CCCCc4c3C2=O	12086115	IC50	=	44000.0	nM	4.36	IC50	=	44.0	uM			0	BAO_0000190	UO_0000065	http://www.openphacts.org/units/Nanomolar	859396	CHEMBL2167302	B	Inhibition of human recombinant 5-LOX expressed in Escherichia coli BL2-DE3 incubated 10 mins before substrate addition by fluorescence spectrophotometry based cell free system assay	1	Scientific Literature	Homo sapiens		9606	Autocuration	BAO_0000019	55	CHEMBL215	SINGLE PROTEIN	P09917	Arachidonate 5-lipoxygenase	Homo sapiens	9	Protein			65770	CHEMBL2163330
CHEMBL20953	26013	CHEMBL20953	26013		(+)-3	387.49	4.97	59.59	0	COC1(CCc2ccc(OCc3ccc4ccccc4c3)cc12)c5nccs5	258923	IC50	=	500.0	nM	6.3	IC50	=	0.5	uM			1	BAO_0000190	UO_0000065	http://www.openphacts.org/units/Nanomolar	3821	CHEMBL618007	B	Inhibition of 5-lipoxygenase from human whole blood	1	Scientific Literature				Expert	BAO_0000357	55	CHEMBL215	SINGLE PROTEIN	P09917	Arachidonate 5-lipoxygenase	Homo sapiens	8	Homologous protein			12281	CHEMBL1127840
CHEMBL1688768	1076540	CHEMBL1688768	1076540		14	355.43	5.6	50.94	1	Oc1ccc(cc1)c2ccc(cc2)c3cn(CCCc4ccccc4)nn3	5306283	Inhibition	=	58.4	%		INH	=	58.4	%			0	BAO_0000201	UO_0000187	http://qudt.org/vocab/unit#Percent	736718	CHEMBL1695099	B	Inhibition of human recombinant 5-lipoxygenase expressed in Escherichia coli MV1190 assessed as residual activity at 30 uM by cell free assay	1	Scientific Literature	Homo sapiens		9606	Autocuration	BAO_0000019	55	CHEMBL215	SINGLE PROTEIN	P09917	Arachidonate 5-lipoxygenase	Homo sapiens	9	Protein			56083	CHEMBL1687920
CHEMBL86676	138873	CHEMBL86676	138873		70C	316.33	3.37	75.79	0	CC(\C=C\c1cccc(Oc2ccc(F)cc2)c1)N(O)C(=O)N	236868	IC50	=	80.0	nM	7.1	IC50	=	0.08	uM			0	BAO_0000190	UO_0000065	http://www.openphacts.org/units/Nanomolar	3839	CHEMBL618023	B	The compound was tested in vitro for inhibition against 5-lipoxygenase in intact human neutrophils	1	Scientific Literature				Autocuration	BAO_0000357	55	CHEMBL215	SINGLE PROTEIN	P09917	Arachidonate 5-lipoxygenase	Homo sapiens	8	Homologous protein			455	CHEMBL1127152
CHEMBL1270810	710056	CHEMBL1270810	710056		21	456.54	6.37	118.76	1	O=C(OCC#CCSc1oc(nn1)c2cccc3ccccc23)c4cc5ccccc5s4	3524798	IC50	>	75000.0	nM		IC50	>	75.0	uM			0	BAO_0000190	UO_0000065	http://www.openphacts.org/units/Nanomolar	675415	CHEMBL1273495	B	Inhibition of human 5-lipoxygenase after 15 mins by UV-vis spectrophotometer analysis	1	Scientific Literature	Homo sapiens		9606	Autocuration	BAO_0000357	55	CHEMBL215	SINGLE PROTEIN	P09917	Arachidonate 5-lipoxygenase	Homo sapiens	9	Protein			53458	CHEMBL1268899
CHEMBL16596	17620	CHEMBL16596	17620	QUIFLAPON	MK-0591	587.17	8.89	89.65	2	CC(C)(C)Sc1c(CC(C)(C)C(=O)O)n(Cc2ccc(Cl)cc2)c3ccc(OCc4ccc5ccccc5n4)cc13	12707194	IC50	=	5000.0	nM	5.3	IC50	=	5.0	uM			1	BAO_0000190	UO_0000065	http://www.openphacts.org/units/Nanomolar	943200	CHEMBL2346231	B	Inhibition of 5LOX (unknown origin) using arachidonic acid as substrate after 5 mins by spectrophotometric analysis	1	Scientific Literature	Homo sapiens		9606	Autocuration	BAO_0000357	55	CHEMBL215	SINGLE PROTEIN	P09917	Arachidonate 5-lipoxygenase	Homo sapiens	9	Protein			72445	CHEMBL2331414
CHEMBL71399	109946	CHEMBL71399	109946		3aa	370.44	4.39	58.14	0	Cc1c[nH]c(n1)C(O)c2cccc(OCc3ccc(cc3)c4ccccc4)c2	946350	IC50	=	7000.0	nM	5.16	IC50	=	7.0	uM			0	BAO_0000190	UO_0000065	http://www.openphacts.org/units/Nanomolar	4045	CHEMBL620776	B	Compound was tested for the inhibition of 5-lipoxygenase (5-Lpo) in guinea pig.	1	Scientific Literature	Cavia porcellus		10141	Autocuration	BAO_0000357	55	CHEMBL215	SINGLE PROTEIN	P09917	Arachidonate 5-lipoxygenase	Homo sapiens	8	Homologous protein			11090	CHEMBL1125585
CHEMBL90190	147145	CHEMBL90190	147145		21	288.8	5.07	48.22	1	CC1(C)C(=S)N(c2ccc(Cl)cc2)c3ncccc13	1148078	Inhibition	=	17.0	%		Inhibition	=	17.0	%			0	BAO_0000201	UO_0000187	http://qudt.org/vocab/unit#Percent	3841	CHEMBL873950	B	In vitro inhibitory activity against 5-lipoxygenase in human polymorphonuclear (PMN) cells	1	Scientific Literature				Expert	BAO_0000019	55	CHEMBL215	SINGLE PROTEIN	P09917	Arachidonate 5-lipoxygenase	Homo sapiens	8	Homologous protein			10319	CHEMBL1125117
CHEMBL344636	232685	CHEMBL344636	232685		7	645.21	9.65	89.65	2	CC1Cc2c(OCc3ccc(cn3)c4ccccc4)ccc5c2c(S1)c(CCc6ccccc6C(=O)O)n5Cc7ccc(Cl)cc7	693407	IC50	=	360.0	nM	6.44	IC50	=	360.0	nM			0	BAO_0000190	UO_0000065	http://www.openphacts.org/units/Nanomolar	3832	CHEMBL618017	B	Inhibition of Human 5-lipoxygenase	1	Scientific Literature				Expert	BAO_0000357	55	CHEMBL215	SINGLE PROTEIN	P09917	Arachidonate 5-lipoxygenase	Homo sapiens	8	Homologous protein			13165	CHEMBL1128640
CHEMBL551480	562846	CHEMBL551480	562846		4	402.55	6.42	81.06	1	CCCC[C@H](Sc1ccc(OCCCOc2cccc(C)c2C)cc1)C(=O)O	6205915	IC50	=	2000.0	nM	5.7	IC50	=	2.0	uM			0	BAO_0000190	UO_0000065	http://www.openphacts.org/units/Nanomolar	748822	CHEMBL1781670	B	Inhibition of 5-lipoxygenase in A23187-stimulated human PMNL assessed as enzyme product formation preincubated 15 mins by RP-HPLC analysis in presence of exogenous arachidonic acid	1	Scientific Literature	Homo sapiens		9606	Autocuration	BAO_0000357	55	CHEMBL215	SINGLE PROTEIN	P09917	Arachidonate 5-lipoxygenase	Homo sapiens	9	Protein			57731	CHEMBL1777776
CHEMBL1830462	1177168	CHEMBL1830462	1177168		26	537.92	7.41	74.83	2	FC(F)(F)c1ccc(cc1)c2cc(CCC(=O)Oc3ccc(cc3)n4cccc4)nn2c5ccc(Cl)nn5	6359427	Activity	=	90.8	%		Activity	=	90.8	%			0	BAO_0001103	UO_0000187	http://qudt.org/vocab/unit#Percent	770285	CHEMBL1833594	B	Inhibition of recombinant human 5-Lipoxygenase expressed in Escherichia coli lysate assessed as residual activity at 10 uM after 10 mins by HPLC analysis	1	Scientific Literature	Homo sapiens		9606	Autocuration	BAO_0000019	55	CHEMBL215	SINGLE PROTEIN	P09917	Arachidonate 5-lipoxygenase	Homo sapiens	9	Protein			59013	CHEMBL1828531
CHEMBL375676	378423	CHEMBL375676	378423		2	500.61	4.04	124.22	1	COc1cc(cc(OC)c1OC)C(=O)Nc2nc3[C@@H](C)[C@@H]4[C@H]5OC(=O)[C@@H](C)[C@@H]5CC[C@@]4(C)Cc3s2	1880493	Inhibition	=	16.0	%		Inhibition	=	16.0	%			0	BAO_0000201	UO_0000187	http://qudt.org/vocab/unit#Percent	436357	CHEMBL905757	B	Inhibition of 5-LO activity in ionophore A23187 and arachidonic-stimulated human intact PMNL assessed as remaining 5-LO activity at 10 uM	1	Scientific Literature	Homo sapiens		9606	Intermediate	BAO_0000357	55	CHEMBL215	SINGLE PROTEIN	P09917	Arachidonate 5-lipoxygenase	Homo sapiens	9	Protein			35780	CHEMBL1143062
CHEMBL389884	378487	CHEMBL389884	378487		30	250.28	0.98	104.38	0	COc1ccc(NC(=O)Nc2nncs2)cc1	1880612	Inhibition	=	99.0	%		Inhibition	=	99.0	%			0	BAO_0000201	UO_0000187	http://qudt.org/vocab/unit#Percent	436356	CHEMBL905756	B	Inhibition of 5-LO activity in ionophore A23187 and arachidonic-stimulated human intact PMNL assessed as remaining 5-LO activity at 1 uM	1	Scientific Literature	Homo sapiens		9606	Intermediate	BAO_0000357	55	CHEMBL215	SINGLE PROTEIN	P09917	Arachidonate 5-lipoxygenase	Homo sapiens	9	Protein			35780	CHEMBL1143062
CHEMBL2042355	1348785	CHEMBL2042355	1348785		4	415.4	3.84	139.85	0	Nc1ccc(cc1)c2ccc(cc2)c3cn(Cc4ccc(cc4[N+](=O)[O-])C(=O)O)nn3	10927834	Activity	=	100.1	%		Activity	=	100.1	%			0	BAO_0001103	UO_0000187	http://qudt.org/vocab/unit#Percent	824652	CHEMBL2045710	B	Inhibition of 5-lipoxygenase in human neutrophil assessed as remaining activity at 10 uM preincubated for 15 mins before substrate arachidonic acid addition measured after 10 mins by HPLC method	1	Scientific Literature	Homo sapiens		9606	Autocuration	BAO_0000357	55	CHEMBL215	SINGLE PROTEIN	P09917	Arachidonate 5-lipoxygenase	Homo sapiens	9	Protein			62361	CHEMBL2040712
CHEMBL562493	556116	CHEMBL562493	556116		7, ST-1355	268.33	4.08	73.39	0	Oc1ccc(Nc2nc(cs2)c3ccccc3)cc1	15021234	IC50	=	300.0	nM	6.52	IC50	=	0.3	uM			0	BAO_0000190	UO_0000065	http://www.openphacts.org/units/Nanomolar	1452155	CHEMBL3365101	B	Inhibition of 5-lipoxygenase in human PMNL using arachidonic acid as substrate preincubated for 15 mins before substrate addition measured after 10 mins	1	Scientific Literature	Homo sapiens		9606	Autocuration	BAO_0000357	55	CHEMBL215	SINGLE PROTEIN	P09917	Arachidonate 5-lipoxygenase	Homo sapiens	9	Protein			90519	CHEMBL3352533
CHEMBL2336204	1525871	CHEMBL2336204	1525871		6a	402.44	3.99	68.61	0	COc1ccc2c(c1)c(cn2C(=O)\C=C\c3ccccc3)C(=O)C(=O)N4CCCC4	12707202	Inhibition	=	5.9	%		INH	=	5.9	%			0	BAO_0000201	UO_0000187	http://qudt.org/vocab/unit#Percent	943201	CHEMBL2346232	B	Inhibition of 5LOX (unknown origin) using arachidonic acid as substrate at 0.01 uM after 5 mins by spectrophotometric analysis	1	Scientific Literature	Homo sapiens		9606	Autocuration	BAO_0000357	55	CHEMBL215	SINGLE PROTEIN	P09917	Arachidonate 5-lipoxygenase	Homo sapiens	9	Protein			72445	CHEMBL2331414
CHEMBL435907	293714	CHEMBL435907	293714		2t	409.87	5.05	67.59	1	COc1ccc(cc1)n2nc(cc2c3ccc(Cl)cc3)C#CC(C)N(O)C(=O)C	608907	Inhibition	=	20.0	%		Inhibition	=	20.0	%			0	BAO_0000201	UO_0000187	http://qudt.org/vocab/unit#Percent	4039	CHEMBL620770	B	Inhibitory activity against 5-lipoxygenase (5-LO) in after oral administration of 5 mg/kg at 4 hr	1	Scientific Literature	Canis lupus familiaris		9615	Autocuration	BAO_0000218	55	CHEMBL215	SINGLE PROTEIN	P09917	Arachidonate 5-lipoxygenase	Homo sapiens	8	Homologous protein			3595	CHEMBL1131670
CHEMBL88084	141856	CHEMBL88084	141856		2a	348.43	3.81	27.69	0	COC1(CCOCC1)c2cccc(OCc3ccc4ccccc4c3)c2	975162	IC50	=	10.0	nM	8.0	IC50	=	10.0	nM			0	BAO_0000190	UO_0000065	http://www.openphacts.org/units/Nanomolar	3810	CHEMBL619885	B	In vitro potency against human 5-Lipoxygenase	1	Scientific Literature				Autocuration	BAO_0000357	55	CHEMBL215	SINGLE PROTEIN	P09917	Arachidonate 5-lipoxygenase	Homo sapiens	8	Homologous protein			12703	CHEMBL1127834
CHEMBL455936	512550	CHEMBL455936	512550		2	449.95	7.16	100.41	1	Cc1cccc(Nc2cc(Cl)nc(SC(C(=O)O)c3cccc4ccccc34)n2)c1C	5237427	IC50	=	5000.0	nM	5.3	IC50	=	5.0	uM			1	BAO_0000190	UO_0000065	http://www.openphacts.org/units/Nanomolar	726922	CHEMBL1686711	B	Inhibition of 5-lipoxygenase in human PMNL	1	Scientific Literature	Homo sapiens		9606	Autocuration	BAO_0000357	55	CHEMBL215	SINGLE PROTEIN	P09917	Arachidonate 5-lipoxygenase	Homo sapiens	9	Protein			55745	CHEMBL1681685
CHEMBL205800	345661	CHEMBL205800	345661		1	532.4	7.2	71.83	2	OC(c1cc(F)cc(Sc2ccc3OC(=O)C=C(c4ccc(F)cc4)c3c2)c1)(C(F)(F)F)C(F)(F)F	1711242	IC50	=	27.0	nM	7.57	IC50	=	27.0	nM			0	BAO_0000190	UO_0000065	http://www.openphacts.org/units/Nanomolar	351708	CHEMBL870097	B	Inhibition of human 5-LO	1	Scientific Literature	Homo sapiens		9606	Expert	BAO_0000357	55	CHEMBL215	SINGLE PROTEIN	P09917	Arachidonate 5-lipoxygenase	Homo sapiens	9	Protein			31094	CHEMBL1147648
CHEMBL2037373	1346917	CHEMBL2037373	1346917		3	288.35	4.24	33.95	0	CN(C)c1ccc(cc1)n2nc3ccc4ccccc4c3n2	10907146	IC50	=	2200.0	nM	5.66	IC50	=	2.2	uM			0	BAO_0000190	UO_0000065	http://www.openphacts.org/units/Nanomolar	821042	CHEMBL2039368	B	Inhibition of recombinant 5-lipoxygenase expressed in Escherichia coli BL21 using arachidonic acid as substrate incubated for 15 mins prior to substrate addition measured after 10 mins by HPLC analysis	1	Scientific Literature				Autocuration	BAO_0000019	55	CHEMBL215	SINGLE PROTEIN	P09917	Arachidonate 5-lipoxygenase	Homo sapiens	8	Homologous protein			62078	CHEMBL2034900
CHEMBL504720	471015	CHEMBL504720	471015		4c	422.89	5.46	113.3	1	OC(=O)C(Sc1nc(Cl)cc(Nc2ccc3ncccc3c2)n1)c4ccccc4	2375634	Activity					Activity				Not Active		0	BAO_0000375			510926	CHEMBL1007260	B	Inhibition of 5-lipoxygenase in human intact polymorphonuclear leukocytes assessed as suppression of A23187-induced product formation at 1 uM	1	Scientific Literature	Homo sapiens		9606	Autocuration	BAO_0000019	55	CHEMBL215	SINGLE PROTEIN	P09917	Arachidonate 5-lipoxygenase	Homo sapiens	9	Protein			45163	CHEMBL1140046
CHEMBL390982	378362	CHEMBL390982	378362		1	372.52	5.22	79.45	1	CCCOc1cc(C)c2CCC(Cc2c1C)C(C)C(=O)Nc3nccs3	1880505	Inhibition	=	36.0	%		Inhibition	=	36.0	%			0	BAO_0000201	UO_0000187	http://qudt.org/vocab/unit#Percent	436355	CHEMBL905755	B	Inhibition of partially purified human 5-LO expressed in Escherichia coli assessed as remaining 5-LO activity at 10 uM	1	Scientific Literature	Homo sapiens		9606	Intermediate	BAO_0000019	55	CHEMBL215	SINGLE PROTEIN	P09917	Arachidonate 5-lipoxygenase	Homo sapiens	9	Protein			35780	CHEMBL1143062
CHEMBL390982	378362	CHEMBL390982	378362		1	372.52	5.22	79.45	1	CCCOc1cc(C)c2CCC(Cc2c1C)C(C)C(=O)Nc3nccs3	1880532	IC50	=	800.0	nM	6.1	IC50	=	0.8	uM			0	BAO_0000190	UO_0000065	http://www.openphacts.org/units/Nanomolar	436352	CHEMBL905752	F	Inhibition of 5-LO activity in ionophore A23187 and arachidonic-stimulated human intact PMNL	1	Scientific Literature				Intermediate	BAO_0000019	55	CHEMBL215	SINGLE PROTEIN	P09917	Arachidonate 5-lipoxygenase	Homo sapiens	8	Homologous protein			35780	CHEMBL1143062
CHEMBL17148	19291	CHEMBL17148	19291		25	396.42	3.68	101.24	0	Fc1ccc(cc1)c2[nH]c(nc2c3ccncc3)c4ccc(CC(=N)NC#N)cc4	921258	IC50	=	420.0	nM	6.38	IC50	=	0.42	uM			0	BAO_0000190	UO_0000065	http://www.openphacts.org/units/Nanomolar	88003	CHEMBL697605	F	Inhibitory activity against interleukin-1 (IL-1) synthesis, using intact human monocytes	1	Scientific Literature	Homo sapiens		9606	Expert	BAO_0000019	55	CHEMBL215	SINGLE PROTEIN	P09917	Arachidonate 5-lipoxygenase	Homo sapiens	9	Protein			1175	CHEMBL1150984
CHEMBL1688763	1076535	CHEMBL1688763	1076535		1	400.39	4.59	113.83	0	OC(=O)c1ccc(Cn2cc(nn2)c3ccc(cc3)c4ccccc4)c(c1)[N+](=O)[O-]	10927860	IC50	=	9200.0	nM	5.04	IC50	=	9.2	uM			1	BAO_0000190	UO_0000065	http://www.openphacts.org/units/Nanomolar	824650	CHEMBL2045708	B	Inhibition of 5-lipoxygenase in human neutrophil preincubated for 15 mins before substrate arachidonic acid addition measured after 10 mins by HPLC method	1	Scientific Literature	Homo sapiens		9606	Autocuration	BAO_0000357	55	CHEMBL215	SINGLE PROTEIN	P09917	Arachidonate 5-lipoxygenase	Homo sapiens	9	Protein			62361	CHEMBL2040712
CHEMBL1957974	1283511	CHEMBL1957974	1283511		17	376.49	4.57	41.8	0	C1CCC(CC1)Nc2c(nc3ccccn23)c4ccc(cc4)N5CCOCC5	8052296	IC50	=	510.0	nM	6.29	IC50	=	0.51	uM			0	BAO_0000190	UO_0000065	http://www.openphacts.org/units/Nanomolar	808211	CHEMBL1961123	B	Inhibition of 5-lipoxygenase in S100 cell free fraction of human polymorphonuclear leukocytes assessed as reduction in 5-LO product formation preincubated for 15 mins measured after 10 mins by HPLC analysis	1	Scientific Literature	Homo sapiens		9606	Autocuration	BAO_0000019	55	CHEMBL215	SINGLE PROTEIN	P09917	Arachidonate 5-lipoxygenase	Homo sapiens	9	Protein			61272	CHEMBL1955753
CHEMBL2029858	1341907	CHEMBL2029858	1341907		4e	395.47	5.67	63.95	1	COc1ccc(\C=C\2/SC(=NC2=O)c3ccc4ccccc4c3)c5ccccc15	10891708	Activity	=	15.3	%		Activity	=	15.3	%			0	BAO_0001103	UO_0000187	http://qudt.org/vocab/unit#Percent	818994	CHEMBL2034138	B	Inhibition of 5-lipoxygenase in cell free S100 freshly isolated human PMNL cells assessed as assessed as residual activity at 10 uM preincubated for 15 mins measured after 10 mins by HPLC analysis relative to control	1	Scientific Literature	Homo sapiens		9606	Autocuration	BAO_0000219	55	CHEMBL215	SINGLE PROTEIN	P09917	Arachidonate 5-lipoxygenase	Homo sapiens	9	Protein			61988	CHEMBL2029222
CHEMBL129056	212968	CHEMBL129056	212968		9q	469.53	3.96	73.42	0	OC1(CCOCC1)c2cccc(COc3ccc4c(cc(cc4c3)C5=NCCO5)c6cocc6)c2	665996	IC50	=	70.0	nM	7.16	IC50	=	70.0	nM			0	BAO_0000190	UO_0000065	http://www.openphacts.org/units/Nanomolar	3826	CHEMBL618012	B	Potency to inhibit oxidation of arachidonic acid by recombinant human 5-lipoxygenase	1	Scientific Literature				Expert	BAO_0000357	55	CHEMBL215	SINGLE PROTEIN	P09917	Arachidonate 5-lipoxygenase	Homo sapiens	8	Homologous protein			13623	CHEMBL1129067
CHEMBL2029848	1341896	CHEMBL2029848	1341896		3d	405.9	6.1	63.95	1	Clc1ccc(cc1)C2=NC(=O)\C(=C\c3ccc(OCc4ccccc4)cc3)\S2	10891629	IC50	=	80.0	nM	7.1	IC50	=	0.08	uM			0	BAO_0000190	UO_0000065	http://www.openphacts.org/units/Nanomolar	818992	CHEMBL2034136	B	Inhibition of 5-lipoxygenase in cell free S100 freshly isolated human PMNL cells assessed as inhibition of A23187-stimulated 5-LO product formation preincubated for 15 mins measured after 10 mins by HPLC analysis	1	Scientific Literature	Homo sapiens		9606	Autocuration	BAO_0000219	55	CHEMBL215	SINGLE PROTEIN	P09917	Arachidonate 5-lipoxygenase	Homo sapiens	9	Protein			61988	CHEMBL2029222
CHEMBL3260689	1745640	CHEMBL3260689	1745640		8	371.45	4.48	85.99	0	CCOC(=O)c1c(CSc2ccccc2OC)n(C)c3ccc(O)cc13	14669438	Activity	=	30.6	%		Activity	=	30.6	%			0	BAO_0001103	UO_0000187	http://qudt.org/vocab/unit#Percent	1347606	CHEMBL3269884	B	Inhibition of 5-LO-mediated LTB4 production in human polymorphonuclear leukocytes assessed as assessed as remaining activity preincubated at 10 uM for 15 mins by HPLC analysis	1	Scientific Literature	Homo sapiens		9606	Autocuration	BAO_0000219	55	CHEMBL215	SINGLE PROTEIN	P09917	Arachidonate 5-lipoxygenase	Homo sapiens	9	Protein			83307	CHEMBL3259515
CHEMBL119069	196982	CHEMBL119069	196982		57	398.41	2.75	97.33	0	CCOC(=O)CNC(=O)N(O)CC1=Cc2cc(Oc3ccccc3)ccc2OC1	274226	IC50	=	74.0	nM	7.13	IC50	=	0.074	uM			0	BAO_0000190	UO_0000065	http://www.openphacts.org/units/Nanomolar	101350	CHEMBL712608	B	In vitro inhibitory activity against 5-lipoxygenase by reduction of LTB4 formed in guinea pig polymorphonuclear leukocytes (PMNs).	1	Scientific Literature	Cavia porcellus		10141	Expert	BAO_0000019	55	CHEMBL215	SINGLE PROTEIN	P09917	Arachidonate 5-lipoxygenase	Homo sapiens	8	Homologous protein			12079	CHEMBL1127079
CHEMBL389289	378426	CHEMBL389289	378426		4	454.58	4.11	105.76	0	COc1ccccc1CC(=O)Nc2nc3C(C)C4C5OC(=O)C(C)C5CCC4(C)Cc3s2	1880559	IC50	>	10000.0	nM		IC50	>	10.0	uM			0	BAO_0000190	UO_0000065	http://www.openphacts.org/units/Nanomolar	436353	CHEMBL905753	B	Inhibition of partially purified human 5-LO expressed in Escherichia coli	1	Scientific Literature	Homo sapiens		9606	Intermediate	BAO_0000019	55	CHEMBL215	SINGLE PROTEIN	P09917	Arachidonate 5-lipoxygenase	Homo sapiens	9	Protein			35780	CHEMBL1143062
CHEMBL389289	378426	CHEMBL389289	378426		4	454.58	4.11	105.76	0	COc1ccccc1CC(=O)Nc2nc3C(C)C4C5OC(=O)C(C)C5CCC4(C)Cc3s2	1880548	IC50	=	4000.0	nM	5.4	IC50	=	4.0	uM			0	BAO_0000190	UO_0000065	http://www.openphacts.org/units/Nanomolar	436352	CHEMBL905752	F	Inhibition of 5-LO activity in ionophore A23187 and arachidonic-stimulated human intact PMNL	1	Scientific Literature				Intermediate	BAO_0000019	55	CHEMBL215	SINGLE PROTEIN	P09917	Arachidonate 5-lipoxygenase	Homo sapiens	8	Homologous protein			35780	CHEMBL1143062
CHEMBL3109720	1614923	CHEMBL3109720	1614923		IIb	231.2	2.76	86.28	0	Oc1ccc(c(O)c1)c2cccc(c2)[N+](=O)[O-]	13893363	Activity	=	64.1	%		Activity	=	64.1	%			0	BAO_0001103	UO_0000187	http://qudt.org/vocab/unit#Percent	1287339	CHEMBL3111169	B	Inhibition of 5-LO in human PMNL using arachidonic acid as substrate assessed as residual activity at 10 uM preincubated for 15 mins	1	Scientific Literature	Homo sapiens		9606	Autocuration	BAO_0000357	55	CHEMBL215	SINGLE PROTEIN	P09917	Arachidonate 5-lipoxygenase	Homo sapiens	9	Protein			76652	CHEMBL3108770
CHEMBL3109720	1614923	CHEMBL3109720	1614923		IIb	231.2	2.76	86.28	0	Oc1ccc(c(O)c1)c2cccc(c2)[N+](=O)[O-]	13893358	Activity	=	84.3	%		Activity	=	84.3	%			0	BAO_0001103	UO_0000187	http://qudt.org/vocab/unit#Percent	1287341	CHEMBL3111171	B	Inhibition of human recombinant 5-LO expressed in Escherichia coli BL21 using arachidonic acid as substrate assessed as residual activity at 10 uM after 10 mins	1	Scientific Literature	Homo sapiens		9606	Autocuration	BAO_0000019	55	CHEMBL215	SINGLE PROTEIN	P09917	Arachidonate 5-lipoxygenase	Homo sapiens	9	Protein			76652	CHEMBL3108770
CHEMBL3109720	1614923	CHEMBL3109720	1614923		IIb	231.2	2.76	86.28	0	Oc1ccc(c(O)c1)c2cccc(c2)[N+](=O)[O-]	13892996	IC50	>	10000.0	nM		IC50	>	10.0	uM			0	BAO_0000190	UO_0000065	http://www.openphacts.org/units/Nanomolar	1287340	CHEMBL3111170	B	Inhibition of human recombinant 5-LO expressed in Escherichia coli BL21 using arachidonic acid as substrate after 10 mins	1	Scientific Literature	Homo sapiens		9606	Autocuration	BAO_0000019	55	CHEMBL215	SINGLE PROTEIN	P09917	Arachidonate 5-lipoxygenase	Homo sapiens	9	Protein			76652	CHEMBL3108770
CHEMBL211391	352293	CHEMBL211391	352293		3o	297.31	2.61	87.24	0	CCOC(=O)c1c(Nc2cccnc2)[nH]c3ccc(O)cc13	1737798	Inhibition	=	24.0	%		Inhibition	=	24.0	%			0	BAO_0000201	UO_0000187	http://qudt.org/vocab/unit#Percent	370437	CHEMBL869692	B	Inhibition of 5-LOX at 10 uM	1	Scientific Literature	Homo sapiens		9606	Expert	BAO_0000357	55	CHEMBL215	SINGLE PROTEIN	P09917	Arachidonate 5-lipoxygenase	Homo sapiens	9	Protein			31377	CHEMBL1138080
CHEMBL2336517	1526187	CHEMBL2336517	1526187		3	448.86	3.9	103.78	0	CC(N1C(=O)c2ccc(cc2C1=O)C(=O)Nc3cc(Cl)ccc3C(=O)O)c4ccccc4	12691036	Inhibition	<	1.0	%		INH	<	1.0	%			0	BAO_0000201	UO_0000187	http://qudt.org/vocab/unit#Percent	945915	CHEMBL2340529	B	Inhibition of 5-LOX-mediated LTB4 formation in human whole blood at 10 uM incubated for 20 mins prior to substrate addition measured after 0.5 hrs by EIA in presence of calcium ionophore A23187	1	Scientific Literature	Homo sapiens		9606	Autocuration	BAO_0000357	55	CHEMBL215	SINGLE PROTEIN	P09917	Arachidonate 5-lipoxygenase	Homo sapiens	9	Protein			72703	CHEMBL2331332
CHEMBL16603	18595	CHEMBL16603	18595		13	267.11	4.43	30.21	0	Clc1ccc(cc1Cl)C(=O)\C=C\c2occc2	197545	IC50	=	4100.0	nM	5.39	IC50	=	4.1	uM			0	BAO_0000190	UO_0000065	http://www.openphacts.org/units/Nanomolar	3822	CHEMBL618008	B	Inhibitory concentration required against 5-lipoxygenase activity in cytosolic fractions of human neutrophils	1	Scientific Literature				Autocuration	BAO_0000357	55	CHEMBL215	SINGLE PROTEIN	P09917	Arachidonate 5-lipoxygenase	Homo sapiens	8	Homologous protein			2567	CHEMBL1131525
CHEMBL126077	209968	CHEMBL126077	209968	INDIRUBIN-3-MONOXIME	1, IO	277.28	4.36	81.24	0	Oc1[nH]c2ccccc2c1c3[nH]c4ccccc4c3N=O	14652021	Inhibition	=	92.2	%		INH	=	92.2	%			0	BAO_0000201	UO_0000187	http://qudt.org/vocab/unit#Percent	1353584	CHEMBL3270665	B	Inhibition of 5-LO in human neutrophils assessed as product formation at 3 uM by cell-intact assay relative to control in presence of 2.5 uM A23187 ionophore	1	Scientific Literature	Homo sapiens		9606	Autocuration	BAO_0000357	55	CHEMBL215	SINGLE PROTEIN	P09917	Arachidonate 5-lipoxygenase	Homo sapiens	9	Protein			83088	CHEMBL3259773
CHEMBL519150	500249	CHEMBL519150	500249		11l	365.81	5.47	62.32	1	CCOC(=O)c1c([nH]c2c3ccccc3c(O)cc12)c4ccc(Cl)cc4	2633463	IC50	=	67.0	nM	7.17	IC50	=	0.067	uM			0	BAO_0000190	UO_0000065	http://www.openphacts.org/units/Nanomolar	520051	CHEMBL939890	B	Inhibition of human recombinant 5-lipoxygenase expressed in Escherichia coli assessed as 5LO product formation by cell free assay	1	Scientific Literature	Homo sapiens		9606	Autocuration	BAO_0000019	55	CHEMBL215	SINGLE PROTEIN	P09917	Arachidonate 5-lipoxygenase	Homo sapiens	9	Protein			46825	CHEMBL1137012
CHEMBL378950	352404	CHEMBL378950	352404		9b	308.37	4.22	54.12	0	CCOC(=O)c1c(NC(C)c2ccccc2)[nH]c3ccccc13	1737747	IC50	=	9700.0	nM	5.01	IC50	=	9.7	uM			0	BAO_0000190	UO_0000065	http://www.openphacts.org/units/Nanomolar	370438	CHEMBL869693	B	Inhibition of 5-LOX in A-23187-stimulated PNML	1	Scientific Literature	Homo sapiens		9606	Expert	BAO_0000357	55	CHEMBL215	SINGLE PROTEIN	P09917	Arachidonate 5-lipoxygenase	Homo sapiens	9	Protein			31377	CHEMBL1138080
CHEMBL2042358	1348788	CHEMBL2042358	1348788		7	444.4	4.22	151.12	0	OC(=O)c1cccc(c1)c2ccc(cc2)c3cn(Cc4ccc(cc4[N+](=O)[O-])C(=O)O)nn3	10927831	Activity	=	123.8	%		Activity	=	123.8	%			0	BAO_0001103	UO_0000187	http://qudt.org/vocab/unit#Percent	824652	CHEMBL2045710	B	Inhibition of 5-lipoxygenase in human neutrophil assessed as remaining activity at 10 uM preincubated for 15 mins before substrate arachidonic acid addition measured after 10 mins by HPLC method	1	Scientific Literature	Homo sapiens		9606	Autocuration	BAO_0000357	55	CHEMBL215	SINGLE PROTEIN	P09917	Arachidonate 5-lipoxygenase	Homo sapiens	9	Protein			62361	CHEMBL2040712
CHEMBL2336943	1526618	CHEMBL2336943	1526618		10	367.32	2.35	140.18	0	CC1=NN(C(=O)/C/1=N\Nc2ccccc2C(=O)O)c3ccc(cc3)[N+](=O)[O-]	12688281	Inhibition	=	10.0	%		INH	=	10.0	%			0	BAO_0000201	UO_0000187	http://qudt.org/vocab/unit#Percent	945908	CHEMBL2340522	B	Inhibition of 5-LOX (unknown origin) at 10 uM by cell-free assay	1	Scientific Literature	Homo sapiens		9606	Autocuration	BAO_0000357	55	CHEMBL215	SINGLE PROTEIN	P09917	Arachidonate 5-lipoxygenase	Homo sapiens	9	Protein			72703	CHEMBL2331332
CHEMBL2336943	1526618	CHEMBL2336943	1526618		10	367.32	2.35	140.18	0	CC1=NN(C(=O)/C/1=N\Nc2ccccc2C(=O)O)c3ccc(cc3)[N+](=O)[O-]	12691029	Inhibition	<	1.0	%		INH	<	1.0	%			0	BAO_0000201	UO_0000187	http://qudt.org/vocab/unit#Percent	945915	CHEMBL2340529	B	Inhibition of 5-LOX-mediated LTB4 formation in human whole blood at 10 uM incubated for 20 mins prior to substrate addition measured after 0.5 hrs by EIA in presence of calcium ionophore A23187	1	Scientific Literature	Homo sapiens		9606	Autocuration	BAO_0000357	55	CHEMBL215	SINGLE PROTEIN	P09917	Arachidonate 5-lipoxygenase	Homo sapiens	9	Protein			72703	CHEMBL2331332
CHEMBL459236	465608	CHEMBL459236	465608		ZM-230487	411.47	3.08	48.0	0	CCN1C(=O)C=Cc2cc(COc3cc(F)cc(c3)C4(CCOCC4)OC)ccc12	2181998	Activity	=	4.5	ng/ml		Activity	=	4.5	ng/ml			0	BAO_0000181	UO_0000275	http://www.openphacts.org/units/NanogramPerMilliliter	506010	CHEMBL950605	B	Inhibition of 5LO-mediated LTB4 production in 12-O-tetradecanoylphorbol-13-acetate-stimulated human neutrophils at 10 uM by RIA	1	Scientific Literature	Homo sapiens		9606	Autocuration	BAO_0000357	55	CHEMBL215	SINGLE PROTEIN	P09917	Arachidonate 5-lipoxygenase	Homo sapiens	9	Protein			42399	CHEMBL1156358
CHEMBL330189	153764	CHEMBL330189	153764		35	541.06	7.64	89.65	2	CC1Cc2c(OCc3ccc(cn3)c4ccccc4)ccc5c2c(S1)c(C(=O)O)n5Cc6ccc(Cl)cc6	1180223	IC50	=	97.0	nM	7.01	IC50	=	97.0	nM			0	BAO_0000190	UO_0000065	http://www.openphacts.org/units/Nanomolar	90626	CHEMBL699908	F	In vitro inhibition of LTB4 biosynthesis in [Ca(2+)]-ionophore-activated human polymorphonuclear leukocytes	1	Scientific Literature	Homo sapiens		9606	Expert	BAO_0000019	55	CHEMBL215	SINGLE PROTEIN	P09917	Arachidonate 5-lipoxygenase	Homo sapiens	9	Protein			11966	CHEMBL1126955
CHEMBL3238467	1737021	CHEMBL3238467	1737021		7e	366.12	3.15	120.73	0	[O-][N+](=O)c1cc(cc(c1)[N+](=O)[O-])C(=O)Nc2cccc(Br)c2	14594666	IC50	>	50000.0	nM		IC50	>	50.0	uM			0	BAO_0000190	UO_0000065	http://www.openphacts.org/units/Nanomolar	1336619	CHEMBL3240357	B	Inhibition of 5-LOX in human whole blood assessed as inhibition of A23187-induced LTB4 production preincubated for 15 mins followed by A23187 induction measured after 30 mins by ELISA	1	Scientific Literature	Homo sapiens		9606	Autocuration	BAO_0000357	55	CHEMBL215	SINGLE PROTEIN	P09917	Arachidonate 5-lipoxygenase	Homo sapiens	9	Protein			82303	CHEMBL3232946
CHEMBL349370	275170	CHEMBL349370	275170		Searie1 (Table 2)	495.95	3.2	114.05	0	COC1(CCOCC1)c2cc(F)cc(OCc3cc(c4ccc(Cl)cc4)n(n3)S(=O)(=O)N)c2	576649	IC50	=	150.0	nM	6.82	IC50	=	0.15	uM			0	BAO_0000190	UO_0000065	http://www.openphacts.org/units/Nanomolar	3813	CHEMBL875097	F	Inhibition of 5-lipoxygenase activity of compound evaluated as determined by the inhibition of calcium ionophore-induced leukotriene B4 production in human blood.	1	Scientific Literature				Autocuration	BAO_0000019	55	CHEMBL215	SINGLE PROTEIN	P09917	Arachidonate 5-lipoxygenase	Homo sapiens	8	Homologous protein			5364	CHEMBL1135226
CHEMBL518643	471179	CHEMBL518643	471179		6g	444.98	6.42	113.3	1	CCCCCCC(Sc1nc(Cl)cc(NCc2ccc3ncccc3c2)n1)C(=O)O	2375644	Activity	=	87.6	%		Activity	=	87.6	%			0	BAO_0001103	UO_0000187	http://qudt.org/vocab/unit#Percent	510926	CHEMBL1007260	B	Inhibition of 5-lipoxygenase in human intact polymorphonuclear leukocytes assessed as suppression of A23187-induced product formation at 1 uM	1	Scientific Literature	Homo sapiens		9606	Autocuration	BAO_0000019	55	CHEMBL215	SINGLE PROTEIN	P09917	Arachidonate 5-lipoxygenase	Homo sapiens	9	Protein			45163	CHEMBL1140046
CHEMBL1765905	1140933	CHEMBL1765905	1140933		ST1131	310.37	3.11	89.97	0	COc1ccc(\C=C\2/SC(=NC2=O)c3ccc(N)cc3)cc1	10891643	IC50	=	630.0	nM	6.2	IC50	=	0.63	uM			1	BAO_0000190	UO_0000065	http://www.openphacts.org/units/Nanomolar	818992	CHEMBL2034136	B	Inhibition of 5-lipoxygenase in cell free S100 freshly isolated human PMNL cells assessed as inhibition of A23187-stimulated 5-LO product formation preincubated for 15 mins measured after 10 mins by HPLC analysis	1	Scientific Literature	Homo sapiens		9606	Autocuration	BAO_0000219	55	CHEMBL215	SINGLE PROTEIN	P09917	Arachidonate 5-lipoxygenase	Homo sapiens	9	Protein			61988	CHEMBL2029222
CHEMBL377094	345945	CHEMBL377094	345945		10	504.37	6.1	84.97	2	OC(c1cc(F)cc(Sc2ccc3C(=CC(=O)Oc3c2)c4cocc4)c1)(C(F)(F)F)C(F)(F)F	1711240	IC50	=	9.0	nM	8.05	IC50	=	9.0	nM			0	BAO_0000190	UO_0000065	http://www.openphacts.org/units/Nanomolar	351708	CHEMBL870097	B	Inhibition of human 5-LO	1	Scientific Literature	Homo sapiens		9606	Expert	BAO_0000357	55	CHEMBL215	SINGLE PROTEIN	P09917	Arachidonate 5-lipoxygenase	Homo sapiens	9	Protein			31094	CHEMBL1147648
CHEMBL1765905	1140933	CHEMBL1765905	1140933		ST1131	310.37	3.11	89.97	0	COc1ccc(\C=C\2/SC(=NC2=O)c3ccc(N)cc3)cc1	10892036	Activity	=	72.9	%		Activity	=	72.9	%			0	BAO_0001103	UO_0000187	http://qudt.org/vocab/unit#Percent	818999	CHEMBL2034231	B	Inhibition of 5-lipoxygenase in human polynuclear leukocytes assessed as residual activity at 1 uM preincubated for 15 mins measured after 10 mins by HPLC analysis relative to control	1	Scientific Literature	Homo sapiens		9606	Autocuration	BAO_0000219	55	CHEMBL215	SINGLE PROTEIN	P09917	Arachidonate 5-lipoxygenase	Homo sapiens	9	Protein			61988	CHEMBL2029222
CHEMBL2172779	1432286	CHEMBL2172779	1432286		26	586.49	7.84	89.44	2	Clc1ccc(cc1)S(=O)(=O)NC(=O)Cc2cn(nc2c3ccc(cc3)C#Cc4cccc(Cl)c4)c5ccccc5	12113175	IC50	=	2300.0	nM	5.64	IC50	=	2.3	uM			0	BAO_0000190	UO_0000065	http://www.openphacts.org/units/Nanomolar	864588	CHEMBL2176568	B	Inhibition of 5-lipoxygenase in A23187-stimulated human neutrophils assessed as inhibition of enzyme product formation by RP-HPLC analysis	1	Scientific Literature	Homo sapiens		9606	Autocuration	BAO_0000357	55	CHEMBL215	SINGLE PROTEIN	P09917	Arachidonate 5-lipoxygenase	Homo sapiens	9	Protein			66020	CHEMBL2169773
CHEMBL61891	92742	CHEMBL61891	92742		4k	237.28	1.52	107.69	0	CC(N(O)C(=O)N)c1nc2ccccc2s1	1229275	IC50	=	520.0	nM	6.28	IC50	=	0.52	uM			0	BAO_0000190	UO_0000065	http://www.openphacts.org/units/Nanomolar	90070	CHEMBL701321	F	Inhibition of 5-lipoxygenase (5-LO) measured as LTB4 production in human whole blood stimulated with calcium ionophore (A23187).	1	Scientific Literature				Expert	BAO_0000019	55	CHEMBL215	SINGLE PROTEIN	P09917	Arachidonate 5-lipoxygenase	Homo sapiens	8	Homologous protein			13986	CHEMBL1130069
CHEMBL463267	465644	CHEMBL463267	465644		1d	274.32	3.2	32.67	0	O=C1N2CC\C(=C/c3ccccc3)\C2=Nc4ccccc14	2181956	Activity	=	61.6	ng/ml		Activity	=	61.6	ng/ml			0	BAO_0000181	UO_0000275	http://www.openphacts.org/units/NanogramPerMilliliter	506010	CHEMBL950605	B	Inhibition of 5LO-mediated LTB4 production in 12-O-tetradecanoylphorbol-13-acetate-stimulated human neutrophils at 10 uM by RIA	1	Scientific Literature	Homo sapiens		9606	Autocuration	BAO_0000357	55	CHEMBL215	SINGLE PROTEIN	P09917	Arachidonate 5-lipoxygenase	Homo sapiens	9	Protein			42399	CHEMBL1156358
CHEMBL118	18694	CHEMBL118	18694	CELECOXIB	Celecoxib	381.37	4.43	86.36	0	Cc1ccc(cc1)c2cc(nn2c3ccc(cc3)S(=O)(=O)N)C(F)(F)F	3339889	IC50					IC50				Not Determined		0	BAO_0000190			638980	CHEMBL1168963	B	Inhibition of 5-lipoxygenase in human whole blood assessed as inhibition of LTB4 production by HPLC method	1	Scientific Literature	Homo sapiens		9606	Intermediate	BAO_0000357	55	CHEMBL215	SINGLE PROTEIN	P09917	Arachidonate 5-lipoxygenase	Homo sapiens	9	Protein			51519	CHEMBL1165918
CHEMBL17220	18945	CHEMBL17220	18945		52	358.46	4.04	92.89	0	CSc1ccc(cc1)c2nc(c3cccc(N)c3)c([nH]2)c4ccncc4	908498	IC50	=	680.0	nM	6.17	IC50	=	0.68	uM			0	BAO_0000190	UO_0000065	http://www.openphacts.org/units/Nanomolar	88003	CHEMBL697605	F	Inhibitory activity against interleukin-1 (IL-1) synthesis, using intact human monocytes	1	Scientific Literature	Homo sapiens		9606	Expert	BAO_0000019	55	CHEMBL215	SINGLE PROTEIN	P09917	Arachidonate 5-lipoxygenase	Homo sapiens	9	Protein			1175	CHEMBL1150984
CHEMBL27410	38103	CHEMBL27410	38103		8	210.66	2.1	32.34	0	Clc1ccccc1N2CCCC(=O)N2	84236	IC50	=	99000.0	nM	4.0	IC50	=	99.0	uM			0	BAO_0000190	UO_0000065	http://www.openphacts.org/units/Nanomolar	4294	CHEMBL618403	B	Inhibitory activity against 5-lipoxygenase.	1	Scientific Literature				Expert	BAO_0000357	55	CHEMBL215	SINGLE PROTEIN	P09917	Arachidonate 5-lipoxygenase	Homo sapiens	8	Homologous protein			168	CHEMBL1126356
CHEMBL162514	273050	CHEMBL162514	273050		21	316.31	2.2	94.25	0	NC(=O)N(O)CC1COc2cc(Oc3ccccc3)ccc2O1	1003393	Inhibition	=	100.0	%		Inhibition	=	100.0	%			0	BAO_0000201	UO_0000187	http://qudt.org/vocab/unit#Percent	3991	CHEMBL619264	F	Ex vivo inhibition of 5-LO was determined by the measurement of A-23187-stimulated LTB4 production in dog blood at 0.5h, following intravenous administration at the dose of 1.0 mg/kg	1	Scientific Literature	Canis lupus familiaris		9615	Autocuration	BAO_0000218	55	CHEMBL215	SINGLE PROTEIN	P09917	Arachidonate 5-lipoxygenase	Homo sapiens	8	Homologous protein			12832	CHEMBL1128345
CHEMBL93	9217	CHEMBL93	9217	ZILEUTON	A-64077	236.29	2.18	94.8	0	CC(N(O)C(=O)N)c1cc2ccccc2s1	1059900	IC50	=	2600.0	nM	5.59	IC50	=	2.6	uM			0	BAO_0000190	UO_0000065	http://www.openphacts.org/units/Nanomolar	3807	CHEMBL619882	B	In vitro inhibition of leukotriene B4 synthesis in human whole blood by inhibiting 5-lipoxygenase	1	Scientific Literature				Expert	BAO_0000357	55	CHEMBL215	SINGLE PROTEIN	P09917	Arachidonate 5-lipoxygenase	Homo sapiens	8	Homologous protein			11320	CHEMBL1125479
CHEMBL3353722	1817833	CHEMBL3353722	1817833		45	311.4	4.82	70.59	0	COc1ccc(Cc2sc(nc2O)c3ccc(C)cc3)cc1	14972585	IC50	=	720.0	nM	6.14	IC50	=	0.72	uM			0	BAO_0000190	UO_0000065	http://www.openphacts.org/units/Nanomolar	1432944	CHEMBL3383919	B	Inhibition of 5-LO in human PMNL using arachidonic acid as substrate assessed as product formation incubated for 15 mins prior to substrate addition measured after 10 mins by HPLC analysis	1	Scientific Literature	Homo sapiens		9606	Autocuration	BAO_0000357	55	CHEMBL215	SINGLE PROTEIN	P09917	Arachidonate 5-lipoxygenase	Homo sapiens	9	Protein			89916	CHEMBL3351894
CHEMBL127109	211711	CHEMBL127109	211711		17	283.33	2.56	53.59	0	O=C1NCCN(N1)c2cccc(OCc3ccccc3)c2	615500	IC50	=	200.0	nM	6.7	IC50	=	0.2	uM			0	BAO_0000190	UO_0000065	http://www.openphacts.org/units/Nanomolar	3803	CHEMBL619878	F	In vitro 5-lipoxygenase inhibitory activity against calcium ionophore (A23187) induced LTB4 formation in human polymorphonuclear leukocytes.	1	Scientific Literature				Expert	BAO_0000219	55	CHEMBL215	SINGLE PROTEIN	P09917	Arachidonate 5-lipoxygenase	Homo sapiens	8	Homologous protein			13622	CHEMBL1129426
CHEMBL93	9217	CHEMBL93	9217	ZILEUTON	zileuton	236.29	2.18	94.8	0	CC(N(O)C(=O)N)c1cc2ccccc2s1	292314	IC50	=	2200.0	nM	5.66	IC50	=	2.2	uM			0	BAO_0000190	UO_0000065	http://www.openphacts.org/units/Nanomolar	101350	CHEMBL712608	B	In vitro inhibitory activity against 5-lipoxygenase by reduction of LTB4 formed in guinea pig polymorphonuclear leukocytes (PMNs).	1	Scientific Literature	Cavia porcellus		10141	Expert	BAO_0000019	55	CHEMBL215	SINGLE PROTEIN	P09917	Arachidonate 5-lipoxygenase	Homo sapiens	8	Homologous protein			12079	CHEMBL1127079
CHEMBL274541	10778	CHEMBL274541	10778		7	241.24	2.97	47.56	0	COC(=O)c1cccc2Oc3ccccc3Nc12	351265	IC50	=	770.0	nM	6.11	IC50	=	0.77	uM			0	BAO_0000190	UO_0000065	http://www.openphacts.org/units/Nanomolar	4044	CHEMBL620775	B	Inhibition of [14C]arachidonic acid conversion to 5-HETE by broken cell 5-lipoxygenase in vitro (guinea pig PMN)	1	Scientific Literature	Cavia porcellus		10141	Expert	BAO_0000357	55	CHEMBL215	SINGLE PROTEIN	P09917	Arachidonate 5-lipoxygenase	Homo sapiens	8	Homologous protein			82	CHEMBL1125975
CHEMBL93	9217	CHEMBL93	9217	ZILEUTON	Zileuton	236.29	2.18	94.8	0	CC(N(O)C(=O)N)c1cc2ccccc2s1	3339763	IC50	=	700.0	nM	6.16	IC50	=	0.7	uM			0	BAO_0000190	UO_0000065	http://www.openphacts.org/units/Nanomolar	638976	CHEMBL1168959	B	Inhibition of 5-lipoxygenase in human whole blood	1	Scientific Literature	Homo sapiens		9606	Intermediate	BAO_0000357	55	CHEMBL215	SINGLE PROTEIN	P09917	Arachidonate 5-lipoxygenase	Homo sapiens	9	Protein			51519	CHEMBL1165918
CHEMBL1092509	614674	CHEMBL1092509	614674		2, 7BIO	356.17	2.69	73.72	0	O\N=C/1\C(=C/2\C(=O)Nc3c(Br)cccc23)\Nc4ccccc14	14652022	Inhibition	=	43.0	%		INH	=	43.0	%			0	BAO_0000201	UO_0000187	http://qudt.org/vocab/unit#Percent	1353584	CHEMBL3270665	B	Inhibition of 5-LO in human neutrophils assessed as product formation at 3 uM by cell-intact assay relative to control in presence of 2.5 uM A23187 ionophore	1	Scientific Literature	Homo sapiens		9606	Autocuration	BAO_0000357	55	CHEMBL215	SINGLE PROTEIN	P09917	Arachidonate 5-lipoxygenase	Homo sapiens	9	Protein			83088	CHEMBL3259773
CHEMBL3353726	1817837	CHEMBL3353726	1817837		53, ST-1748	317.79	4.97	70.59	0	COc1ccc(cc1)c2sc(nc2O)c3ccc(Cl)cc3	14972612	Inhibition					INH				Active		0	BAO_0000376			1432951	CHEMBL3383926	B	Inhibition of 5-LO in human PMNL using arachidonic acid as substrate assessed as product formation at 0.01 to 1 uM incubated for 15 mins prior to substrate addition measured after 10 mins by HPLC analysis in presence of 10% fetal calf serum	1	Scientific Literature	Homo sapiens		9606	Autocuration	BAO_0000357	55	CHEMBL215	SINGLE PROTEIN	P09917	Arachidonate 5-lipoxygenase	Homo sapiens	9	Protein			89916	CHEMBL3351894
CHEMBL1092509	614674	CHEMBL1092509	614674		2, 7BIO	356.17	2.69	73.72	0	O\N=C/1\C(=C/2\C(=O)Nc3c(Br)cccc23)\Nc4ccccc14	14652931	IC50	=	1700.0	nM	5.77	IC50	=	1.7	uM			0	BAO_0000190	UO_0000065	http://www.openphacts.org/units/Nanomolar	1353586	CHEMBL3270667	B	Inhibition of 5-LO in human neutrophils assessed as product formation by cell-intact assay relative to control in presence of 2.5 uM A23187 ionophore	1	Scientific Literature	Homo sapiens		9606	Autocuration	BAO_0000357	55	CHEMBL215	SINGLE PROTEIN	P09917	Arachidonate 5-lipoxygenase	Homo sapiens	9	Protein			83088	CHEMBL3259773
CHEMBL3353726	1817837	CHEMBL3353726	1817837		53, ST-1748	317.79	4.97	70.59	0	COc1ccc(cc1)c2sc(nc2O)c3ccc(Cl)cc3	14972589	IC50	=	10.0	nM	8.0	IC50	=	0.01	uM			0	BAO_0000190	UO_0000065	http://www.openphacts.org/units/Nanomolar	1432944	CHEMBL3383919	B	Inhibition of 5-LO in human PMNL using arachidonic acid as substrate assessed as product formation incubated for 15 mins prior to substrate addition measured after 10 mins by HPLC analysis	1	Scientific Literature	Homo sapiens		9606	Autocuration	BAO_0000357	55	CHEMBL215	SINGLE PROTEIN	P09917	Arachidonate 5-lipoxygenase	Homo sapiens	9	Protein			89916	CHEMBL3351894
CHEMBL1092509	614674	CHEMBL1092509	614674		2, 7BIO	356.17	2.69	73.72	0	O\N=C/1\C(=C/2\C(=O)Nc3c(Br)cccc23)\Nc4ccccc14	14651997	Inhibition	=	68.9	%		INH	=	68.9	%			0	BAO_0000201	UO_0000187	http://qudt.org/vocab/unit#Percent	1353583	CHEMBL3270664	B	Inhibition of human recombinant 5-LO assessed as product formation at 3 uM by cell-free assay relative to control	1	Scientific Literature	Homo sapiens		9606	Autocuration	BAO_0000357	55	CHEMBL215	SINGLE PROTEIN	P09917	Arachidonate 5-lipoxygenase	Homo sapiens	9	Protein			83088	CHEMBL3259773
CHEMBL1817687	1171600	CHEMBL1817687	1171600		22	448.55	6.99	64.98	1	CCCCC(Oc1cc(OCCc2ccccc2)cc(OCCc3ccccc3)c1)C(=O)O	12104011	Ratio IC50	>	20.0			Ratio IC50	>	20.0				0				861604	CHEMBL2174545	B	Selectivity ratio of IC50 for human recombinant 5-lipoxygenase in cell-free system to IC50 for 5-lipoxygenase-mediated 5(S)-H(p)ETE formation in fMLP-stimulated PMNL	1	Scientific Literature	Homo sapiens		9606	Autocuration	BAO_0000357	55	CHEMBL215	SINGLE PROTEIN	P09917	Arachidonate 5-lipoxygenase	Homo sapiens	9	Protein			65904	CHEMBL2169781
CHEMBL1817687	1171600	CHEMBL1817687	1171600		22	448.55	6.99	64.98	1	CCCCC(Oc1cc(OCCc2ccccc2)cc(OCCc3ccccc3)c1)C(=O)O	12104962	IC50	>	10000.0	nM		IC50	>	10.0	uM			0	BAO_0000190	UO_0000065	http://www.openphacts.org/units/Nanomolar	861736	CHEMBL2173194	B	Inhibition of human recombinant 5-lipoxygenase-mediated product formation from arachidonic acid after 5 to 10 mins by HPLC analysis	1	Scientific Literature	Homo sapiens		9606	Autocuration	BAO_0000357	55	CHEMBL215	SINGLE PROTEIN	P09917	Arachidonate 5-lipoxygenase	Homo sapiens	9	Protein			65904	CHEMBL2169781
CHEMBL3353714	1817825	CHEMBL3353714	1817825		28	324.4	4.25	75.98	0	COc1ccc(\C=C\2/S\C(=N\c3ccc(C)cc3)\NC2=O)cc1	14972576	IC50	=	2900.0	nM	5.54	IC50	=	2.9	uM			0	BAO_0000190	UO_0000065	http://www.openphacts.org/units/Nanomolar	1432944	CHEMBL3383919	B	Inhibition of 5-LO in human PMNL using arachidonic acid as substrate assessed as product formation incubated for 15 mins prior to substrate addition measured after 10 mins by HPLC analysis	1	Scientific Literature	Homo sapiens		9606	Autocuration	BAO_0000357	55	CHEMBL215	SINGLE PROTEIN	P09917	Arachidonate 5-lipoxygenase	Homo sapiens	9	Protein			89916	CHEMBL3351894
CHEMBL1817687	1171600	CHEMBL1817687	1171600		22	448.55	6.99	64.98	1	CCCCC(Oc1cc(OCCc2ccccc2)cc(OCCc3ccccc3)c1)C(=O)O	12105044	IC50	=	600.0	nM	6.22	IC50	=	0.6	uM			0	BAO_0000190	UO_0000065	http://www.openphacts.org/units/Nanomolar	861606	CHEMBL2174547	B	Inhibition of 5-lipoxygenase-mediated 5(S)-H(p)ETE formation in fMLP-stimulated human PMNL incubated 10 mins prior to fMLP challenge	1	Scientific Literature	Homo sapiens		9606	Autocuration	BAO_0000357	55	CHEMBL215	SINGLE PROTEIN	P09917	Arachidonate 5-lipoxygenase	Homo sapiens	9	Protein			65904	CHEMBL2169781
CHEMBL61752	92656	CHEMBL61752	92656		12e	196.2	0.77	79.7	0	Cc1oc(\C=C\CN(O)C(=O)N)cc1	1253391	IC50	=	160.0	nM	6.8	IC50	=	0.16	uM			0	BAO_0000190	UO_0000065	http://www.openphacts.org/units/Nanomolar	90070	CHEMBL701321	F	Inhibition of 5-lipoxygenase (5-LO) measured as LTB4 production in human whole blood stimulated with calcium ionophore (A23187).	1	Scientific Literature				Expert	BAO_0000019	55	CHEMBL215	SINGLE PROTEIN	P09917	Arachidonate 5-lipoxygenase	Homo sapiens	8	Homologous protein			13986	CHEMBL1130069
CHEMBL1214672	686528	CHEMBL1214672	686528		17	364.52	7.85	77.76	1	CCCCCCCCCCCCCCCc1cc(O)cc(O)c1C(=O)O	13852312	Inhibition					INH				Active		0	BAO_0000376			1278602	CHEMBL3095433	B	Inhibition of human 5-LOX using lionleic acid as substrate assessed as formation of 13-HPOD at 50 uM incubated for 10 mins prior to substrate addition measured after 10 secs by UV absorbance assay	1	Scientific Literature	Homo sapiens		9606	Autocuration	BAO_0000357	55	CHEMBL215	SINGLE PROTEIN	P09917	Arachidonate 5-lipoxygenase	Homo sapiens	9	Protein			76259	CHEMBL3091418
CHEMBL1688775	1076547	CHEMBL1688775	1076547		23	385.48	5.74	73.08	1	O=Cc1ccc(cc1)c2c(Cc3ccccc3)nnn2CSc4ccccc4	5306282	Inhibition	=	57.3	%		INH	=	57.3	%			0	BAO_0000201	UO_0000187	http://qudt.org/vocab/unit#Percent	736718	CHEMBL1695099	B	Inhibition of human recombinant 5-lipoxygenase expressed in Escherichia coli MV1190 assessed as residual activity at 30 uM by cell free assay	1	Scientific Literature	Homo sapiens		9606	Autocuration	BAO_0000019	55	CHEMBL215	SINGLE PROTEIN	P09917	Arachidonate 5-lipoxygenase	Homo sapiens	9	Protein			56083	CHEMBL1687920
CHEMBL1688775	1076547	CHEMBL1688775	1076547		23	385.48	5.74	73.08	1	O=Cc1ccc(cc1)c2c(Cc3ccccc3)nnn2CSc4ccccc4	5306268	IC50	=	6000.0	nM	5.22	IC50	=	6.0	uM			0	BAO_0000190	UO_0000065	http://www.openphacts.org/units/Nanomolar	736719	CHEMBL1695100	B	Inhibition of 5-lipoxygenase in human neutrophils	1	Scientific Literature	Homo sapiens		9606	Autocuration	BAO_0000357	55	CHEMBL215	SINGLE PROTEIN	P09917	Arachidonate 5-lipoxygenase	Homo sapiens	9	Protein			56083	CHEMBL1687920
CHEMBL1688775	1076547	CHEMBL1688775	1076547		23	385.48	5.74	73.08	1	O=Cc1ccc(cc1)c2c(Cc3ccccc3)nnn2CSc4ccccc4	5306345	Inhibition	=	17.3	%		INH	=	17.3	%			0	BAO_0000201	UO_0000187	http://qudt.org/vocab/unit#Percent	736714	CHEMBL1695095	B	Inhibition of 5-lipoxygenase in human neutrophils assessed as residual activity at 10 uM	1	Scientific Literature	Homo sapiens		9606	Autocuration	BAO_0000357	55	CHEMBL215	SINGLE PROTEIN	P09917	Arachidonate 5-lipoxygenase	Homo sapiens	9	Protein			56083	CHEMBL1687920
CHEMBL459932	471099	CHEMBL459932	471099		6e	431.94	6.59	110.5	1	CCCCCCC(Sc1nc(Cl)cc(Oc2ccc3ncccc3c2)n1)C(=O)O	2375699	Activity	=	72.6	%		Activity	=	72.6	%			0	BAO_0001103	UO_0000187	http://qudt.org/vocab/unit#Percent	510930	CHEMBL1007264	B	Inhibition of human recombinant 5-lipoxygenase expressed in Escherichia coli MV1190 assessed as suppression of A23187-induced product formation at 30 uM	1	Scientific Literature	Homo sapiens		9606	Autocuration	BAO_0000019	55	CHEMBL215	SINGLE PROTEIN	P09917	Arachidonate 5-lipoxygenase	Homo sapiens	9	Protein			45163	CHEMBL1140046
CHEMBL93	9217	CHEMBL93	9217	ZILEUTON	zileuton	236.29	2.18	94.8	0	CC(N(O)C(=O)N)c1cc2ccccc2s1	1079003	IC50	=	320.0	nM	6.5	IC50	=	320.0	nM			0	BAO_0000190	UO_0000065	http://www.openphacts.org/units/Nanomolar	86312	CHEMBL696464	F	Inhibition of calcium ionophore (A-23187)-stimulated LTB4 formation in human neutrophil assay	1	Scientific Literature				Expert	BAO_0000019	55	CHEMBL215	SINGLE PROTEIN	P09917	Arachidonate 5-lipoxygenase	Homo sapiens	8	Homologous protein			15812	CHEMBL1133707
CHEMBL1830464	1177170	CHEMBL1830464	1177170		28	611.1	7.46	67.15	2	CC(C)(C)c1ccc(CN2CCN(CC2)C(=O)CCc3cc(c4ccc(cc4)C(F)(F)F)n(n3)c5ccc(Cl)nn5)cc1	6359393	IC50	=	2900.0	nM	5.54	IC50	=	2.9	uM			0	BAO_0000190	UO_0000065	http://www.openphacts.org/units/Nanomolar	770284	CHEMBL1833593	B	Inhibition of 5-Lipoxygenase in arachidonic acid-stimulated human neutrophils after 15 mins by HPLC analysis in presence of A23187	1	Scientific Literature	Homo sapiens		9606	Autocuration	BAO_0000357	55	CHEMBL215	SINGLE PROTEIN	P09917	Arachidonate 5-lipoxygenase	Homo sapiens	9	Protein			59013	CHEMBL1828531
CHEMBL93	9217	CHEMBL93	9217	ZILEUTON	1	236.29	2.18	94.8	0	CC(N(O)C(=O)N)c1cc2ccccc2s1	14669420	Activity	=	6.3	%		Activity	=	6.3	%			0	BAO_0001103	UO_0000187	http://qudt.org/vocab/unit#Percent	1347660	CHEMBL3270699	B	Inhibition of human recombinant 5-LO expressed in Escherichia coli BL21 assessed as remaining activity using arachidonic acid as substrate preincubated at 10 uM for 5 to 10 mins by HPLC analysis	1	Scientific Literature	Homo sapiens		9606	Autocuration	BAO_0000019	55	CHEMBL215	SINGLE PROTEIN	P09917	Arachidonate 5-lipoxygenase	Homo sapiens	9	Protein			83307	CHEMBL3259515
CHEMBL302069	107291	CHEMBL302069	107291		58	305.39	5.3	76.66	1	CCCOC(=O)Oc1nc(sc1CCC)c2ccccc2	249964	IC50	=	2200.0	nM	5.66	IC50	=	2.2	uM			0	BAO_0000190	UO_0000065	http://www.openphacts.org/units/Nanomolar	3838	CHEMBL618022	B	The compound was tested for the inhibition of 5-lipoxygenase (5-lo) in human whole blood (HWBL)	1	Scientific Literature				Autocuration	BAO_0000357	55	CHEMBL215	SINGLE PROTEIN	P09917	Arachidonate 5-lipoxygenase	Homo sapiens	8	Homologous protein			11087	CHEMBL1125582
CHEMBL120582	197209	CHEMBL120582	197209		48	340.37	3.04	71.03	0	CCNC(=O)N(O)CC1=Cc2cc(Oc3ccccc3)ccc2OC1	292303	Inhibition	=	60.0	%		Inhibition	=	60.0	%			0	BAO_0000201	UO_0000187	http://qudt.org/vocab/unit#Percent	98481	CHEMBL709501	F	Ex vivo inhibition of LTB4 production by measurement of A-23187-stimulated LTB-4 production in dog blood at 1 mg/kg po.	1	Scientific Literature	Canis lupus familiaris		9615	Expert	BAO_0000218	55	CHEMBL215	SINGLE PROTEIN	P09917	Arachidonate 5-lipoxygenase	Homo sapiens	8	Homologous protein			12079	CHEMBL1127079
CHEMBL388816	378469	CHEMBL388816	378469		H17	562.79	1.94	156.38	1	C[C@@H](C1CC[C@@]2(C)Cc3sc(NC(=O)C4CCN(CC4)C(=O)C)nc3[C@@H](C)[C@@H]2[C@H]1O)C(=O)N5CCSCC5	1880572	IC50					IC50				Not Determined		0	BAO_0000190			436352	CHEMBL905752	F	Inhibition of 5-LO activity in ionophore A23187 and arachidonic-stimulated human intact PMNL	1	Scientific Literature				Intermediate	BAO_0000019	55	CHEMBL215	SINGLE PROTEIN	P09917	Arachidonate 5-lipoxygenase	Homo sapiens	8	Homologous protein			35780	CHEMBL1143062
CHEMBL93	9217	CHEMBL93	9217	ZILEUTON	Zileuton	236.29	2.18	94.8	0	CC(N(O)C(=O)N)c1cc2ccccc2s1	1013441	Inhibition	=	91.0	%		Inhibition	=	91.0	%			0	BAO_0000201	UO_0000187	http://qudt.org/vocab/unit#Percent	4008	CHEMBL620071	F	Ex vivo inhibition of 5-lipoxygenase was determined by the measurement of A-23187-stimulated LTB4 production in dog blood at 1.0h, following peroral administration at the dose of 1.0 mg/kg	1	Scientific Literature	Canis lupus familiaris		9615	Autocuration	BAO_0000218	55	CHEMBL215	SINGLE PROTEIN	P09917	Arachidonate 5-lipoxygenase	Homo sapiens	8	Homologous protein			12832	CHEMBL1128345
CHEMBL93	9217	CHEMBL93	9217	ZILEUTON	Zileuton	236.29	2.18	94.8	0	CC(N(O)C(=O)N)c1cc2ccccc2s1	1013434	Inhibition	=	81.0	%		Inhibition	=	81.0	%			0	BAO_0000201	UO_0000187	http://qudt.org/vocab/unit#Percent	4014	CHEMBL620039	F	Ex vivo inhibition of 5-lipoxygenase was determined by the measurement of A-23187-stimulated LTB4 production in dog blood at 3.0h, following intravenous administration at the dose of 1.0 mg/kg	1	Scientific Literature	Canis lupus familiaris		9615	Autocuration	BAO_0000218	55	CHEMBL215	SINGLE PROTEIN	P09917	Arachidonate 5-lipoxygenase	Homo sapiens	8	Homologous protein			12832	CHEMBL1128345
CHEMBL93	9217	CHEMBL93	9217	ZILEUTON	Zileuton	236.29	2.18	94.8	0	CC(N(O)C(=O)N)c1cc2ccccc2s1	1013443	Inhibition	=	74.0	%		Inhibition	=	74.0	%			0	BAO_0000201	UO_0000187	http://qudt.org/vocab/unit#Percent	4020	CHEMBL620045	F	Ex vivo inhibition of 5-lipoxygenase was determined by the measurement of A-23187-stimulated LTB4 production in dog blood at 6.0h, following peroral administration at the dose of 1.0 mg/kg	1	Scientific Literature	Canis lupus familiaris		9615	Autocuration	BAO_0000218	55	CHEMBL215	SINGLE PROTEIN	P09917	Arachidonate 5-lipoxygenase	Homo sapiens	8	Homologous protein			12832	CHEMBL1128345
CHEMBL3144587	1633878	CHEMBL3144587	1633878		21g	259.69	2.32	45.23	0	Clc1ccc(CN2Nc3ccccc3C2=O)cn1	483082	EC50	=	15.0	mg kg-1		EC50	=	15.0	mg kg-1		Non standard unit for type	0	BAO_0000188	UO_0000308		98489	CHEMBL879813	F	Ex vivo inhibition of LTB4 production was measured in dog blood	1	Scientific Literature	Canis lupus familiaris		9615	Expert	BAO_0000019	55	CHEMBL215	SINGLE PROTEIN	P09917	Arachidonate 5-lipoxygenase	Homo sapiens	8	Homologous protein			10917	CHEMBL1125845
CHEMBL222531	373087	CHEMBL222531	373087		10l	449.48	5.07	115.38	1	CS(=O)(=O)c1ccc(cc1)n2nc(COc3cccc(c3)[N+](=O)[O-])cc2c4ccccc4	1837450	IC50	>	10000.0	nM		IC50	>	10.0	uM			0	BAO_0000190	UO_0000065	http://www.openphacts.org/units/Nanomolar	429564	CHEMBL919562	F	Inhibition of 5LOX in human whole blood assessed as inhibition of calcium ionophore A 23187-stimulated 5HETE production by HPLC analysis	1	Scientific Literature				Intermediate	BAO_0000019	55	CHEMBL215	SINGLE PROTEIN	P09917	Arachidonate 5-lipoxygenase	Homo sapiens	8	Homologous protein			35269	CHEMBL1149247
CHEMBL2336518	1526188	CHEMBL2336518	1526188		5	412.44	4.77	92.44	0	COc1cc(ccc1OCCCC#N)c2cc(C(=O)O)c3c(ccc4ccccc34)n2	12691026	Inhibition	<	1.0	%		INH	<	1.0	%			0	BAO_0000201	UO_0000187	http://qudt.org/vocab/unit#Percent	945908	CHEMBL2340522	B	Inhibition of 5-LOX (unknown origin) at 10 uM by cell-free assay	1	Scientific Literature	Homo sapiens		9606	Autocuration	BAO_0000357	55	CHEMBL215	SINGLE PROTEIN	P09917	Arachidonate 5-lipoxygenase	Homo sapiens	9	Protein			72703	CHEMBL2331332
CHEMBL2336518	1526188	CHEMBL2336518	1526188		5	412.44	4.77	92.44	0	COc1cc(ccc1OCCCC#N)c2cc(C(=O)O)c3c(ccc4ccccc34)n2	12691034	Inhibition	<	1.0	%		INH	<	1.0	%			0	BAO_0000201	UO_0000187	http://qudt.org/vocab/unit#Percent	945915	CHEMBL2340529	B	Inhibition of 5-LOX-mediated LTB4 formation in human whole blood at 10 uM incubated for 20 mins prior to substrate addition measured after 0.5 hrs by EIA in presence of calcium ionophore A23187	1	Scientific Literature	Homo sapiens		9606	Autocuration	BAO_0000357	55	CHEMBL215	SINGLE PROTEIN	P09917	Arachidonate 5-lipoxygenase	Homo sapiens	9	Protein			72703	CHEMBL2331332
CHEMBL520241	451917	CHEMBL520241	451917		4a	268.26	2.7	66.76	0	OC1=C(C(OC1=O)c2ccccc2)c3ccc(O)cc3	2230852	Activity	=	18.6	%		Activity	=	18.6	%			0	BAO_0001103	UO_0000187	http://qudt.org/vocab/unit#Percent	511350	CHEMBL1006479	B	Inhibition of 5LOX in human whole blood assessed as inhibition of calcium ionophore A-stimulated 5-HETE production at 100 uM	1	Scientific Literature	Homo sapiens		9606	Autocuration	BAO_0000357	55	CHEMBL215	SINGLE PROTEIN	P09917	Arachidonate 5-lipoxygenase	Homo sapiens	9	Protein			44264	CHEMBL1156688
CHEMBL212277	352333	CHEMBL212277	352333		3g	383.42	4.21	68.8	0	CCOC(=O)c1c([nH]c2ccc(O)cc12)N3CCN(CC3)c4ccc(F)cc4	1737927	Inhibition	=	22.0	%		Inhibition	=	22.0	%			0	BAO_0000201	UO_0000187	http://qudt.org/vocab/unit#Percent	370436	CHEMBL869691	B	Inhibition of 5-LOX in A-23187-stimulated PNML at 10 uM	1	Scientific Literature	Homo sapiens		9606	Expert	BAO_0000357	55	CHEMBL215	SINGLE PROTEIN	P09917	Arachidonate 5-lipoxygenase	Homo sapiens	9	Protein			31377	CHEMBL1138080
CHEMBL2261161	1478988	CHEMBL2261161	1478988		4d	389.43	3.53	104.67	0	O=C(CN1C(=O)Sc2cc(ccc12)C(=O)c3ccccc3)Nc4ccccn4	12465652	Inhibition					INH				Not Active		0	BAO_0000376			910249	CHEMBL3057543	B	Inhibition of 5-LOX (unknown origin) at 10 uM	1	Scientific Literature	Homo sapiens		9606	Autocuration	BAO_0000357	55	CHEMBL215	SINGLE PROTEIN	P09917	Arachidonate 5-lipoxygenase	Homo sapiens	9	Protein			69925	CHEMBL3045772
CHEMBL1830338	1177043	CHEMBL1830338	1177043		15	561.09	6.72	67.15	2	CC(C)(C)c1ccc(CN2CCN(CC2)C(=O)CCc3cc(c4ccc(F)cc4)n(n3)c5ccc(Cl)nn5)cc1	6359449	IC50	>	10000.0	nM		IC50	>	10.0	uM			0	BAO_0000190	UO_0000065	http://www.openphacts.org/units/Nanomolar	770288	CHEMBL1833597	B	Inhibition of recombinant human 5-Lipoxygenase expressed in Escherichia coli lysate after 10 mins by HPLC analysis	1	Scientific Literature	Homo sapiens		9606	Autocuration	BAO_0000019	55	CHEMBL215	SINGLE PROTEIN	P09917	Arachidonate 5-lipoxygenase	Homo sapiens	9	Protein			59013	CHEMBL1828531
CHEMBL3144580	1633871	CHEMBL3144580	1633871		20f	225.25	1.66	45.23	0	O=C1N(Cc2ccccn2)Nc3ccccc13	500755	EC50	=	30.0	mg kg-1		EC50	=	30.0	mg kg-1		Non standard unit for type	0	BAO_0000188	UO_0000308		98489	CHEMBL879813	F	Ex vivo inhibition of LTB4 production was measured in dog blood	1	Scientific Literature	Canis lupus familiaris		9615	Expert	BAO_0000019	55	CHEMBL215	SINGLE PROTEIN	P09917	Arachidonate 5-lipoxygenase	Homo sapiens	8	Homologous protein			10917	CHEMBL1125845
CHEMBL8595	4137	CHEMBL8595	4137		7w	286.43	5.92	48.47	1	CC(C)c1cc(\C=C\c2cccs2)cc(C(C)C)c1O	1233930	Inhibition	=	82.0	%		Inhibition	=	82.0	%			0	BAO_0000201	UO_0000187	http://qudt.org/vocab/unit#Percent	101354	CHEMBL712611	B	Inhibitory activity against lipoxygenase (LO) at 1 uM concentration	1	Scientific Literature				Expert	BAO_0000357	55	CHEMBL215	SINGLE PROTEIN	P09917	Arachidonate 5-lipoxygenase	Homo sapiens	8	Homologous protein			9859	CHEMBL1124310
CHEMBL1830463	1177169	CHEMBL1830463	1177169		27	557.13	7.0	67.15	2	Cc1ccc(cc1)c2cc(CCC(=O)N3CCN(Cc4ccc(cc4)C(C)(C)C)CC3)nn2c5ccc(Cl)nn5	6359356	Activity	=	14.6	%		Activity	=	14.6	%			0	BAO_0001103	UO_0000187	http://qudt.org/vocab/unit#Percent	770283	CHEMBL1833592	B	Inhibition of 5-Lipoxygenase in arachidonic acid-stimulated human neutrophils assessed as residual activity at 10 uM after 15 mins by HPLC analysis in presence of A23187	1	Scientific Literature	Homo sapiens		9606	Autocuration	BAO_0000357	55	CHEMBL215	SINGLE PROTEIN	P09917	Arachidonate 5-lipoxygenase	Homo sapiens	9	Protein			59013	CHEMBL1828531
CHEMBL3758769	2062358	CHEMBL3758769	2062358		7b	439.95	6.29	65.76	1	CCOC(=O)c1c(CSc2ccccc2Cl)n(C)c3c4ccccc4c(OC)cc13	16451963	IC50	>	10000.0	nM		IC50	>	10.0	uM				BAO_0000190	UO_0000065	http://www.openphacts.org/units/Nanomolar	1552587	CHEMBL3762392	B	Inhibition of 5-LOX in human intact polymorphonuclear leukocytes preincubated for 15 mins with CaCl2, A23187 measured after 10 mins by HPLC analysis	1	Scientific Literature	Homo sapiens		9606	Autocuration		55	CHEMBL215	SINGLE PROTEIN	P09917	Arachidonate 5-lipoxygenase	Homo sapiens	9	Protein			97930	CHEMBL3758140
CHEMBL89763	144222	CHEMBL89763	144222		15	290.48	6.62	20.23	1	CCCCC\C=C/C\C=C/C=C/C=C/C(O)CCCCC	1289784	Inhibition	=	95.0	%		Inhibition	=	95.0	%			0	BAO_0000201	UO_0000187	http://qudt.org/vocab/unit#Percent	3845	CHEMBL618028	B	Inhibition of 5-lipoxygenase was evaluated in human polymorphonuclear leukocytes stimulated by calcium ionophore A-23187 for formation of LTB4 at 10 uM	1	Scientific Literature				Autocuration	BAO_0000219	55	CHEMBL215	SINGLE PROTEIN	P09917	Arachidonate 5-lipoxygenase	Homo sapiens	8	Homologous protein			951	CHEMBL1127986
CHEMBL1830476	1177182	CHEMBL1830476	1177182		40	606.68	7.11	76.38	2	COc1ccc(nn1)n2nc(CCC(=O)N3CCN(Cc4ccc(cc4)C(C)(C)C)CC3)cc2c5ccc(cc5)C(F)(F)F	6359369	Activity	=	36.2	%		Activity	=	36.2	%			0	BAO_0001103	UO_0000187	http://qudt.org/vocab/unit#Percent	770283	CHEMBL1833592	B	Inhibition of 5-Lipoxygenase in arachidonic acid-stimulated human neutrophils assessed as residual activity at 10 uM after 15 mins by HPLC analysis in presence of A23187	1	Scientific Literature	Homo sapiens		9606	Autocuration	BAO_0000357	55	CHEMBL215	SINGLE PROTEIN	P09917	Arachidonate 5-lipoxygenase	Homo sapiens	9	Protein			59013	CHEMBL1828531
CHEMBL89763	144222	CHEMBL89763	144222		15	290.48	6.62	20.23	1	CCCCC\C=C/C\C=C/C=C/C=C/C(O)CCCCC	1289783	Inhibition	=	95.0	%		Inhibition	=	95.0	%			0	BAO_0000201	UO_0000187	http://qudt.org/vocab/unit#Percent	3843	CHEMBL618026	B	Inhibition of 5-lipoxygenase was evaluated in human polymorphonuclear leukocytes stimulated by calcium ionophore A-23187 for formation of 5-HETE at 10 uM	1	Scientific Literature				Autocuration	BAO_0000219	55	CHEMBL215	SINGLE PROTEIN	P09917	Arachidonate 5-lipoxygenase	Homo sapiens	8	Homologous protein			951	CHEMBL1127986
CHEMBL1170264	649517	CHEMBL1170264	649517		12	602.59	9.26	106.84	2	CCCCC(Sc1nc(OCCc2ccc(cc2)C(F)(F)F)cc(OCCc3ccc(cc3)C(F)(F)F)n1)C(=O)O	12105054	IC50	=	500.0	nM	6.3	IC50	=	0.5	uM			0	BAO_0000190	UO_0000065	http://www.openphacts.org/units/Nanomolar	861606	CHEMBL2174547	B	Inhibition of 5-lipoxygenase-mediated 5(S)-H(p)ETE formation in fMLP-stimulated human PMNL incubated 10 mins prior to fMLP challenge	1	Scientific Literature	Homo sapiens		9606	Autocuration	BAO_0000357	55	CHEMBL215	SINGLE PROTEIN	P09917	Arachidonate 5-lipoxygenase	Homo sapiens	9	Protein			65904	CHEMBL2169781
CHEMBL328967	153936	CHEMBL328967	153936		37	569.11	7.71	89.65	2	CC1Cc2c(OCc3ccc(cn3)c4ccccc4)ccc5c2c(S1)c(CCC(=O)O)n5Cc6ccc(Cl)cc6	1167247	IC50	=	38.0	nM	7.42	IC50	=	38.0	nM			0	BAO_0000190	UO_0000065	http://www.openphacts.org/units/Nanomolar	90626	CHEMBL699908	F	In vitro inhibition of LTB4 biosynthesis in [Ca(2+)]-ionophore-activated human polymorphonuclear leukocytes	1	Scientific Literature	Homo sapiens		9606	Expert	BAO_0000019	55	CHEMBL215	SINGLE PROTEIN	P09917	Arachidonate 5-lipoxygenase	Homo sapiens	9	Protein			11966	CHEMBL1126955
CHEMBL70191	109231	CHEMBL70191	109231		2p	375.48	4.79	59.59	0	COC(C)(c1cccc(OCc2ccc3ccccc3c2)c1)c4nccs4	918402	IC50	=	700.0	nM	6.16	IC50	=	0.7	uM			0	BAO_0000190	UO_0000065	http://www.openphacts.org/units/Nanomolar	3799	CHEMBL619874	B	Inhibition of 5-lipoxygenase in human whole blood.	1	Scientific Literature				Expert	BAO_0000357	55	CHEMBL215	SINGLE PROTEIN	P09917	Arachidonate 5-lipoxygenase	Homo sapiens	8	Homologous protein			11090	CHEMBL1125585
CHEMBL186125	310677	CHEMBL186125	310677		6	561.11	6.25	82.27	2	NC(=O)N(O)CCC#Cc1ccc(OCCCCN2CCN(CC2)[C@H](c3ccccc3)c4ccc(Cl)cc4)cc1	1457160	IC50	=	68.0	nM	7.17	IC50	=	68.0	nM			0	BAO_0000190	UO_0000065	http://www.openphacts.org/units/Nanomolar	304944	CHEMBL826973	B	Inhibition of 5-lipoxygenase activity in human whole blood assay	1	Scientific Literature	Homo sapiens		9606	Expert	BAO_0000357	55	CHEMBL215	SINGLE PROTEIN	P09917	Arachidonate 5-lipoxygenase	Homo sapiens	9	Protein			20275	CHEMBL1137052
CHEMBL120745	197609	CHEMBL120745	197609		73	340.37	2.87	85.02	0	CC1Oc2ccc(OCc3ccccc3)cc2C=C1CN(O)C(=O)N	280348	Inhibition	=	91.0	%		Inhibition	=	91.0	%			0	BAO_0000201	UO_0000187	http://qudt.org/vocab/unit#Percent	98481	CHEMBL709501	F	Ex vivo inhibition of LTB4 production by measurement of A-23187-stimulated LTB-4 production in dog blood at 1 mg/kg po.	1	Scientific Literature	Canis lupus familiaris		9615	Expert	BAO_0000218	55	CHEMBL215	SINGLE PROTEIN	P09917	Arachidonate 5-lipoxygenase	Homo sapiens	8	Homologous protein			12079	CHEMBL1127079
CHEMBL425166	301632	CHEMBL425166	301632	JASPAQUINOL	9	382.58	8.3	40.46	1	C\C(=C/Cc1cc(O)ccc1O)\CC\C=C(/C)\CCC2=C(C)CCCC2(C)C	3333877	IC50	=	450.0	nM	6.35	IC50	=	0.45	uM			0	BAO_0000190	UO_0000065	http://www.openphacts.org/units/Nanomolar	636734	CHEMBL1167023	B	Inhibition of human N-terminal His6-tagged 5-lipoxygenase arachidonic acid by UV-vis spectrometry	1	Scientific Literature	Homo sapiens		9606	Intermediate	BAO_0000357	55	CHEMBL215	SINGLE PROTEIN	P09917	Arachidonate 5-lipoxygenase	Homo sapiens	9	Protein			51447	CHEMBL1165846
CHEMBL1079305	616987	CHEMBL1079305	616987	ALSTOYUNINE F	6	382.45	1.41	71.36	0	COC(C)[C@H]1C2C[C@@H]3N([C@@H]1O)[C@H]4C[C@]5(C(OC(=O)C)C24)C3=Nc6ccccc56	3231175	Inhibition	=	61.82	%		INH	=	61.82	%			0	BAO_0000201	UO_0000187	http://qudt.org/vocab/unit#Percent	619873	CHEMBL1110263	B	Inhibition of 5-LOX at 100 uM after 5 mins	1	Scientific Literature				Autocuration	BAO_0000357	55	CHEMBL215	SINGLE PROTEIN	P09917	Arachidonate 5-lipoxygenase	Homo sapiens	8	Homologous protein			50150	CHEMBL1154300
CHEMBL3094152	1608540	CHEMBL3140065	1629396		23c	386.48	6.38	75.99	1	[K+].CCCCCCCCCOc1ccc(COc2cccc(O)c2C(=O)[O-])cc1	13852310	Inhibition					INH				Not Active		0	BAO_0000376			1278602	CHEMBL3095433	B	Inhibition of human 5-LOX using lionleic acid as substrate assessed as formation of 13-HPOD at 50 uM incubated for 10 mins prior to substrate addition measured after 10 secs by UV absorbance assay	1	Scientific Literature	Homo sapiens		9606	Autocuration	BAO_0000357	55	CHEMBL215	SINGLE PROTEIN	P09917	Arachidonate 5-lipoxygenase	Homo sapiens	9	Protein			76259	CHEMBL3091418
CHEMBL314176	137217	CHEMBL314176	137217		9	347.49	6.88	52.33	1	CCCCCCCCCCC\C=C/C=C/c1onc(CC(=O)OC)c1	77663	Inhibition	=	70.0	%		Inhibition	=	70.0	%			0	BAO_0000201	UO_0000187	http://qudt.org/vocab/unit#Percent	3854	CHEMBL618036	B	Tested for the inhibition of 5-lipoxygenase from human polymorphonuclear leukocytes(PMN) at 10 uM concentration of the compound; value ranges from 70-90	1	Scientific Literature				Autocuration	BAO_0000019	55	CHEMBL215	SINGLE PROTEIN	P09917	Arachidonate 5-lipoxygenase	Homo sapiens	8	Homologous protein			949	CHEMBL1149956
CHEMBL3416348	1839547	CHEMBL3416348	1839547		23a	350.49	5.98	52.6	1	CCCCCCCCCCCCCC1=C(OC)C(=O)C=C(OC)C1=O	15225948	IC50	=	230.0	nM	6.64	IC50	=	0.23	uM			0	BAO_0000190	UO_0000065	http://www.openphacts.org/units/Nanomolar	1472476	CHEMBL3420629	B	Inhibition of 5-LOX in A23187-stimulated human blood PMNL assessed as reduction in lipoxygenase products formation pre-incubated for 15 mins followed by stimulation with A23187 for 10 mins by RP-HPLC based cell based assay	1	Scientific Literature	Homo sapiens		9606	Autocuration	BAO_0000219	55	CHEMBL215	SINGLE PROTEIN	P09917	Arachidonate 5-lipoxygenase	Homo sapiens	9	Protein			91551	CHEMBL3414543
CHEMBL2029851	1341899	CHEMBL2029851	1341899		3g	353.43	4.71	73.19	0	CCCOc1ccc(\C=C\2/SC(=NC2=O)c3ccc(OC)cc3)cc1	10891667	Activity	=	60.8	%		Activity	=	60.8	%			0	BAO_0001103	UO_0000187	http://qudt.org/vocab/unit#Percent	818993	CHEMBL2034137	B	Inhibition of 5-lipoxygenase in human polynuclear leukocytes assessed as residual activity at 10 uM preincubated for 15 mins measured after 10 mins by HPLC analysis relative to control	1	Scientific Literature	Homo sapiens		9606	Autocuration	BAO_0000219	55	CHEMBL215	SINGLE PROTEIN	P09917	Arachidonate 5-lipoxygenase	Homo sapiens	9	Protein			61988	CHEMBL2029222
CHEMBL3779965	2076272	CHEMBL3779965	2076272		37	473.83	6.84	72.56	1	OC(=O)c1noc(c2ccc(OCc3ccccc3C(F)(F)F)cc2)c1c4ccc(Cl)cc4	16520847	IC50	=	6000.0	nM	5.22	IC50	=	6.0	uM				BAO_0000190	UO_0000065	http://www.openphacts.org/units/Nanomolar	1563595	CHEMBL3783531	B	Inhibition of recombinant human 5-LO expressed in Escherichia coli BL21 assessed as 5-LO product formation preincubated for 15 mins followed by addition of arachidonic acid as substrate measured after 10 mins by RP-HPLC analysis	1	Scientific Literature	Homo sapiens		9606	Autocuration		55	CHEMBL215	SINGLE PROTEIN	P09917	Arachidonate 5-lipoxygenase	Homo sapiens	9	Protein			98702	CHEMBL3779871
CHEMBL274279	19098	CHEMBL274279	19098		16	443.56	7.01	61.8	1	CC(C)(C)c1cc(cc(c1O)C(C)(C)C)c2nc(c3ccc(F)cc3)c([nH]2)c4ccncc4	911188	IC50	>	5000.0	nM		IC50	>	5.0	uM			0	BAO_0000190	UO_0000065	http://www.openphacts.org/units/Nanomolar	88003	CHEMBL697605	F	Inhibitory activity against interleukin-1 (IL-1) synthesis, using intact human monocytes	1	Scientific Literature	Homo sapiens		9606	Expert	BAO_0000019	55	CHEMBL215	SINGLE PROTEIN	P09917	Arachidonate 5-lipoxygenase	Homo sapiens	9	Protein			1175	CHEMBL1150984
CHEMBL159297	268345	CHEMBL159297	268345		40	462.58	7.21	81.01	1	CCCCC(CCCC)C(O\N=C\C(=O)O)c1ccc(OCc2ccc3ccccc3n2)cc1	1095716	IC50	=	10.0	nM	8.0	IC50	=	10.0	nM			0	BAO_0000190	UO_0000065	http://www.openphacts.org/units/Nanomolar	86312	CHEMBL696464	F	Inhibition of calcium ionophore (A-23187)-stimulated LTB4 formation in human neutrophil assay	1	Scientific Literature				Expert	BAO_0000019	55	CHEMBL215	SINGLE PROTEIN	P09917	Arachidonate 5-lipoxygenase	Homo sapiens	8	Homologous protein			15812	CHEMBL1133707
CHEMBL1215044	686904	CHEMBL1215044	686904		5a	406.51	6.58	44.76	1	COc1ccc(\C=C\C(=O)c2ccc(OCC=C(C)C)cc2OCC=C(C)C)cc1	3400688	IC50	>	100000.0	nM		IC50	>	100.0	uM			0	BAO_0000190	UO_0000065	http://www.openphacts.org/units/Nanomolar	649691	CHEMBL1219389	B	Inhibition of 5-lipoxygenase	1	Scientific Literature				Autocuration	BAO_0000357	55	CHEMBL215	SINGLE PROTEIN	P09917	Arachidonate 5-lipoxygenase	Homo sapiens	8	Homologous protein			52232	CHEMBL1212887
CHEMBL508629	510640	CHEMBL508629	510640	MYRTUCOMMULONE A	1, myrtucommulone A, MC A	668.81	7.12	186.49	2	CC(C)[C@@H](C1=C(O)C(C)(C)C(=O)C(C)(C)C1=O)c2c(O)c([C@@H](C(C)C)C3=C(O)C(C)(C)C(=O)C(C)(C)C3=O)c(O)c(C(=O)C(C)C)c2O	15693165	IC50	=	3200.0	nM	5.5	IC50	=	3.2	uM			0	BAO_0000190	UO_0000065	http://www.openphacts.org/units/Nanomolar	1513806	CHEMBL3611124	B	Inhibition of 5-LO in ionophore A23187-stimulated human PMNL using arachidonic acid as substrate assessed as formation of LTB4, 5(S),12(S)-DiHETE, 5-H(p)ETE preincubated for 15 mins followed by substrate and ionophore addition measured after 10 mins by HPLC analysis	1	Scientific Literature	Homo sapiens		9606	Autocuration	BAO_0000357	55	CHEMBL215	SINGLE PROTEIN	P09917	Arachidonate 5-lipoxygenase	Homo sapiens	9	Protein			93212	CHEMBL3608292
CHEMBL375911	378433	CHEMBL375911	378433		8	439.57	4.0	108.56	0	CC1C2CCC3(C)Cc4sc(NC(=O)NCc5ccccc5)nc4C(C)C3C2OC1=O	1880555	IC50	>	10000.0	nM		IC50	>	10.0	uM			0	BAO_0000190	UO_0000065	http://www.openphacts.org/units/Nanomolar	436353	CHEMBL905753	B	Inhibition of partially purified human 5-LO expressed in Escherichia coli	1	Scientific Literature	Homo sapiens		9606	Intermediate	BAO_0000019	55	CHEMBL215	SINGLE PROTEIN	P09917	Arachidonate 5-lipoxygenase	Homo sapiens	9	Protein			35780	CHEMBL1143062
CHEMBL375911	378433	CHEMBL375911	378433		8	439.57	4.0	108.56	0	CC1C2CCC3(C)Cc4sc(NC(=O)NCc5ccccc5)nc4C(C)C3C2OC1=O	1880525	Inhibition	=	54.0	%		Inhibition	=	54.0	%			0	BAO_0000201	UO_0000187	http://qudt.org/vocab/unit#Percent	436355	CHEMBL905755	B	Inhibition of partially purified human 5-LO expressed in Escherichia coli assessed as remaining 5-LO activity at 10 uM	1	Scientific Literature	Homo sapiens		9606	Intermediate	BAO_0000019	55	CHEMBL215	SINGLE PROTEIN	P09917	Arachidonate 5-lipoxygenase	Homo sapiens	9	Protein			35780	CHEMBL1143062
CHEMBL1765912	1140940	CHEMBL1765912	1140940		32	288.36	2.85	67.2	0	COc1ccc(\C=C\2/SC(=NC2=O)N3CCCC3)cc1	6169279	IC50	>	30000.0	nM		IC50	>	30.0	uM			0	BAO_0000190	UO_0000065	http://www.openphacts.org/units/Nanomolar	742513	CHEMBL1769272	B	Inhibition of 5-lipoxygenase in human polymorphonuclear leukocytes assessed as inhibition of LTB4 production preincubated for 15 mins measured after 10 mins by HPLC method	1	Scientific Literature	Homo sapiens		9606	Autocuration	BAO_0000219	55	CHEMBL215	SINGLE PROTEIN	P09917	Arachidonate 5-lipoxygenase	Homo sapiens	9	Protein			57258	CHEMBL1765089
CHEMBL508629	510640	CHEMBL508629	510640	MYRTUCOMMULONE A	1, myrtucommulone A, MC A	668.81	7.12	186.49	2	CC(C)[C@@H](C1=C(O)C(C)(C)C(=O)C(C)(C)C1=O)c2c(O)c([C@@H](C(C)C)C3=C(O)C(C)(C)C(=O)C(C)(C)C3=O)c(O)c(C(=O)C(C)C)c2O	15693125	IC50	=	15000.0	nM	4.82	IC50	=	15.0	uM			0	BAO_0000190	UO_0000065	http://www.openphacts.org/units/Nanomolar	1513804	CHEMBL3611122	B	Inhibition of recombinant human 5-LO expressed in Escherichia coli BL21 using arachidonic acid as substrate assessed as formation of all-trans isomer of LTB4, 5-H(P)ETE preincubated for 5 to 10 mins followed by substrate addition measured after 10 mins by HPLC analysis	1	Scientific Literature	Homo sapiens		9606	Autocuration	BAO_0000019	55	CHEMBL215	SINGLE PROTEIN	P09917	Arachidonate 5-lipoxygenase	Homo sapiens	9	Protein			93212	CHEMBL3608292
CHEMBL1765911	1140939	CHEMBL1765911	1140939		31	344.43	5.17	66.75	1	Cc1ccc(\C=C\2/SC(=NC2=O)Nc3ccc4ccccc4c3)cc1	6169348	IC50	>	30000.0	nM		IC50	>	30.0	uM			0	BAO_0000190	UO_0000065	http://www.openphacts.org/units/Nanomolar	742515	CHEMBL1769274	B	Inhibition of 5-lipoxygenase in S100 supernatant assessed as inhibition of LTB4 production preincubated for 15 mins measured after 10 mins by HPLC method	1	Scientific Literature				Autocuration	BAO_0000357	55	CHEMBL215	SINGLE PROTEIN	P09917	Arachidonate 5-lipoxygenase	Homo sapiens	8	Homologous protein			57258	CHEMBL1765089
CHEMBL2165864	1429306	CHEMBL2165864	1429306		28, AG-690/15431400	317.32	1.38	138.69	0	CC(C)(C)OC(=O)NNS(=O)(=O)c1cccc(c1)[N+](=O)[O-]	12086096	IC50	>	100000.0	nM		IC50	>	100.0	uM			0	BAO_0000190	UO_0000065	http://www.openphacts.org/units/Nanomolar	859395	CHEMBL2167301	B	Inhibition of human 5-LOX in A23187-induced human whole blood assessed as reduction in LTB4 production pre-incubated for 20 mins before A23187 addition by enzyme immunoassay	1	Scientific Literature	Homo sapiens		9606	Autocuration	BAO_0000357	55	CHEMBL215	SINGLE PROTEIN	P09917	Arachidonate 5-lipoxygenase	Homo sapiens	9	Protein			65770	CHEMBL2163330
CHEMBL118929	197211	CHEMBL118929	197211		47	326.35	2.69	71.03	0	CNC(=O)N(O)CC1=Cc2cc(Oc3ccccc3)ccc2OC1	266707	Inhibition	>	95.0	%		Inhibition	>	95.0	%			0	BAO_0000201	UO_0000187	http://qudt.org/vocab/unit#Percent	98481	CHEMBL709501	F	Ex vivo inhibition of LTB4 production by measurement of A-23187-stimulated LTB-4 production in dog blood at 1 mg/kg po.	1	Scientific Literature	Canis lupus familiaris		9615	Expert	BAO_0000218	55	CHEMBL215	SINGLE PROTEIN	P09917	Arachidonate 5-lipoxygenase	Homo sapiens	8	Homologous protein			12079	CHEMBL1127079
CHEMBL1688776	1076548	CHEMBL1688776	1076548		24	354.45	5.12	56.73	1	Cc1ccccc1CCn2cc(nn2)c3ccc(cc3)c4ccc(N)cc4	5306287	Inhibition	=	60.7	%		INH	=	60.7	%			0	BAO_0000201	UO_0000187	http://qudt.org/vocab/unit#Percent	736718	CHEMBL1695099	B	Inhibition of human recombinant 5-lipoxygenase expressed in Escherichia coli MV1190 assessed as residual activity at 30 uM by cell free assay	1	Scientific Literature	Homo sapiens		9606	Autocuration	BAO_0000019	55	CHEMBL215	SINGLE PROTEIN	P09917	Arachidonate 5-lipoxygenase	Homo sapiens	9	Protein			56083	CHEMBL1687920
CHEMBL559752	557561	CHEMBL559752	557561		6	384.51	6.43	55.76	1	CCCCC(Cc1ccc(OCCCOc2cccc(C)c2C)cc1)C(=O)O	6205952	IC50	>	10000.0	nM		IC50	>	10.0	uM			0	BAO_0000190	UO_0000065	http://www.openphacts.org/units/Nanomolar	748824	CHEMBL1780806	B	Inhibition of human recombinant 5-lipoxygenase expressed in Escherichia coli BL21 assessed as enzyme product formation using arachidonic acid as substrate after 10 mins by RP-HPLC analysis	1	Scientific Literature	Homo sapiens		9606	Autocuration	BAO_0000019	55	CHEMBL215	SINGLE PROTEIN	P09917	Arachidonate 5-lipoxygenase	Homo sapiens	9	Protein			57731	CHEMBL1777776
CHEMBL3613028	1961736	CHEMBL3613028	1961736		10f	236.21	4.08	26.3	0	Fc1ccc(\C=C\C(=O)OCCC#C)cc1F	15701160	IC50	>	10000.0	nM		IC50	>	10.0	uM			0	BAO_0000190	UO_0000065	http://www.openphacts.org/units/Nanomolar	1515806	CHEMBL3614568	B	Inhibition of human 5-LOX expressed in Escherichia coli Bl21 (DE3) assessed as reduction in LTB4 and 5-H(P)ETE) formation pre-incubated for 10 mins before arachidonic acid substrate addition by RP-HPLC method	1	Scientific Literature	Homo sapiens		9606	Autocuration	BAO_0000019	55	CHEMBL215	SINGLE PROTEIN	P09917	Arachidonate 5-lipoxygenase	Homo sapiens	9	Protein			93337	CHEMBL3612030
CHEMBL3613028	1961736	CHEMBL3613028	1961736		10f	236.21	4.08	26.3	0	Fc1ccc(\C=C\C(=O)OCCC#C)cc1F	15701146	Activity	=	88.2	%		Activity	=	88.2	%			0	BAO_0001103	UO_0000187	http://qudt.org/vocab/unit#Percent	1515807	CHEMBL3614569	B	Inhibition of human 5-LOX expressed in Escherichia coli Bl21 (DE3) assessed as remaining enzyme activity by measuring LTB4 and 5-H(P)ETE) formation at 10 uM pre-incubated for 10 mins before arachidonic acid substrate addition by RP-HPLC method	1	Scientific Literature	Homo sapiens		9606	Autocuration	BAO_0000019	55	CHEMBL215	SINGLE PROTEIN	P09917	Arachidonate 5-lipoxygenase	Homo sapiens	9	Protein			93337	CHEMBL3612030
CHEMBL3092270	1606639	CHEMBL3092270	1606639		15	459.51	5.3	92.29	1	OC(=O)c1ccc(cc1)S(=O)(=O)N(Cc2ccccc2)c3ccc(Oc4ccccc4)cc3	13850620	Activity	=	125.0	%		Activity	=	125.0	%			0	BAO_0001103	UO_0000187	http://qudt.org/vocab/unit#Percent	1278376	CHEMBL3097409	B	Inhibition of calcium ionophore (A23187)-stimulated human 5-LO assessed as reduction of 5(S)-HETE production by measuring remaining activity at 100 uM preincubated for 15 mins followed by calcium ionophore (A23187) addition measured after 15 mins by LC-MS/MS analysis	1	Scientific Literature	Homo sapiens		9606	Autocuration	BAO_0000357	55	CHEMBL215	SINGLE PROTEIN	P09917	Arachidonate 5-lipoxygenase	Homo sapiens	9	Protein			76205	CHEMBL3091291
CHEMBL61841	99883	CHEMBL61841	99883		25	261.27	2.72	39.19	0	O=C1OCc2c1cc3ccccc3c2c4ccncc4	885274	IC50	>	4000.0	nM		IC50	>	4000.0	nM			0	BAO_0000190	UO_0000065	http://www.openphacts.org/units/Nanomolar	86709	CHEMBL693301	F	In vitro inhibition of LTB4 biosynthesis by human leukocytes	1	Scientific Literature				Expert	BAO_0000019	55	CHEMBL215	SINGLE PROTEIN	P09917	Arachidonate 5-lipoxygenase	Homo sapiens	8	Homologous protein			409	CHEMBL1127123
CHEMBL221137	368320	CHEMBL221137	368320	EMBELIN	2	294.39	4.62	74.6	0	CCCCCCCCCCCC1=C(O)C(=O)C=C(O)C1=O	15225934	IC50	=	60.0	nM	7.22	IC50	=	0.06	uM			0	BAO_0000190	UO_0000065	http://www.openphacts.org/units/Nanomolar	1472471	CHEMBL3420624	B	Inhibition of human 5-LOX by cell free assay	1	Scientific Literature	Homo sapiens		9606	Autocuration	BAO_0000357	55	CHEMBL215	SINGLE PROTEIN	P09917	Arachidonate 5-lipoxygenase	Homo sapiens	9	Protein			91551	CHEMBL3414543
CHEMBL221137	368320	CHEMBL221137	368320	EMBELIN	2	294.39	4.62	74.6	0	CCCCCCCCCCCC1=C(O)C(=O)C=C(O)C1=O	15225927	IC50	=	60.0	nM	7.22	IC50	=	0.06	uM			0	BAO_0000190	UO_0000065	http://www.openphacts.org/units/Nanomolar	1472475	CHEMBL3420628	B	Inhibition of human recombinant 5-LOX expressed in Escherichia coli BL21 incubated for 10 mins in presence of arachidonic acid by RP-HPLC based cell-free assay	1	Scientific Literature	Homo sapiens		9606	Autocuration	BAO_0000019	55	CHEMBL215	SINGLE PROTEIN	P09917	Arachidonate 5-lipoxygenase	Homo sapiens	9	Protein			91551	CHEMBL3414543
CHEMBL55737	86984	CHEMBL55737	86984		56	274.36	5.45	20.23	1	Cc1cc(\C=C\c2cccc3ccccc23)cc(C)c1O	1209657	Inhibition	=	27.0	%		Inhibition	=	27.0	%			0	BAO_0000201	UO_0000187	http://qudt.org/vocab/unit#Percent	3858	CHEMBL618762	B	Inhibition of lipoxygenase at the concentration of 0.1 uM	1	Scientific Literature				Expert	BAO_0000357	55	CHEMBL215	SINGLE PROTEIN	P09917	Arachidonate 5-lipoxygenase	Homo sapiens	8	Homologous protein			10603	CHEMBL1124816
CHEMBL128657	211905	CHEMBL128657	211905		56	257.29	2.28	57.51	0	CC1CN(NC(=O)N1)c2cccc(c2)c3occc3	610307	IC50	=	8400.0	nM	5.08	IC50	=	8.4	uM			0	BAO_0000190	UO_0000065	http://www.openphacts.org/units/Nanomolar	3803	CHEMBL619878	F	In vitro 5-lipoxygenase inhibitory activity against calcium ionophore (A23187) induced LTB4 formation in human polymorphonuclear leukocytes.	1	Scientific Literature				Expert	BAO_0000219	55	CHEMBL215	SINGLE PROTEIN	P09917	Arachidonate 5-lipoxygenase	Homo sapiens	8	Homologous protein			13622	CHEMBL1129426
CHEMBL227190	378435	CHEMBL227190	378435		9	471.64	4.54	133.86	0	CSc1cccc(NC(=O)Nc2nc3C(C)C4C5OC(=O)C(C)C5CCC4(C)Cc3s2)c1	1880486	Inhibition	=	19.0	%		Inhibition	=	19.0	%			0	BAO_0000201	UO_0000187	http://qudt.org/vocab/unit#Percent	436357	CHEMBL905757	B	Inhibition of 5-LO activity in ionophore A23187 and arachidonic-stimulated human intact PMNL assessed as remaining 5-LO activity at 10 uM	1	Scientific Literature	Homo sapiens		9606	Intermediate	BAO_0000357	55	CHEMBL215	SINGLE PROTEIN	P09917	Arachidonate 5-lipoxygenase	Homo sapiens	9	Protein			35780	CHEMBL1143062
CHEMBL227190	378435	CHEMBL227190	378435		9	471.64	4.54	133.86	0	CSc1cccc(NC(=O)Nc2nc3C(C)C4C5OC(=O)C(C)C5CCC4(C)Cc3s2)c1	1880524	Inhibition	=	67.0	%		Inhibition	=	67.0	%			0	BAO_0000201	UO_0000187	http://qudt.org/vocab/unit#Percent	436355	CHEMBL905755	B	Inhibition of partially purified human 5-LO expressed in Escherichia coli assessed as remaining 5-LO activity at 10 uM	1	Scientific Literature	Homo sapiens		9606	Intermediate	BAO_0000019	55	CHEMBL215	SINGLE PROTEIN	P09917	Arachidonate 5-lipoxygenase	Homo sapiens	9	Protein			35780	CHEMBL1143062
CHEMBL1078197	616988	CHEMBL1078197	616988	ALSTOYUNINE G	7	396.44	1.3	80.4	0	CC[C@]12CC(=C3Nc4cc(OC)ccc4[C@@]35CCN([C@@H]15)C(=O)[C@@H]6O[C@H]26)C(=O)OC	3231178	Inhibition	<	0.0	%		INH	<	0.0	%			0	BAO_0000201	UO_0000187	http://qudt.org/vocab/unit#Percent	619873	CHEMBL1110263	B	Inhibition of 5-LOX at 100 uM after 5 mins	1	Scientific Literature				Autocuration	BAO_0000357	55	CHEMBL215	SINGLE PROTEIN	P09917	Arachidonate 5-lipoxygenase	Homo sapiens	8	Homologous protein			50150	CHEMBL1154300
CHEMBL96423	154158	CHEMBL96423	154158		38	611.19	9.05	89.65	2	CC1Cc2c(OCc3ccc(cn3)c4ccccc4)ccc5c2c(S1)c(CCC(C)(C)C(=O)O)n5Cc6ccc(Cl)cc6	1156491	IC50	=	23.0	nM	7.64	IC50	=	23.0	nM			0	BAO_0000190	UO_0000065	http://www.openphacts.org/units/Nanomolar	90626	CHEMBL699908	F	In vitro inhibition of LTB4 biosynthesis in [Ca(2+)]-ionophore-activated human polymorphonuclear leukocytes	1	Scientific Literature	Homo sapiens		9606	Expert	BAO_0000019	55	CHEMBL215	SINGLE PROTEIN	P09917	Arachidonate 5-lipoxygenase	Homo sapiens	9	Protein			11966	CHEMBL1126955
CHEMBL376915	364628	CHEMBL376915	364628		3	340.37	4.23	86.99	0	CC(=CCc1c(O)cc(O)c2C(=O)C[C@H](Oc12)c3ccc(O)cc3)C	16611556	Activity	=	66.7	%		Activity	=	66.7	%				BAO_0001103	UO_0000187	http://qudt.org/vocab/unit#Percent	1582296	CHEMBL3815923	B	Inhibition of recombinant human 5-LO expressed in Escherichia coli MV1190 cells assessed as residual activity preincubated for 10 mins followed by addition of arachidonic acid as substrate measured after 10 mins by RP-HPLC method relative to control	1	Scientific Literature	Homo sapiens		9606	Autocuration		55	CHEMBL215	SINGLE PROTEIN	P09917	Arachidonate 5-lipoxygenase	Homo sapiens	9	Protein			99458	CHEMBL3813661
CHEMBL278262	19049	CHEMBL278262	19049		55	341.36	5.29	74.5	1	[O-][N+](=O)c1ccc(cc1)c2nc(c3ccccc3)c([nH]2)c4ccccc4	923742	IC50	>	5000.0	nM		IC50	>	5.0	uM			0	BAO_0000190	UO_0000065	http://www.openphacts.org/units/Nanomolar	88003	CHEMBL697605	F	Inhibitory activity against interleukin-1 (IL-1) synthesis, using intact human monocytes	1	Scientific Literature	Homo sapiens		9606	Expert	BAO_0000019	55	CHEMBL215	SINGLE PROTEIN	P09917	Arachidonate 5-lipoxygenase	Homo sapiens	9	Protein			1175	CHEMBL1150984
CHEMBL274642	3667	CHEMBL274642	3667	BW-755C	BW-755C	229.2	2.11	41.62	0	NC1=NN(CC1)c2cccc(c2)C(F)(F)F	497140	EC50	=	30.0	mg kg-1		EC50	=	30.0	mg kg-1		Non standard unit for type	0	BAO_0000188	UO_0000308		98489	CHEMBL879813	F	Ex vivo inhibition of LTB4 production was measured in dog blood	1	Scientific Literature	Canis lupus familiaris		9615	Expert	BAO_0000019	55	CHEMBL215	SINGLE PROTEIN	P09917	Arachidonate 5-lipoxygenase	Homo sapiens	8	Homologous protein			10917	CHEMBL1125845
CHEMBL375714	378427	CHEMBL375714	378427		5	440.56	4.07	105.76	0	COc1ccc(cc1)C(=O)Nc2nc3C(C)C4C5OC(=O)C(C)C5CCC4(C)Cc3s2	1880490	Inhibition	=	29.0	%		Inhibition	=	29.0	%			0	BAO_0000201	UO_0000187	http://qudt.org/vocab/unit#Percent	436357	CHEMBL905757	B	Inhibition of 5-LO activity in ionophore A23187 and arachidonic-stimulated human intact PMNL assessed as remaining 5-LO activity at 10 uM	1	Scientific Literature	Homo sapiens		9606	Intermediate	BAO_0000357	55	CHEMBL215	SINGLE PROTEIN	P09917	Arachidonate 5-lipoxygenase	Homo sapiens	9	Protein			35780	CHEMBL1143062
CHEMBL486961	443914	CHEMBL486961	443914	ATRACTYLENOLIDE III	7	248.32	2.92	46.53	0	CC1=C2C[C@H]3C(=C)CCC[C@]3(C)C[C@]2(O)OC1=O	2336898	IC50	>	200000.0	nM		IC50	>	200.0	uM		Outside typical range	0	BAO_0000190	UO_0000065	http://www.openphacts.org/units/Nanomolar	548154	CHEMBL1023322	B	Inhibition of 5-lipoxygenase	1	Scientific Literature				Intermediate	BAO_0000357	55	CHEMBL215	SINGLE PROTEIN	P09917	Arachidonate 5-lipoxygenase	Homo sapiens	8	Homologous protein			43230	CHEMBL1141734
CHEMBL52	3784	CHEMBL52	3784	NORDIHYDROGUAIARETIC ACID	NDGA	302.36	4.71	80.92	0	CC(Cc1ccc(O)c(O)c1)C(C)Cc2ccc(O)c(O)c2	751911	IC50	=	85.0	nM	7.07	IC50	=	85.0	nM			0	BAO_0000190	UO_0000065	http://www.openphacts.org/units/Nanomolar	157778	CHEMBL767839	F	Concentration required for 50 % inhibition of leukotriene B4 production in human PMN compared with controls in the absence of compound	1	Scientific Literature				Expert	BAO_0000019	55	CHEMBL215	SINGLE PROTEIN	P09917	Arachidonate 5-lipoxygenase	Homo sapiens	8	Homologous protein			10091	CHEMBL1124599
CHEMBL274642	3667	CHEMBL274642	3667	BW-755C	28	229.2	2.11	41.62	0	NC1=NN(CC1)c2cccc(c2)C(F)(F)F	91810	IC50	=	750.0	nM	6.13	IC50	=	0.75	uM			0	BAO_0000190	UO_0000065	http://www.openphacts.org/units/Nanomolar	4069	CHEMBL620871	F	Evaluated for inhibition of the formation and release of 5-lipoxygenase in isolated guinea pig ileum	1	Scientific Literature	Cavia porcellus		10141	Expert	BAO_0000221	55	CHEMBL215	SINGLE PROTEIN	P09917	Arachidonate 5-lipoxygenase	Homo sapiens	8	Homologous protein			10546	CHEMBL1124776
CHEMBL88706	147473	CHEMBL88706	147473		10p	284.38	3.41	58.5	0	CSc1ccc(cc1)N2C(=O)C(C)(C)c3cccnc23	1176761	Inhibition	=	23.0	%		Inhibition	=	23.0	%			0	BAO_0000201	UO_0000187	http://qudt.org/vocab/unit#Percent	3841	CHEMBL873950	B	In vitro inhibitory activity against 5-lipoxygenase in human polymorphonuclear (PMN) cells	1	Scientific Literature				Expert	BAO_0000019	55	CHEMBL215	SINGLE PROTEIN	P09917	Arachidonate 5-lipoxygenase	Homo sapiens	8	Homologous protein			10319	CHEMBL1125117
CHEMBL2228913	1463066	CHEMBL2228913	1463066		20a	308.41	4.62	52.6	0	CCCCCCCCCCC1=C(OC)C(=O)C=C(OC)C1=O	15225945	IC50	=	600.0	nM	6.22	IC50	=	0.6	uM			0	BAO_0000190	UO_0000065	http://www.openphacts.org/units/Nanomolar	1472476	CHEMBL3420629	B	Inhibition of 5-LOX in A23187-stimulated human blood PMNL assessed as reduction in lipoxygenase products formation pre-incubated for 15 mins followed by stimulation with A23187 for 10 mins by RP-HPLC based cell based assay	1	Scientific Literature	Homo sapiens		9606	Autocuration	BAO_0000219	55	CHEMBL215	SINGLE PROTEIN	P09917	Arachidonate 5-lipoxygenase	Homo sapiens	9	Protein			91551	CHEMBL3414543
CHEMBL280018	86257	CHEMBL280018	86257		13	258.38	5.41	48.47	1	CCc1cc(\C=C\c2cccs2)cc(CC)c1O	1185975	IC50	~	100.0	nM		IC50	~	0.1	uM			0	BAO_0000190	UO_0000065	http://www.openphacts.org/units/Nanomolar	3819	CHEMBL618006	B	Inhibition of human neutrophil 5-lipoxygenase	1	Scientific Literature				Expert	BAO_0000357	55	CHEMBL215	SINGLE PROTEIN	P09917	Arachidonate 5-lipoxygenase	Homo sapiens	8	Homologous protein			10603	CHEMBL1124816
CHEMBL266100	4338	CHEMBL266100	4338		7a	314.48	6.33	48.47	1	CC(C)(C)c1cc(\C=C\c2cccs2)cc(c1O)C(C)(C)C	1244547	Inhibition	=	25.0	%		Inhibition	=	25.0	%			0	BAO_0000201	UO_0000187	http://qudt.org/vocab/unit#Percent	101354	CHEMBL712611	B	Inhibitory activity against lipoxygenase (LO) at 1 uM concentration	1	Scientific Literature				Expert	BAO_0000357	55	CHEMBL215	SINGLE PROTEIN	P09917	Arachidonate 5-lipoxygenase	Homo sapiens	8	Homologous protein			9859	CHEMBL1124310
CHEMBL58843	93042	CHEMBL58843	93042		1i	330.42	3.82	120.1	0	NC(=O)N(O)Cc1sc2ccccc2c1Sc3ccccc3	1239339	IC50	=	640.0	nM	6.19	IC50	=	0.64	uM			0	BAO_0000190	UO_0000065	http://www.openphacts.org/units/Nanomolar	90070	CHEMBL701321	F	Inhibition of 5-lipoxygenase (5-LO) measured as LTB4 production in human whole blood stimulated with calcium ionophore (A23187).	1	Scientific Literature				Expert	BAO_0000019	55	CHEMBL215	SINGLE PROTEIN	P09917	Arachidonate 5-lipoxygenase	Homo sapiens	8	Homologous protein			13986	CHEMBL1130069
CHEMBL1830343	1177048	CHEMBL1830343	1177048		20	537.02	8.48	79.13	2	CCCCCCCOc1ccc(OC(=O)CCc2cc(c3ccc(F)cc3)n(n2)c4ccc(Cl)nn4)cc1	6359349	Activity	=	90.1	%		Activity	=	90.1	%			0	BAO_0001103	UO_0000187	http://qudt.org/vocab/unit#Percent	770283	CHEMBL1833592	B	Inhibition of 5-Lipoxygenase in arachidonic acid-stimulated human neutrophils assessed as residual activity at 10 uM after 15 mins by HPLC analysis in presence of A23187	1	Scientific Literature	Homo sapiens		9606	Autocuration	BAO_0000357	55	CHEMBL215	SINGLE PROTEIN	P09917	Arachidonate 5-lipoxygenase	Homo sapiens	9	Protein			59013	CHEMBL1828531
CHEMBL56531	86332	CHEMBL56531	86332		19	310.43	5.95	29.46	1	COc1ccc(\C=C\c2cc(C(C)C)c(O)c(c2)C(C)C)cc1	1199013	Inhibition	=	71.0	%		Inhibition	=	71.0	%			0	BAO_0000201	UO_0000187	http://qudt.org/vocab/unit#Percent	3856	CHEMBL618038	B	Inhibition of human neutrophil 5-lipoxygenase at the concentration of 1 uM	1	Scientific Literature				Expert	BAO_0000357	55	CHEMBL215	SINGLE PROTEIN	P09917	Arachidonate 5-lipoxygenase	Homo sapiens	8	Homologous protein			10603	CHEMBL1124816
CHEMBL1034	123693	CHEMBL139	29890	DICLOFENAC SODIUM	Diclofenac sodium	296.15	4.37	49.33	0	[Na+].[O-]C(=O)Cc1ccccc1Nc2c(Cl)cccc2Cl	12420320	Inhibition	=	16.0	%		INH	=	16.0	%			0	BAO_0000201	UO_0000187	http://qudt.org/vocab/unit#Percent	899685	CHEMBL3053157	B	Inhibition of 5-LOX (unknown origin) at 10 uM	1	Scientific Literature	Homo sapiens		9606	Autocuration	BAO_0000357	55	CHEMBL215	SINGLE PROTEIN	P09917	Arachidonate 5-lipoxygenase	Homo sapiens	9	Protein			68877	CHEMBL3045338
CHEMBL1289558	715965	CHEMBL1289558	715965		(S)-2l	478.46	5.06	122.27	1	CC[C@](O)(c1cn(Cc2ccc3c(c4ccc(F)cc4)c(sc3c2)C(=O)N)nn1)C(F)(F)F	3599823	IC50	=	55.0	nM	7.26	IC50	=	55.0	nM			0	BAO_0000190	UO_0000065	http://www.openphacts.org/units/Nanomolar	686760	CHEMBL1290999	B	Inhibition of human recombinant 5-lipoxygenase assessed as arachidonic acid oxidation	1	Scientific Literature	Homo sapiens		9606	Autocuration	BAO_0000357	55	CHEMBL215	SINGLE PROTEIN	P09917	Arachidonate 5-lipoxygenase	Homo sapiens	9	Protein			54069	CHEMBL1287744
CHEMBL1765906	1140934	CHEMBL1765906	1140934		25	337.39	3.59	81.03	0	COc1ccc(\C=C\2/SC(=NC2=O)c3ccc(cc3)C(=O)C)cc1	6169342	IC50	=	110.0	nM	6.96	IC50	=	0.11	uM			0	BAO_0000190	UO_0000065	http://www.openphacts.org/units/Nanomolar	742515	CHEMBL1769274	B	Inhibition of 5-lipoxygenase in S100 supernatant assessed as inhibition of LTB4 production preincubated for 15 mins measured after 10 mins by HPLC method	1	Scientific Literature				Autocuration	BAO_0000357	55	CHEMBL215	SINGLE PROTEIN	P09917	Arachidonate 5-lipoxygenase	Homo sapiens	8	Homologous protein			57258	CHEMBL1765089
CHEMBL341948	232779	CHEMBL341948	232779		11	661.21	9.24	98.88	2	CC1Cc2c(OCc3ccc(cn3)c4ccccc4)ccc5c2c(S1)c(CCOc6ccccc6C(=O)O)n5Cc7ccc(Cl)cc7	704353	IC50	=	60.0	nM	7.22	IC50	=	60.0	nM			0	BAO_0000190	UO_0000065	http://www.openphacts.org/units/Nanomolar	3832	CHEMBL618017	B	Inhibition of Human 5-lipoxygenase	1	Scientific Literature				Expert	BAO_0000357	55	CHEMBL215	SINGLE PROTEIN	P09917	Arachidonate 5-lipoxygenase	Homo sapiens	8	Homologous protein			13165	CHEMBL1128640
CHEMBL140915	232686	CHEMBL140915	232686		14b	661.21	9.03	98.88	2	CC1Cc2c(OCc3ccc(cn3)c4ccccc4)ccc5c2c(S1)c(COc6ccccc6CC(=O)O)n5Cc7cccc(Cl)c7	674999	IC50	=	18.0	nM	7.75	IC50	=	18.0	nM			0	BAO_0000190	UO_0000065	http://www.openphacts.org/units/Nanomolar	3832	CHEMBL618017	B	Inhibition of Human 5-lipoxygenase	1	Scientific Literature				Expert	BAO_0000357	55	CHEMBL215	SINGLE PROTEIN	P09917	Arachidonate 5-lipoxygenase	Homo sapiens	8	Homologous protein			13165	CHEMBL1128640
CHEMBL59198	86911	CHEMBL59198	86911		31	250.29	3.72	57.7	0	COc1cc(\C=C\c2cccs2)cc(F)c1O	1185980	Inhibition	=	31.0	%		Inhibition	=	31.0	%			0	BAO_0000201	UO_0000187	http://qudt.org/vocab/unit#Percent	3855	CHEMBL618037	B	Inhibition of human neutrophil 5-lipoxygenase at the concentration of 0.1 uM	1	Scientific Literature				Expert	BAO_0000357	55	CHEMBL215	SINGLE PROTEIN	P09917	Arachidonate 5-lipoxygenase	Homo sapiens	8	Homologous protein			10603	CHEMBL1124816
CHEMBL302221	92763	CHEMBL302221	92763		7i	170.17	0.09	79.7	0	Cc1oc(CN(O)C(=O)N)cc1	1247149	IC50	=	2100.0	nM	5.68	IC50	=	2.1	uM			0	BAO_0000190	UO_0000065	http://www.openphacts.org/units/Nanomolar	90070	CHEMBL701321	F	Inhibition of 5-lipoxygenase (5-LO) measured as LTB4 production in human whole blood stimulated with calcium ionophore (A23187).	1	Scientific Literature				Expert	BAO_0000019	55	CHEMBL215	SINGLE PROTEIN	P09917	Arachidonate 5-lipoxygenase	Homo sapiens	8	Homologous protein			13986	CHEMBL1130069
CHEMBL390098	378491	CHEMBL390098	378491		33	205.24	1.09	83.12	0	O=C(Nc1nncs1)c2ccccc2	1880609	Inhibition	=	89.0	%		Inhibition	=	89.0	%			0	BAO_0000201	UO_0000187	http://qudt.org/vocab/unit#Percent	436356	CHEMBL905756	B	Inhibition of 5-LO activity in ionophore A23187 and arachidonic-stimulated human intact PMNL assessed as remaining 5-LO activity at 1 uM	1	Scientific Literature	Homo sapiens		9606	Intermediate	BAO_0000357	55	CHEMBL215	SINGLE PROTEIN	P09917	Arachidonate 5-lipoxygenase	Homo sapiens	9	Protein			35780	CHEMBL1143062
CHEMBL17135	19118	CHEMBL17135	19118		46	389.47	3.66	87.08	0	COc1ccccc1c2[nH]c(nc2c3ccncc3)c4ccc(cc4)[S+](C)[O-]	941654	IC50	=	1140.0	nM	5.94	IC50	=	1.14	uM			0	BAO_0000190	UO_0000065	http://www.openphacts.org/units/Nanomolar	88003	CHEMBL697605	F	Inhibitory activity against interleukin-1 (IL-1) synthesis, using intact human monocytes	1	Scientific Literature	Homo sapiens		9606	Expert	BAO_0000019	55	CHEMBL215	SINGLE PROTEIN	P09917	Arachidonate 5-lipoxygenase	Homo sapiens	9	Protein			1175	CHEMBL1150984
CHEMBL73148	116921	CHEMBL73148	116921		65(CMI-977)	322.33	2.31	85.02	0	NC(=O)N(O)CCC#C[C@@H]1CC[C@@H](COc2ccc(F)cc2)O1	1618050	IC50	=	117.0	nM	6.93	IC50	=	117.0	nM			1	BAO_0000190	UO_0000065	http://www.openphacts.org/units/Nanomolar	321196	CHEMBL882120	B	Inhibition constant against arachidonate 5-lipoxygenase	1	Scientific Literature	Homo sapiens		9606	Expert	BAO_0000357	55	CHEMBL215	SINGLE PROTEIN	P09917	Arachidonate 5-lipoxygenase	Homo sapiens	9	Protein			30228	CHEMBL1140446
CHEMBL62162	92357	CHEMBL62162	92357		1f	266.32	2.17	104.03	0	COc1c(sc2ccccc12)C(C)N(O)C(=O)N	1249879	IC50	=	1300.0	nM	5.89	IC50	=	1.3	uM			0	BAO_0000190	UO_0000065	http://www.openphacts.org/units/Nanomolar	90070	CHEMBL701321	F	Inhibition of 5-lipoxygenase (5-LO) measured as LTB4 production in human whole blood stimulated with calcium ionophore (A23187).	1	Scientific Literature				Expert	BAO_0000019	55	CHEMBL215	SINGLE PROTEIN	P09917	Arachidonate 5-lipoxygenase	Homo sapiens	8	Homologous protein			13986	CHEMBL1130069
CHEMBL23007	28094	CHEMBL23007	28094		6	536.57	3.89	94.26	1	OC1(CC2COC(C1)O2)c3cccc(COc4ccc5C(=CC(=O)N(Cc6ccccc6)c5c4)c7cocc7)n3	1202326	IC50	=	102.0	nM	6.99	IC50	=	102.0	nM			0	BAO_0000190	UO_0000065	http://www.openphacts.org/units/Nanomolar	4072	CHEMBL620874	B	Compound was evaluated for in vitro inhibition of recombinant human 5-lipoxygenase (5-LO)	1	Scientific Literature				Autocuration	BAO_0000357	55	CHEMBL215	SINGLE PROTEIN	P09917	Arachidonate 5-lipoxygenase	Homo sapiens	8	Homologous protein			2578	CHEMBL1131285
CHEMBL16284	17643	CHEMBL16284	17643		12g	643.26	9.0	114.95	2	CC[C@H](CSCc1c2SC(C)Cc3c(OCc4ccc(cn4)c5ccccc5)ccc(c23)n1Cc6ccc(Cl)cc6)C(=O)O	1129851	IC50	=	120.0	nM	6.92	IC50	=	120.0	nM			0	BAO_0000190	UO_0000065	http://www.openphacts.org/units/Nanomolar	4073	CHEMBL620875	B	In vitro inhibition of human 5-Lipoxygenase.	1	Scientific Literature				Expert	BAO_0000357	55	CHEMBL215	SINGLE PROTEIN	P09917	Arachidonate 5-lipoxygenase	Homo sapiens	8	Homologous protein			12780	CHEMBL1127635
CHEMBL227187	378013	CHEMBL227187	378013		4	330.33	1.73	99.38	0	Oc1ccc(cc1O)[C@@H]2OC[C@@H]3[C@H]2CO[C@H]3c4ccc(O)c(O)c4	1864234	IC50	=	5900.0	nM	5.23	IC50	=	5.9	uM			0	BAO_0000190	UO_0000065	http://www.openphacts.org/units/Nanomolar	434254	CHEMBL916998	B	Inhibition of 5LOX in human PBMC by EIA assay	1	Scientific Literature	Homo sapiens		9606	Intermediate	BAO_0000357	55	CHEMBL215	SINGLE PROTEIN	P09917	Arachidonate 5-lipoxygenase	Homo sapiens	9	Protein			35598	CHEMBL1147123
CHEMBL3260681	1745632	CHEMBL3260681	1745632		16	410.31	5.82	76.76	1	CCOC(=O)c1c(CSc2c(Cl)cccc2Cl)n(C)c3ccc(O)cc13	14669431	Activity	=	33.9	%		Activity	=	33.9	%			0	BAO_0001103	UO_0000187	http://qudt.org/vocab/unit#Percent	1347660	CHEMBL3270699	B	Inhibition of human recombinant 5-LO expressed in Escherichia coli BL21 assessed as remaining activity using arachidonic acid as substrate preincubated at 10 uM for 5 to 10 mins by HPLC analysis	1	Scientific Literature	Homo sapiens		9606	Autocuration	BAO_0000019	55	CHEMBL215	SINGLE PROTEIN	P09917	Arachidonate 5-lipoxygenase	Homo sapiens	9	Protein			83307	CHEMBL3259515
CHEMBL3422317	1841759	CHEMBL3422317	1841759		1	388.41	1.76	139.12	1	OC[C@H](CCCCNC(=O)c1cccc(O)c1O)NC(=O)c2cccc(O)c2	15231082	Inhibition					INH				Active		0	BAO_0000376			1475106	CHEMBL3424746	B	Inhibition of human recombinant 5-LOX expressed in Escherichia coli BL21 DE3 assessed as reduction in 5-LO product formation at 10 uM pre-incubated for 10 mins by RP-HPLC method	1	Scientific Literature	Homo sapiens		9606	Autocuration	BAO_0000019	55	CHEMBL215	SINGLE PROTEIN	P09917	Arachidonate 5-lipoxygenase	Homo sapiens	9	Protein			91637	CHEMBL3421630
CHEMBL275638	18145	CHEMBL275638	18145	FLAVONE	1a	222.24	3.14	26.3	0	O=C1C=C(Oc2ccccc12)c3ccccc3	13878653	Inhibition	<	50.0	%		INH	<	50.0	%			0	BAO_0000201	UO_0000187	http://qudt.org/vocab/unit#Percent	1284179	CHEMBL3107774	B	Inhibition of 5-LOX-mediated LTB4 production in human neutrophils using arachidonic acid as substrate at 40 uM preincubated for 10 mins followed by substrate addition measured after 8 mins by enzyme immunoassay relative to control	1	Scientific Literature	Homo sapiens		9606	Autocuration	BAO_0000357	55	CHEMBL215	SINGLE PROTEIN	P09917	Arachidonate 5-lipoxygenase	Homo sapiens	9	Protein			76543	CHEMBL3102734
CHEMBL3125444	1622049	CHEMBL3125444	1622049		2, Oleacein	320.34	2.1	100.89	0	C\C=C(\C=O)/[C@@H](CC=O)CC(=O)OCCc1ccc(O)c(O)c1	13944733	Inhibition	=	90.0	%		INH	=	90.0	%			0	BAO_0000201	UO_0000187	http://qudt.org/vocab/unit#Percent	1295496	CHEMBL3131494	B	Inhibition of human recombinant 5-lipoxygenase expressed in Escherichia coli Bl21 (DE3) using arachidonic acid as substrate preincubated at 10 uM for 10 mins before substrate addition measured after 10 mins by HPLC analysis	1	Scientific Literature	Homo sapiens		9606	Autocuration	BAO_0000019	55	CHEMBL215	SINGLE PROTEIN	P09917	Arachidonate 5-lipoxygenase	Homo sapiens	9	Protein			77075	CHEMBL3124915
CHEMBL1650635	1062558	CHEMBL1650635	1062558		12h	134.56	0.36	34.14	0	CC(=O)C(Cl)C(=O)C	5193690	Inhibition	=	52.0	%		INH	=	52.0	%			0	BAO_0000201	UO_0000187	http://qudt.org/vocab/unit#Percent	715228	CHEMBL1664429	B	Inhibition of human recombinant 5-lipoxygenase at 1 mM after 10 mins by fluorescence assay	1	Scientific Literature	Homo sapiens		9606	Autocuration	BAO_0000357	55	CHEMBL215	SINGLE PROTEIN	P09917	Arachidonate 5-lipoxygenase	Homo sapiens	9	Protein			55288	CHEMBL1649420
CHEMBL1765907	1140935	CHEMBL1765907	1140935		26	337.39	3.59	81.03	0	COc1ccc(\C=C\2/SC(=NC2=O)c3cccc(c3)C(=O)C)cc1	6169343	IC50	=	130.0	nM	6.89	IC50	=	0.13	uM			0	BAO_0000190	UO_0000065	http://www.openphacts.org/units/Nanomolar	742515	CHEMBL1769274	B	Inhibition of 5-lipoxygenase in S100 supernatant assessed as inhibition of LTB4 production preincubated for 15 mins measured after 10 mins by HPLC method	1	Scientific Literature				Autocuration	BAO_0000357	55	CHEMBL215	SINGLE PROTEIN	P09917	Arachidonate 5-lipoxygenase	Homo sapiens	8	Homologous protein			57258	CHEMBL1765089
CHEMBL204781	345467	CHEMBL204781	345467		3	474.48	4.35	74.22	0	O[C@]1(C[C@H]2CO[C@@H](C1)O2)c3cc(F)cc(OCc4ccc5C(=CC(=O)Oc5c4)c6ccccc6)c3	1711248	IC50	=	300.0	nM	6.52	IC50	=	300.0	nM			0	BAO_0000190	UO_0000065	http://www.openphacts.org/units/Nanomolar	351708	CHEMBL870097	B	Inhibition of human 5-LO	1	Scientific Literature	Homo sapiens		9606	Expert	BAO_0000357	55	CHEMBL215	SINGLE PROTEIN	P09917	Arachidonate 5-lipoxygenase	Homo sapiens	9	Protein			31094	CHEMBL1147648
CHEMBL3416171	1839368	CHEMBL3416171	1839368		19b	266.33	3.48	63.6	0	CCCCCCCCC1=C(O)C(=O)C=C(OC)C1=O	15225992	IC50	>	10000.0	nM		IC50	>	10.0	uM			0	BAO_0000190	UO_0000065	http://www.openphacts.org/units/Nanomolar	1472478	CHEMBL3420867	B	Inhibition of 5-LOX in A23187-stimulated human blood PMNL assessed as reduction in lipoxygenase products formation in presence of arachidonic acid pre-incubated for 15 mins followed by stimulation with A23187 for 10 mins by RP-HPLC based cell based assay	1	Scientific Literature	Homo sapiens		9606	Autocuration	BAO_0000219	55	CHEMBL215	SINGLE PROTEIN	P09917	Arachidonate 5-lipoxygenase	Homo sapiens	9	Protein			91551	CHEMBL3414543
CHEMBL55762	82432	CHEMBL55762	82432		26	223.27	1.98	49.77	0	COc1ccc(CCCC(=O)N(C)O)cc1	73820	IC50	=	1300.0	nM	5.89	IC50	=	1.3	uM			0	BAO_0000190	UO_0000065	http://www.openphacts.org/units/Nanomolar	3824	CHEMBL618010	B	In vitro inhibition of polymorphonuclear leukocyte derived human 5-lipoxygenase	1	Scientific Literature				Expert	BAO_0000357	55	CHEMBL215	SINGLE PROTEIN	P09917	Arachidonate 5-lipoxygenase	Homo sapiens	8	Homologous protein			10193	CHEMBL1124558
CHEMBL3144579	1633870	CHEMBL3144579	1633870		21a	225.25	1.45	45.23	0	O=C1N(Cc2cccnc2)Nc3ccccc13	494916	EC50	=	3.0	mg kg-1		EC50	=	3.0	mg kg-1		Non standard unit for type	0	BAO_0000188	UO_0000308		98489	CHEMBL879813	F	Ex vivo inhibition of LTB4 production was measured in dog blood	1	Scientific Literature	Canis lupus familiaris		9615	Expert	BAO_0000019	55	CHEMBL215	SINGLE PROTEIN	P09917	Arachidonate 5-lipoxygenase	Homo sapiens	8	Homologous protein			10917	CHEMBL1125845
CHEMBL1819390	1171597	CHEMBL1819390	1171597		23	446.58	7.56	55.76	1	CCCCC(Cc1cc(OCCc2ccccc2)cc(OCCc3ccccc3)c1)C(=O)O	12104944	Activity	=	80.3	%		Activity	=	80.3	%			0	BAO_0001103	UO_0000187	http://qudt.org/vocab/unit#Percent	861737	CHEMBL2173195	B	Inhibition of human recombinant 5-lipoxygenase-mediated product formation from arachidonic acid assessed as remaining activity at 10 uM after 5 to 10 mins by HPLC analysis	1	Scientific Literature	Homo sapiens		9606	Autocuration	BAO_0000357	55	CHEMBL215	SINGLE PROTEIN	P09917	Arachidonate 5-lipoxygenase	Homo sapiens	9	Protein			65904	CHEMBL2169781
CHEMBL1819390	1171597	CHEMBL1819390	1171597		23	446.58	7.56	55.76	1	CCCCC(Cc1cc(OCCc2ccccc2)cc(OCCc3ccccc3)c1)C(=O)O	12105043	IC50	=	4700.0	nM	5.33	IC50	=	4.7	uM			0	BAO_0000190	UO_0000065	http://www.openphacts.org/units/Nanomolar	861606	CHEMBL2174547	B	Inhibition of 5-lipoxygenase-mediated 5(S)-H(p)ETE formation in fMLP-stimulated human PMNL incubated 10 mins prior to fMLP challenge	1	Scientific Literature	Homo sapiens		9606	Autocuration	BAO_0000357	55	CHEMBL215	SINGLE PROTEIN	P09917	Arachidonate 5-lipoxygenase	Homo sapiens	9	Protein			65904	CHEMBL2169781
CHEMBL2029842	1341890	CHEMBL2029842	1341890		2j	442.53	5.13	93.06	1	COc1ccc(\C=C\2/SC(=NC2=O)c3ccc(NC(=O)CCc4ccccc4)cc3)cc1	10891623	IC50	=	11050.0	nM	4.96	IC50	=	11.05	uM			0	BAO_0000190	UO_0000065	http://www.openphacts.org/units/Nanomolar	818992	CHEMBL2034136	B	Inhibition of 5-lipoxygenase in cell free S100 freshly isolated human PMNL cells assessed as inhibition of A23187-stimulated 5-LO product formation preincubated for 15 mins measured after 10 mins by HPLC analysis	1	Scientific Literature	Homo sapiens		9606	Autocuration	BAO_0000219	55	CHEMBL215	SINGLE PROTEIN	P09917	Arachidonate 5-lipoxygenase	Homo sapiens	9	Protein			61988	CHEMBL2029222
CHEMBL2029842	1341890	CHEMBL2029842	1341890		2j	442.53	5.13	93.06	1	COc1ccc(\C=C\2/SC(=NC2=O)c3ccc(NC(=O)CCc4ccccc4)cc3)cc1	10891691	Activity	=	52.0	%		Activity	=	52.0	%			0	BAO_0001103	UO_0000187	http://qudt.org/vocab/unit#Percent	818994	CHEMBL2034138	B	Inhibition of 5-lipoxygenase in cell free S100 freshly isolated human PMNL cells assessed as assessed as residual activity at 10 uM preincubated for 15 mins measured after 10 mins by HPLC analysis relative to control	1	Scientific Literature	Homo sapiens		9606	Autocuration	BAO_0000219	55	CHEMBL215	SINGLE PROTEIN	P09917	Arachidonate 5-lipoxygenase	Homo sapiens	9	Protein			61988	CHEMBL2029222
CHEMBL1289093	715495	CHEMBL1289093	715495		2d	447.47	5.04	99.41	1	CCC(O)(c1cn(Cc2ccc3c(c(CO)sc3c2)c4ccccc4)nn1)C(F)(F)F	3599814	IC50	=	19.0	nM	7.72	IC50	=	19.0	nM			0	BAO_0000190	UO_0000065	http://www.openphacts.org/units/Nanomolar	686760	CHEMBL1290999	B	Inhibition of human recombinant 5-lipoxygenase assessed as arachidonic acid oxidation	1	Scientific Literature	Homo sapiens		9606	Autocuration	BAO_0000357	55	CHEMBL215	SINGLE PROTEIN	P09917	Arachidonate 5-lipoxygenase	Homo sapiens	9	Protein			54069	CHEMBL1287744
CHEMBL523714	468981	CHEMBL523714	468981		21	468.35	2.29	77.99	0	Brc1ccc2\C(=C\3/C(/c4c(N3)cccc4)=N/OCCN5CCNCC5)\C(=O)Nc2c1	14652919	Inhibition	=	64.7	%		INH	=	64.7	%			0	BAO_0000201	UO_0000187	http://qudt.org/vocab/unit#Percent	1353584	CHEMBL3270665	B	Inhibition of 5-LO in human neutrophils assessed as product formation at 3 uM by cell-intact assay relative to control in presence of 2.5 uM A23187 ionophore	1	Scientific Literature	Homo sapiens		9606	Autocuration	BAO_0000357	55	CHEMBL215	SINGLE PROTEIN	P09917	Arachidonate 5-lipoxygenase	Homo sapiens	9	Protein			83088	CHEMBL3259773
CHEMBL110456	177262	CHEMBL110456	177262		11	283.37	2.03	116.79	0	CONC(=O)NCCSc1nc2ccccc2s1	729315	EC50					EC50			uM	Not Active		0	BAO_0000188			98493	CHEMBL707314	F	In vitro effective concentration required to inhibit ionophore stimulated-human peripheral blood leukocytes; inactive	1	Scientific Literature	Homo sapiens		9606	Expert	BAO_0000019	55	CHEMBL215	SINGLE PROTEIN	P09917	Arachidonate 5-lipoxygenase	Homo sapiens	9	Protein			11391	CHEMBL1125535
CHEMBL3758589	2062354	CHEMBL3758589	2062354		6h	405.51	6.17	87.62	1	CCOC(=O)c1c(CSc2c(C)cccc2C)[nH]c3c4ccccc4c(O)cc13	16451967	IC50	=	170.0	nM	6.77	IC50	=	0.17	uM				BAO_0000190	UO_0000065	http://www.openphacts.org/units/Nanomolar	1552587	CHEMBL3762392	B	Inhibition of 5-LOX in human intact polymorphonuclear leukocytes preincubated for 15 mins with CaCl2, A23187 measured after 10 mins by HPLC analysis	1	Scientific Literature	Homo sapiens		9606	Autocuration		55	CHEMBL215	SINGLE PROTEIN	P09917	Arachidonate 5-lipoxygenase	Homo sapiens	9	Protein			97930	CHEMBL3758140
CHEMBL523291	500059	CHEMBL523291	500059		20	380.82	4.78	75.21	0	CCOC(=O)c1c(Cc2cccc(Cl)c2)[nH]c3c4cccnc4c(O)cc13	2633427	IC50	=	4300.0	nM	5.37	IC50	=	4.3	uM			0	BAO_0000190	UO_0000065	http://www.openphacts.org/units/Nanomolar	520050	CHEMBL939889	B	Inhibition of 5-lipoxygenase in A-23817-challenged human neutrophils assessed as 5LO product formation by intact cell based assay in presence of exogenous arachidonic acid	1	Scientific Literature	Homo sapiens		9606	Autocuration	BAO_0000219	55	CHEMBL215	SINGLE PROTEIN	P09917	Arachidonate 5-lipoxygenase	Homo sapiens	9	Protein			46825	CHEMBL1137012
CHEMBL22789	28218	CHEMBL22789	28218		3	472.46	3.92	97.74	0	OC1(CC2COC(C1)O2)c3cc(F)cc(OCc4ccc5c(cc(nc5c4)C#N)c6cocc6)c3	1191940	IC50	=	27.0	nM	7.57	IC50	=	27.0	nM			0	BAO_0000190	UO_0000065	http://www.openphacts.org/units/Nanomolar	4072	CHEMBL620874	B	Compound was evaluated for in vitro inhibition of recombinant human 5-lipoxygenase (5-LO)	1	Scientific Literature				Autocuration	BAO_0000357	55	CHEMBL215	SINGLE PROTEIN	P09917	Arachidonate 5-lipoxygenase	Homo sapiens	8	Homologous protein			2578	CHEMBL1131285
CHEMBL1957973	1283510	CHEMBL1957973	1283510		16	455.39	5.32	41.8	1	Brc1ccc2nc(c(NC3CCCCC3)n2c1)c4ccc(cc4)N5CCOCC5	8052295	IC50	=	770.0	nM	6.11	IC50	=	0.77	uM			0	BAO_0000190	UO_0000065	http://www.openphacts.org/units/Nanomolar	808211	CHEMBL1961123	B	Inhibition of 5-lipoxygenase in S100 cell free fraction of human polymorphonuclear leukocytes assessed as reduction in 5-LO product formation preincubated for 15 mins measured after 10 mins by HPLC analysis	1	Scientific Literature	Homo sapiens		9606	Autocuration	BAO_0000019	55	CHEMBL215	SINGLE PROTEIN	P09917	Arachidonate 5-lipoxygenase	Homo sapiens	9	Protein			61272	CHEMBL1955753
CHEMBL418973	163323	CHEMBL418973	163323		21	350.49	7.09	66.76	1	CCCCCCCCCCCCCCOc1cccc(O)c1C(=O)O	13852308	Activity					Activity				Active		0	BAO_0000375			1278600	CHEMBL3095431	B	Modulation of human 5-LOX using lionleic acid as substrate assessed as formation of 13-HPOD at 50 uM incubated for 10 mins prior to substrate addition measured after 10 secs by UV absorbance assay	1	Scientific Literature	Homo sapiens		9606	Autocuration	BAO_0000357	55	CHEMBL215	SINGLE PROTEIN	P09917	Arachidonate 5-lipoxygenase	Homo sapiens	9	Protein			76259	CHEMBL3091418
CHEMBL146439	239103	CHEMBL146439	239103		48	234.29	4.31	9.23	0	C(Oc1ccc2ccccc2c1)c3ccccc3	3396877	IC50	=	9500.0	nM	5.02	IC50	=	9.5	uM			0	BAO_0000190	UO_0000065	http://www.openphacts.org/units/Nanomolar	649076	CHEMBL1218774	B	Inhibition of LOX5 in human whole blood assessed as inhibition of conversion of arachidonic acid to leukotriene	1	Scientific Literature	Homo sapiens		9606	Autocuration	BAO_0000357	55	CHEMBL215	SINGLE PROTEIN	P09917	Arachidonate 5-lipoxygenase	Homo sapiens	9	Protein			52068	CHEMBL1212723
CHEMBL1830480	1177186	CHEMBL1830480	1177186		44	475.58	8.2	57.01	1	CC(C)c1ccc(OC(=O)CCc2cc(c3ccc(C)cc3)n(n2)c4ccc5ccccc5n4)cc1	6359518	Activity	=	86.1	%		Activity	=	86.1	%			0	BAO_0001103	UO_0000187	http://qudt.org/vocab/unit#Percent	770330	CHEMBL1833639	B	Inhibition of recombinant human 5-Lipoxygenase expressed in Escherichia coli lysate assessed as residual activity using arachidonic acid as substrate at 10 uM after 10 mins by HPLC analysis	1	Scientific Literature	Homo sapiens		9606	Autocuration	BAO_0000019	55	CHEMBL215	SINGLE PROTEIN	P09917	Arachidonate 5-lipoxygenase	Homo sapiens	9	Protein			59013	CHEMBL1828531
CHEMBL127719	211972	CHEMBL127719	211972		16	223.29	1.53	69.67	0	CSc1cccc(c1)N2CCNC(=O)N2	603099	IC50	=	2200.0	nM	5.66	IC50	=	2.2	uM			0	BAO_0000190	UO_0000065	http://www.openphacts.org/units/Nanomolar	3803	CHEMBL619878	F	In vitro 5-lipoxygenase inhibitory activity against calcium ionophore (A23187) induced LTB4 formation in human polymorphonuclear leukocytes.	1	Scientific Literature				Expert	BAO_0000219	55	CHEMBL215	SINGLE PROTEIN	P09917	Arachidonate 5-lipoxygenase	Homo sapiens	8	Homologous protein			13622	CHEMBL1129426
CHEMBL166156	275145	CHEMBL166156	275145		5	328.39	3.0	80.57	0	CS(=O)(=O)c1ccc(cc1)n2nc(CO)cc2c3ccccc3	576645	IC50	>	10000.0	nM		IC50	>	10.0	uM			0	BAO_0000190	UO_0000065	http://www.openphacts.org/units/Nanomolar	3833	CHEMBL618018	B	The compound was evaluated for its inhibitory activity against 5-lipoxygenase using granulocytes-type cells	1	Scientific Literature				Autocuration	BAO_0000019	55	CHEMBL215	SINGLE PROTEIN	P09917	Arachidonate 5-lipoxygenase	Homo sapiens	8	Homologous protein			5364	CHEMBL1135226
CHEMBL425300	378492	CHEMBL425300	378492		34	232.3	1.79	70.23	0	Cc1cnc(NC(=O)Cc2ccccc2)s1	1880608	Inhibition	=	83.0	%		Inhibition	=	83.0	%			0	BAO_0000201	UO_0000187	http://qudt.org/vocab/unit#Percent	436356	CHEMBL905756	B	Inhibition of 5-LO activity in ionophore A23187 and arachidonic-stimulated human intact PMNL assessed as remaining 5-LO activity at 1 uM	1	Scientific Literature	Homo sapiens		9606	Intermediate	BAO_0000357	55	CHEMBL215	SINGLE PROTEIN	P09917	Arachidonate 5-lipoxygenase	Homo sapiens	9	Protein			35780	CHEMBL1143062
CHEMBL1957982	1283519	CHEMBL1957982	1283519		25	367.91	6.49	21.06	1	CN(C)c1ccc(cc1)c2nc3ccc(Cl)cc3n2CC4CCCCC4	8052304	IC50	>	10000.0	nM		IC50	>	10.0	uM			0	BAO_0000190	UO_0000065	http://www.openphacts.org/units/Nanomolar	808211	CHEMBL1961123	B	Inhibition of 5-lipoxygenase in S100 cell free fraction of human polymorphonuclear leukocytes assessed as reduction in 5-LO product formation preincubated for 15 mins measured after 10 mins by HPLC analysis	1	Scientific Literature	Homo sapiens		9606	Autocuration	BAO_0000019	55	CHEMBL215	SINGLE PROTEIN	P09917	Arachidonate 5-lipoxygenase	Homo sapiens	9	Protein			61272	CHEMBL1955753
CHEMBL1780187	1148667	CHEMBL1780187	1148667		24	453.59	6.21	82.95	1	CCCCC(Sc1ccc(OCCCOc2ccc3ncccc3c2)cc1)C(=O)OCC	6205940	IC50	>	10000.0	nM		IC50	>	10.0	uM			0	BAO_0000190	UO_0000065	http://www.openphacts.org/units/Nanomolar	748824	CHEMBL1780806	B	Inhibition of human recombinant 5-lipoxygenase expressed in Escherichia coli BL21 assessed as enzyme product formation using arachidonic acid as substrate after 10 mins by RP-HPLC analysis	1	Scientific Literature	Homo sapiens		9606	Autocuration	BAO_0000019	55	CHEMBL215	SINGLE PROTEIN	P09917	Arachidonate 5-lipoxygenase	Homo sapiens	9	Protein			57731	CHEMBL1777776
CHEMBL270718	442063	CHEMBL270718	442063		15, MD52	328.79	5.75	28.68	1	Clc1ccccc1c2nc3c4ccccc4c5ccccc5c3[nH]2	14732783	IC50					IC50				Not Determined		0	BAO_0000190			1361560	CHEMBL3295127	B	Inhibition of human recombinant 5-LO expressed in Escherichia coli Bl21 (DE3) using arachidonic acid as substrate preincubated for 10 mins measured after 10 mins by RP-HPLC analysis	1	Scientific Literature	Homo sapiens		9606	Autocuration	BAO_0000019	55	CHEMBL215	SINGLE PROTEIN	P09917	Arachidonate 5-lipoxygenase	Homo sapiens	9	Protein			83961	CHEMBL3286393
CHEMBL118786	196955	CHEMBL118786	196955		53	388.42	4.27	71.03	0	ON(CC1=Cc2cc(Oc3ccccc3)ccc2OC1)C(=O)Nc4ccccc4	273032	IC50	=	240.0	nM	6.62	IC50	=	0.24	uM			0	BAO_0000190	UO_0000065	http://www.openphacts.org/units/Nanomolar	101349	CHEMBL712607	B	In vitro inhibitory activity against 5-lipoxygenase by reduction of 5-hydroxyeicosatetraenoic acid (5-HETE) formed in guinea pig polymorphonuclear leukocytes (PMNs).	1	Scientific Literature	Cavia porcellus		10141	Expert	BAO_0000019	55	CHEMBL215	SINGLE PROTEIN	P09917	Arachidonate 5-lipoxygenase	Homo sapiens	8	Homologous protein			12079	CHEMBL1127079
CHEMBL421391	159522	CHEMBL421391	159522		3e	476.52	4.3	88.51	0	OC1(CCOCC1)c2ccc3ccc(COc4ccc5c(cc(cc5c4)C#N)c6cocc6)nc3c2	1140723	IC50	=	1000.0	nM	6.0	IC50	=	1000.0	nM			0	BAO_0000190	UO_0000065	http://www.openphacts.org/units/Nanomolar	3795	CHEMBL619870	F	Inhibition of oxidation of arachidonic acid by human 5-Lipoxygenase using spectrophotometric assay	1	Scientific Literature	Homo sapiens		9606	Expert	BAO_0000019	55	CHEMBL215	SINGLE PROTEIN	P09917	Arachidonate 5-lipoxygenase	Homo sapiens	9	Protein			14080	CHEMBL1130137
CHEMBL423835	26053	CHEMBL423835	26053	ZM-211965	2d, ICI-211965	389.51	5.31	59.59	1	CCC(OC)(c1cccc(OCc2ccc3ccccc3c2)c1)c4nccs4	934261	IC50	=	400.0	nM	6.4	IC50	=	0.4	uM			0	BAO_0000190	UO_0000065	http://www.openphacts.org/units/Nanomolar	3800	CHEMBL619875	B	Inhibition of 5-lipoxygenase in human whole blood.	1	Scientific Literature				Expert	BAO_0000357	55	CHEMBL215	SINGLE PROTEIN	P09917	Arachidonate 5-lipoxygenase	Homo sapiens	8	Homologous protein			11090	CHEMBL1125585
CHEMBL3260685	1745636	CHEMBL3260685	1745636		12	409.42	5.44	76.76	1	CCOC(=O)c1c(CSc2ccc(cc2)C(F)(F)F)n(C)c3ccc(O)cc13	14670380	IC50	=	4200.0	nM	5.38	IC50	=	4.2	uM			0	BAO_0000190	UO_0000065	http://www.openphacts.org/units/Nanomolar	1347661	CHEMBL3270700	B	Inhibition of human recombinant 5-LO expressed in Escherichia coli BL21 using arachidonic acid as substrate preincubated for 5 to 10 mins by HPLC analysis	1	Scientific Literature	Homo sapiens		9606	Autocuration	BAO_0000019	55	CHEMBL215	SINGLE PROTEIN	P09917	Arachidonate 5-lipoxygenase	Homo sapiens	9	Protein			83307	CHEMBL3259515
CHEMBL131014	212406	CHEMBL131014	212406		10j	363.49	3.37	104.59	0	C\C(=N/O)\c1ccc(Sc2cc(cs2)[C@@]3(C)COC(C)(C)O3)cc1	1090052	IC50	=	40.0	nM	7.4	IC50	=	0.04	uM			0	BAO_0000190	UO_0000065	http://www.openphacts.org/units/Nanomolar	89911	CHEMBL702329	F	Inhibition of LT biosynthesis in vitro using A-23187-stimulated human whole blood.	1	Scientific Literature	Homo sapiens		9606	Expert	BAO_0000019	55	CHEMBL215	SINGLE PROTEIN	P09917	Arachidonate 5-lipoxygenase	Homo sapiens	9	Protein			13104	CHEMBL1128582
CHEMBL97453	158766	CHEMBL97453	158766	WEDELOLACTONE	1a	314.25	2.8	109.36	0	COc1cc(O)c2c(OC(=O)c3c2oc4cc(O)c(O)cc34)c1	1234825	IC50	=	2500.0	nM	5.6	IC50	=	2.5	uM			0	BAO_0000190	UO_0000065	http://www.openphacts.org/units/Nanomolar	4299	CHEMBL618408	B	Tested for the inhibitory activity against 5-lipoxygenase	1	Scientific Literature				Autocuration	BAO_0000357	55	CHEMBL215	SINGLE PROTEIN	P09917	Arachidonate 5-lipoxygenase	Homo sapiens	8	Homologous protein			4501	CHEMBL1134741
CHEMBL1242095	701321	CHEMBL1242095	701321		1, tHGA	304.38	4.53	77.76	0	CC(=CCC\C(=C\Cc1c(O)cc(O)c(C(=O)C)c1O)\C)C	7931283	Inhibition	=	75.0	%		INH	=	75.0	%			0	BAO_0000201	UO_0000187	http://qudt.org/vocab/unit#Percent	787669	CHEMBL1918166	B	Inhibition of human 5-LOX in human peripheral blood mononuclear leukocytes assessed as inhibition of calymycin A23187 stimulated LTB4 production at 1 uM preincubated for 15 mins before stimulation measured after 15 mins by enzyme immunoassay	1	Scientific Literature	Homo sapiens		9606	Autocuration	BAO_0000019	55	CHEMBL215	SINGLE PROTEIN	P09917	Arachidonate 5-lipoxygenase	Homo sapiens	9	Protein			60140	CHEMBL1914366
CHEMBL301461	92010	CHEMBL301461	92010		2	236.29	2.0	94.8	0	CC(N(O)C(=O)N)c1csc2ccccc12	1229272	IC50	=	3200.0	nM	5.5	IC50	=	3.2	uM			0	BAO_0000190	UO_0000065	http://www.openphacts.org/units/Nanomolar	90070	CHEMBL701321	F	Inhibition of 5-lipoxygenase (5-LO) measured as LTB4 production in human whole blood stimulated with calcium ionophore (A23187).	1	Scientific Literature				Expert	BAO_0000019	55	CHEMBL215	SINGLE PROTEIN	P09917	Arachidonate 5-lipoxygenase	Homo sapiens	8	Homologous protein			13986	CHEMBL1130069
CHEMBL2029859	1341908	CHEMBL2029859	1341908		4f	354.42	5.07	70.52	1	O=C1N=C(S/C/1=C\c2ccc3[nH]ccc3c2)c4ccc5ccccc5c4	10891676	Activity	=	45.8	%		Activity	=	45.8	%			0	BAO_0001103	UO_0000187	http://qudt.org/vocab/unit#Percent	818993	CHEMBL2034137	B	Inhibition of 5-lipoxygenase in human polynuclear leukocytes assessed as residual activity at 10 uM preincubated for 15 mins measured after 10 mins by HPLC analysis relative to control	1	Scientific Literature	Homo sapiens		9606	Autocuration	BAO_0000219	55	CHEMBL215	SINGLE PROTEIN	P09917	Arachidonate 5-lipoxygenase	Homo sapiens	9	Protein			61988	CHEMBL2029222
CHEMBL3113610	1616570	CHEMBL3113610	1616570		5d	346.33	1.34	114.56	0	COC(=O)CC[C@@H](NC(=O)C(=O)c1c[nH]c2ccccc12)C(=O)OC	13908032	Inhibition	=	36.0	%		INH	=	36.0	%			0	BAO_0000201	UO_0000187	http://qudt.org/vocab/unit#Percent	1290928	CHEMBL3118901	B	Inhibition of 5-LOX (unknown origin) using arachidonic acid as substrate at 0.01 uM after 5 mins by EIA	1	Scientific Literature	Homo sapiens		9606	Autocuration	BAO_0000357	55	CHEMBL215	SINGLE PROTEIN	P09917	Arachidonate 5-lipoxygenase	Homo sapiens	9	Protein			76758	CHEMBL3112507
CHEMBL340784	212451	CHEMBL340784	212451		43	257.09	1.36	57.26	0	Brc1cccc(n1)N2CCNC(=O)N2	621717	IC50	=	4600.0	nM	5.34	IC50	=	4.6	uM			0	BAO_0000190	UO_0000065	http://www.openphacts.org/units/Nanomolar	3803	CHEMBL619878	F	In vitro 5-lipoxygenase inhibitory activity against calcium ionophore (A23187) induced LTB4 formation in human polymorphonuclear leukocytes.	1	Scientific Literature				Expert	BAO_0000219	55	CHEMBL215	SINGLE PROTEIN	P09917	Arachidonate 5-lipoxygenase	Homo sapiens	8	Homologous protein			13622	CHEMBL1129426
CHEMBL1907812	1248363	CHEMBL1907812	1248363		17d	318.3	3.28	88.93	0	C[C@H](CN(O)C(=O)N)C#Cc1oc(Oc2ccc(F)cc2)cc1	1229289	IC50	=	50.0	nM	7.3	IC50	=	0.05	uM			0	BAO_0000190	UO_0000065	http://www.openphacts.org/units/Nanomolar	90070	CHEMBL701321	F	Inhibition of 5-lipoxygenase (5-LO) measured as LTB4 production in human whole blood stimulated with calcium ionophore (A23187).	1	Scientific Literature				Expert	BAO_0000019	55	CHEMBL215	SINGLE PROTEIN	P09917	Arachidonate 5-lipoxygenase	Homo sapiens	8	Homologous protein			13986	CHEMBL1130069
CHEMBL1765894	1140922	CHEMBL1765894	1140922		13	373.85	5.11	84.19	1	CCOc1cc(\C=C\2/SC(=NC2=O)c3ccc(C)cc3)cc(Cl)c1O	6169365	IC50	=	1250.0	nM	5.9	IC50	=	1.25	uM			0	BAO_0000190	UO_0000065	http://www.openphacts.org/units/Nanomolar	742516	CHEMBL1769275	B	Inhibition of 5-lipoxygenase in S100 supernatant assessed as inhibition of (5(S)-hydroperoxy-6-trans-8,11,14-cis-eicosatetraenoic acid production preincubated for 15 mins measured after 10 mins by HPLC method	1	Scientific Literature				Autocuration	BAO_0000357	55	CHEMBL215	SINGLE PROTEIN	P09917	Arachidonate 5-lipoxygenase	Homo sapiens	8	Homologous protein			57258	CHEMBL1765089
CHEMBL32842	41649	CHEMBL32842	41649		2	492.03	7.34	84.72	1	OC(=O)CSC(CCCc1ccc(Cl)cc1)c2ccc(OCc3ccc4ccccc4n3)cc2	1075443	IC50	=	7.0	nM	8.16	IC50	=	7.0	nM			0	BAO_0000190	UO_0000065	http://www.openphacts.org/units/Nanomolar	86312	CHEMBL696464	F	Inhibition of calcium ionophore (A-23187)-stimulated LTB4 formation in human neutrophil assay	1	Scientific Literature				Expert	BAO_0000019	55	CHEMBL215	SINGLE PROTEIN	P09917	Arachidonate 5-lipoxygenase	Homo sapiens	8	Homologous protein			15812	CHEMBL1133707
CHEMBL390319	378495	CHEMBL390319	378495		37	262.33	1.78	79.46	0	COc1ccc(CC(=O)Nc2ncc(C)s2)cc1	1880605	Inhibition	=	81.0	%		Inhibition	=	81.0	%			0	BAO_0000201	UO_0000187	http://qudt.org/vocab/unit#Percent	436356	CHEMBL905756	B	Inhibition of 5-LO activity in ionophore A23187 and arachidonic-stimulated human intact PMNL assessed as remaining 5-LO activity at 1 uM	1	Scientific Literature	Homo sapiens		9606	Intermediate	BAO_0000357	55	CHEMBL215	SINGLE PROTEIN	P09917	Arachidonate 5-lipoxygenase	Homo sapiens	9	Protein			35780	CHEMBL1143062
CHEMBL423638	275665	CHEMBL423638	275665		10a	536.61	4.88	88.03	1	COC1(CCOCC1)c2cc(F)cc(OCc3cc(c4ccccc4)n(n3)c5ccc(cc5)S(=O)(=O)C)c2	1837440	IC50	=	300.0	nM	6.52	IC50	=	0.3	uM			0	BAO_0000190	UO_0000065	http://www.openphacts.org/units/Nanomolar	429564	CHEMBL919562	F	Inhibition of 5LOX in human whole blood assessed as inhibition of calcium ionophore A 23187-stimulated 5HETE production by HPLC analysis	1	Scientific Literature				Intermediate	BAO_0000019	55	CHEMBL215	SINGLE PROTEIN	P09917	Arachidonate 5-lipoxygenase	Homo sapiens	8	Homologous protein			35269	CHEMBL1149247
CHEMBL89828	142960	CHEMBL89828	142960		1c	294.39	5.33	18.46	1	COc1ccc(cc1CC=C)c2cc(CC=C)ccc2OC	2696506	IC50	=	15000.0	nM	4.82	IC50	=	15.0	uM			0	BAO_0000190	UO_0000065	http://www.openphacts.org/units/Nanomolar	578976	CHEMBL1061425	B	Inhibition of 5LOX-mediated LTB4 formation in stimulated human polymorphonuclear leukocytes	1	Scientific Literature	Homo sapiens		9606	Intermediate	BAO_0000019	55	CHEMBL215	SINGLE PROTEIN	P09917	Arachidonate 5-lipoxygenase	Homo sapiens	9	Protein			47888	CHEMBL1152958
CHEMBL1392167	816051	CHEMBL1392167	816051		30, AO-365/43113231	391.41	2.81	120.49	0	C(c1nnc2sc(nn12)C3COc4ccccc4O3)n5nnc6ccccc56	12086092	IC50	>	100000.0	nM		IC50	>	100.0	uM			0	BAO_0000190	UO_0000065	http://www.openphacts.org/units/Nanomolar	859395	CHEMBL2167301	B	Inhibition of human 5-LOX in A23187-induced human whole blood assessed as reduction in LTB4 production pre-incubated for 20 mins before A23187 addition by enzyme immunoassay	1	Scientific Literature	Homo sapiens		9606	Autocuration	BAO_0000357	55	CHEMBL215	SINGLE PROTEIN	P09917	Arachidonate 5-lipoxygenase	Homo sapiens	9	Protein			65770	CHEMBL2163330
CHEMBL2029840	1341888	CHEMBL2029840	1341888		2h	472.6	5.53	93.06	1	COc1ccc(\C=C\2/SC(=NC2=O)c3cccc(NC(=O)C45CC6CC(CC(C6)C4)C5)c3)cc1	10891621	IC50	=	140.0	nM	6.85	IC50	=	0.14	uM			0	BAO_0000190	UO_0000065	http://www.openphacts.org/units/Nanomolar	818992	CHEMBL2034136	B	Inhibition of 5-lipoxygenase in cell free S100 freshly isolated human PMNL cells assessed as inhibition of A23187-stimulated 5-LO product formation preincubated for 15 mins measured after 10 mins by HPLC analysis	1	Scientific Literature	Homo sapiens		9606	Autocuration	BAO_0000219	55	CHEMBL215	SINGLE PROTEIN	P09917	Arachidonate 5-lipoxygenase	Homo sapiens	9	Protein			61988	CHEMBL2029222
CHEMBL3144574	1633865	CHEMBL3144574	1633865		20d	263.29	2.89	48.13	0	O=C1N(Cc2c[nH]c3ccccc23)Nc4ccccc14	493705	EC50	=	30.0	mg kg-1		EC50	=	30.0	mg kg-1		Non standard unit for type	0	BAO_0000188	UO_0000308		98489	CHEMBL879813	F	Ex vivo inhibition of LTB4 production was measured in dog blood	1	Scientific Literature	Canis lupus familiaris		9615	Expert	BAO_0000019	55	CHEMBL215	SINGLE PROTEIN	P09917	Arachidonate 5-lipoxygenase	Homo sapiens	8	Homologous protein			10917	CHEMBL1125845
CHEMBL444083	300586	CHEMBL444083	300586		1	562.65	6.0	82.27	2	NC(=O)N(O)CCC#Cc1ccc(OCCCCN2CCN(CC2)C(c3ccc(F)cc3)c4ccc(F)cc4)cc1	1422183	IC50	=	89.0	nM	7.05	IC50	=	89.0	nM			1	BAO_0000190	UO_0000065	http://www.openphacts.org/units/Nanomolar	313047	CHEMBL835738	F	Inhibitory concentration against 5-lipoxygenase in human whole blood	1	Scientific Literature	Homo sapiens		9606	Expert	BAO_0000019	55	CHEMBL215	SINGLE PROTEIN	P09917	Arachidonate 5-lipoxygenase	Homo sapiens	9	Protein			20777	CHEMBL1141893
CHEMBL300159	86450	CHEMBL300159	86450		43	254.32	4.53	29.46	0	COc1ccccc1\C=C\c2cc(C)c(O)c(C)c2	1203238	IC50	=	100.0	nM	7.0	IC50	=	0.1	uM			0	BAO_0000190	UO_0000065	http://www.openphacts.org/units/Nanomolar	3819	CHEMBL618006	B	Inhibition of human neutrophil 5-lipoxygenase	1	Scientific Literature				Expert	BAO_0000357	55	CHEMBL215	SINGLE PROTEIN	P09917	Arachidonate 5-lipoxygenase	Homo sapiens	8	Homologous protein			10603	CHEMBL1124816
CHEMBL225356	378520	CHEMBL225356	378520		54	366.5	5.61	51.22	1	CCCOc1cc(C)c2CCC(Cc2c1C)C(C)C(=O)Nc3ccccn3	1880566	IC50	=	900.0	nM	6.05	IC50	=	0.9	uM			0	BAO_0000190	UO_0000065	http://www.openphacts.org/units/Nanomolar	436352	CHEMBL905752	F	Inhibition of 5-LO activity in ionophore A23187 and arachidonic-stimulated human intact PMNL	1	Scientific Literature				Intermediate	BAO_0000019	55	CHEMBL215	SINGLE PROTEIN	P09917	Arachidonate 5-lipoxygenase	Homo sapiens	8	Homologous protein			35780	CHEMBL1143062
CHEMBL1765889	1140917	CHEMBL1765889	1140917		8	339.41	4.32	73.19	0	COc1ccc(OC)c(\C=C\2/SC(=NC2=O)c3ccc(C)cc3)c1	6169360	IC50	=	130.0	nM	6.89	IC50	=	0.13	uM			0	BAO_0000190	UO_0000065	http://www.openphacts.org/units/Nanomolar	742516	CHEMBL1769275	B	Inhibition of 5-lipoxygenase in S100 supernatant assessed as inhibition of (5(S)-hydroperoxy-6-trans-8,11,14-cis-eicosatetraenoic acid production preincubated for 15 mins measured after 10 mins by HPLC method	1	Scientific Literature				Autocuration	BAO_0000357	55	CHEMBL215	SINGLE PROTEIN	P09917	Arachidonate 5-lipoxygenase	Homo sapiens	8	Homologous protein			57258	CHEMBL1765089
CHEMBL1830474	1177180	CHEMBL1830474	1177180		38	552.71	6.65	76.38	2	COc1ccc(nn1)n2nc(CCC(=O)N3CCN(Cc4ccc(cc4)C(C)(C)C)CC3)cc2c5ccc(C)cc5	6359439	Activity	=	86.1	%		Activity	=	86.1	%			0	BAO_0001103	UO_0000187	http://qudt.org/vocab/unit#Percent	770285	CHEMBL1833594	B	Inhibition of recombinant human 5-Lipoxygenase expressed in Escherichia coli lysate assessed as residual activity at 10 uM after 10 mins by HPLC analysis	1	Scientific Literature	Homo sapiens		9606	Autocuration	BAO_0000019	55	CHEMBL215	SINGLE PROTEIN	P09917	Arachidonate 5-lipoxygenase	Homo sapiens	9	Protein			59013	CHEMBL1828531
CHEMBL3416350	1839549	CHEMBL3416350	1839549		25a	378.55	6.9	52.6	1	CCCCCCCCCCCCCCCC1=C(OC)C(=O)C=C(OC)C1=O	15226010	IC50	=	860.0	nM	6.07	IC50	=	0.86	uM			0	BAO_0000190	UO_0000065	http://www.openphacts.org/units/Nanomolar	1472478	CHEMBL3420867	B	Inhibition of 5-LOX in A23187-stimulated human blood PMNL assessed as reduction in lipoxygenase products formation in presence of arachidonic acid pre-incubated for 15 mins followed by stimulation with A23187 for 10 mins by RP-HPLC based cell based assay	1	Scientific Literature	Homo sapiens		9606	Autocuration	BAO_0000219	55	CHEMBL215	SINGLE PROTEIN	P09917	Arachidonate 5-lipoxygenase	Homo sapiens	9	Protein			91551	CHEMBL3414543
CHEMBL128429	211962	CHEMBL128429	211962		13	213.18	1.4	44.37	0	Fc1cc(F)cc(c1)N2CCNC(=O)N2	612807	IC50	=	4600.0	nM	5.34	IC50	=	4.6	uM			0	BAO_0000190	UO_0000065	http://www.openphacts.org/units/Nanomolar	3803	CHEMBL619878	F	In vitro 5-lipoxygenase inhibitory activity against calcium ionophore (A23187) induced LTB4 formation in human polymorphonuclear leukocytes.	1	Scientific Literature				Expert	BAO_0000219	55	CHEMBL215	SINGLE PROTEIN	P09917	Arachidonate 5-lipoxygenase	Homo sapiens	8	Homologous protein			13622	CHEMBL1129426
CHEMBL3416350	1839549	CHEMBL3416350	1839549		25a	378.55	6.9	52.6	1	CCCCCCCCCCCCCCCC1=C(OC)C(=O)C=C(OC)C1=O	15225898	IC50	=	270.0	nM	6.57	IC50	=	0.27	uM			0	BAO_0000190	UO_0000065	http://www.openphacts.org/units/Nanomolar	1472475	CHEMBL3420628	B	Inhibition of human recombinant 5-LOX expressed in Escherichia coli BL21 incubated for 10 mins in presence of arachidonic acid by RP-HPLC based cell-free assay	1	Scientific Literature	Homo sapiens		9606	Autocuration	BAO_0000019	55	CHEMBL215	SINGLE PROTEIN	P09917	Arachidonate 5-lipoxygenase	Homo sapiens	9	Protein			91551	CHEMBL3414543
CHEMBL60174	92361	CHEMBL60174	92361		15f	260.31	2.88	94.8	0	CC(C#Cc1cc2ccccc2s1)N(O)C(=O)N	1257421	IC50	=	1700.0	nM	5.77	IC50	=	1.7	uM			0	BAO_0000190	UO_0000065	http://www.openphacts.org/units/Nanomolar	90070	CHEMBL701321	F	Inhibition of 5-lipoxygenase (5-LO) measured as LTB4 production in human whole blood stimulated with calcium ionophore (A23187).	1	Scientific Literature				Expert	BAO_0000019	55	CHEMBL215	SINGLE PROTEIN	P09917	Arachidonate 5-lipoxygenase	Homo sapiens	8	Homologous protein			13986	CHEMBL1130069
CHEMBL128666	212289	CHEMBL128666	212289		9b	440.53	4.31	58.92	0	OCc1cc(c2ccccc2)c3ccc(OCc4cccc(c4)C5(O)CCOCC5)cc3c1	644176	IC50	=	260.0	nM	6.59	IC50	=	260.0	nM			0	BAO_0000190	UO_0000065	http://www.openphacts.org/units/Nanomolar	3826	CHEMBL618012	B	Potency to inhibit oxidation of arachidonic acid by recombinant human 5-lipoxygenase	1	Scientific Literature				Expert	BAO_0000357	55	CHEMBL215	SINGLE PROTEIN	P09917	Arachidonate 5-lipoxygenase	Homo sapiens	8	Homologous protein			13623	CHEMBL1129067
CHEMBL3094412	1608803	CHEMBL3094412	1608803		16	513.07	8.24	141.54	2	CCCCCCC(Sc1nc(Cl)cc(Nc2nc(cs2)c3ccc4ccccc4c3)n1)C(=O)O	13842574	IC50	=	300.0	nM	6.52	IC50	=	0.3	uM			0	BAO_0000190	UO_0000065	http://www.openphacts.org/units/Nanomolar	1277573	CHEMBL3096449	B	Inhibition of human recombinant 5-lipoxygenase expressed in Escherichia coli BL21 using arachidonic acid as substrate incubated 5 to 10 mins prior to substrate addition measured after 10 mins by HPLC analysis	1	Scientific Literature	Homo sapiens		9606	Autocuration	BAO_0000019	55	CHEMBL215	SINGLE PROTEIN	P09917	Arachidonate 5-lipoxygenase	Homo sapiens	9	Protein			76192	CHEMBL3091331
CHEMBL551420	561087	CHEMBL551420	561087		23	425.54	5.64	93.95	1	CCCCC(Sc1ccc(OCCCOc2ccc3ncccc3c2)cc1)C(=O)O	6206033	Activity	=	59.0	%		Activity	=	59.0	%			0	BAO_0001103	UO_0000187	http://qudt.org/vocab/unit#Percent	748825	CHEMBL1780807	B	Inhibition of human recombinant 5-lipoxygenase expressed in Escherichia coli BL21 assessed as residual activity by measuring enzyme product formation using arachidonic acid as substrate at 10 uM after 10 mins by RP-HPLC analysis	1	Scientific Literature	Homo sapiens		9606	Autocuration	BAO_0000019	55	CHEMBL215	SINGLE PROTEIN	P09917	Arachidonate 5-lipoxygenase	Homo sapiens	9	Protein			57731	CHEMBL1777776
CHEMBL128751	212273	CHEMBL128751	212273		3f	494.58	5.28	64.99	1	CC1CC(O)(CC(C)O1)c2cccc(COc3ccc4c(c5COC(=O)c5cc4c3)c6ccccc6)c2	662037	IC50	=	180.0	nM	6.75	IC50	=	180.0	nM			0	BAO_0000190	UO_0000065	http://www.openphacts.org/units/Nanomolar	3826	CHEMBL618012	B	Potency to inhibit oxidation of arachidonic acid by recombinant human 5-lipoxygenase	1	Scientific Literature				Expert	BAO_0000357	55	CHEMBL215	SINGLE PROTEIN	P09917	Arachidonate 5-lipoxygenase	Homo sapiens	8	Homologous protein			13623	CHEMBL1129067
CHEMBL1958141	1283679	CHEMBL1958141	1283679		29	411.54	6.78	38.56	1	Cc1ccc2nc(c(NC3CCCCC3)n2c1)c4ccc(OCc5ccccc5)cc4	8052278	IC50	=	280.0	nM	6.55	IC50	=	0.28	uM			0	BAO_0000190	UO_0000065	http://www.openphacts.org/units/Nanomolar	808210	CHEMBL1961122	B	Inhibition of 5-lipoxygenase in human polymorphonuclear leukocytes assessed as reduction in A23187 and AA-stimulated 5-LO product formation preincubated for 15 mins prior stimulation measured after 10 mins by HPLC analysis	1	Scientific Literature	Homo sapiens		9606	Autocuration	BAO_0000219	55	CHEMBL215	SINGLE PROTEIN	P09917	Arachidonate 5-lipoxygenase	Homo sapiens	9	Protein			61272	CHEMBL1955753
CHEMBL1171851	649957	CHEMBL1171851	649957		5	486.58	7.17	106.84	1	OC(=O)C(Sc1nc(OCCc2ccccc2)cc(OCCc3ccccc3)n1)c4ccccc4	12105061	IC50	=	800.0	nM	6.1	IC50	=	0.8	uM			0	BAO_0000190	UO_0000065	http://www.openphacts.org/units/Nanomolar	861606	CHEMBL2174547	B	Inhibition of 5-lipoxygenase-mediated 5(S)-H(p)ETE formation in fMLP-stimulated human PMNL incubated 10 mins prior to fMLP challenge	1	Scientific Literature	Homo sapiens		9606	Autocuration	BAO_0000357	55	CHEMBL215	SINGLE PROTEIN	P09917	Arachidonate 5-lipoxygenase	Homo sapiens	9	Protein			65904	CHEMBL2169781
CHEMBL519878	483354	CHEMBL519878	483354	NEGUNDOSIDE	negundoside	496.46	-0.2	192.44	2	C[C@]1(O)CC[C@H]2[C@@H]1[C@H](O[C@@H]3O[C@H](CO)[C@@H](O)[C@H](O)[C@H]3OC(=O)c4ccc(O)cc4)OC=C2C(=O)O	2433609	Activity					Activity				Not Active		0	BAO_0000375			481758	CHEMBL1002859	B	Inhibition of 5-lipoxygenase activity at 1000 uM by ferric-xylenol orange peroxide assay relative to control	1	Scientific Literature				Intermediate	BAO_0000357	55	CHEMBL215	SINGLE PROTEIN	P09917	Arachidonate 5-lipoxygenase	Homo sapiens	8	Homologous protein			40936	CHEMBL1148970
CHEMBL378063	352334	CHEMBL378063	352334		4a	173.17	1.14	85.82	0	Nc1[nH]c2ccc(O)cc2c1C#N	1737793	Inhibition					Inhibition				Not Determined		0	BAO_0000376			370437	CHEMBL869692	B	Inhibition of 5-LOX at 10 uM	1	Scientific Literature	Homo sapiens		9606	Expert	BAO_0000357	55	CHEMBL215	SINGLE PROTEIN	P09917	Arachidonate 5-lipoxygenase	Homo sapiens	9	Protein			31377	CHEMBL1138080
CHEMBL378063	352334	CHEMBL378063	352334		4a	173.17	1.14	85.82	0	Nc1[nH]c2ccc(O)cc2c1C#N	1737795	Inhibition	=	0.0	%		Inhibition	=	0.0	%			0	BAO_0000201	UO_0000187	http://qudt.org/vocab/unit#Percent	370436	CHEMBL869691	B	Inhibition of 5-LOX in A-23187-stimulated PNML at 10 uM	1	Scientific Literature	Homo sapiens		9606	Expert	BAO_0000357	55	CHEMBL215	SINGLE PROTEIN	P09917	Arachidonate 5-lipoxygenase	Homo sapiens	9	Protein			31377	CHEMBL1138080
CHEMBL158583	266255	CHEMBL158583	266255		24	446.63	6.48	44.53	1	CCCCC1CCc2cc(O)cc3c(CCN4CCN(CC4)c5cc(C)ccn5)c(C)n1c23	616906	IC50		900.0	nM		IC50		0.9	uM			0	BAO_0000190	UO_0000065	http://www.openphacts.org/units/Nanomolar	4056	CHEMBL618103	B	Inhibitory activity against partially-purified Guinea pig PMN 5-lipoxygenase	1	Scientific Literature	Cavia porcellus		10141	Autocuration	BAO_0000357	55	CHEMBL215	SINGLE PROTEIN	P09917	Arachidonate 5-lipoxygenase	Homo sapiens	8	Homologous protein			13243	CHEMBL1128244
CHEMBL3113617	1616577	CHEMBL3113617	1616577		3a	400.41	2.54	130.92	0	Cc1ccc(cc1)S(=O)(=O)n2cc(C(=O)C(=O)NCC(=O)O)c3ccccc23	13908055	Inhibition	=	78.4	%		INH	=	78.4	%			0	BAO_0000201	UO_0000187	http://qudt.org/vocab/unit#Percent	1290930	CHEMBL3118903	B	Inhibition of 5-LOX (unknown origin) using arachidonic acid as substrate at 1 uM after 5 mins by EIA	1	Scientific Literature	Homo sapiens		9606	Autocuration	BAO_0000357	55	CHEMBL215	SINGLE PROTEIN	P09917	Arachidonate 5-lipoxygenase	Homo sapiens	9	Protein			76758	CHEMBL3112507
CHEMBL3113617	1616577	CHEMBL3113617	1616577		3a	400.41	2.54	130.92	0	Cc1ccc(cc1)S(=O)(=O)n2cc(C(=O)C(=O)NCC(=O)O)c3ccccc23	13908085	Inhibition	=	97.5	%		INH	=	97.5	%			0	BAO_0000201	UO_0000187	http://qudt.org/vocab/unit#Percent	1290931	CHEMBL3118904	B	Inhibition of 5-LOX (unknown origin) using arachidonic acid as substrate at 100 uM after 5 mins by EIA	1	Scientific Literature	Homo sapiens		9606	Autocuration	BAO_0000357	55	CHEMBL215	SINGLE PROTEIN	P09917	Arachidonate 5-lipoxygenase	Homo sapiens	9	Protein			76758	CHEMBL3112507
CHEMBL3113617	1616577	CHEMBL3113617	1616577		3a	400.41	2.54	130.92	0	Cc1ccc(cc1)S(=O)(=O)n2cc(C(=O)C(=O)NCC(=O)O)c3ccccc23	13907935	Ki	=	8.4	nM	8.08	Ki	=	0.0084	uM			0	BAO_0000192	UO_0000065	http://www.openphacts.org/units/Nanomolar	1290921	CHEMBL3118894	B	Inhibition of 5-LOX (unknown origin) by UV-Vis spectrophotometry	1	Scientific Literature	Homo sapiens		9606	Autocuration	BAO_0000357	55	CHEMBL215	SINGLE PROTEIN	P09917	Arachidonate 5-lipoxygenase	Homo sapiens	9	Protein			76758	CHEMBL3112507
CHEMBL518038	471095	CHEMBL518038	471095		6a	407.96	7.36	100.41	1	CCCCCCC(Sc1nc(Cl)cc(Nc2cccc(C)c2C)n1)C(=O)O	2375682	IC50	=	4100.0	nM	5.39	IC50	=	4.1	uM			0	BAO_0000190	UO_0000065	http://www.openphacts.org/units/Nanomolar	510928	CHEMBL1007262	B	Inhibition of 5-lipoxygenase in human intact polymorphonuclear leukocytes assessed as suppression of A23187-induced product formation	1	Scientific Literature	Homo sapiens		9606	Autocuration	BAO_0000019	55	CHEMBL215	SINGLE PROTEIN	P09917	Arachidonate 5-lipoxygenase	Homo sapiens	9	Protein			45163	CHEMBL1140046
CHEMBL1650633	1062555	CHEMBL1650633	1062555		9h	114.14	0.27	34.14	0	CC(C(=O)C)C(=O)C	5194182	Inhibition	=	64.0	%		INH	=	64.0	%			0	BAO_0000201	UO_0000187	http://qudt.org/vocab/unit#Percent	715228	CHEMBL1664429	B	Inhibition of human recombinant 5-lipoxygenase at 1 mM after 10 mins by fluorescence assay	1	Scientific Literature	Homo sapiens		9606	Autocuration	BAO_0000357	55	CHEMBL215	SINGLE PROTEIN	P09917	Arachidonate 5-lipoxygenase	Homo sapiens	9	Protein			55288	CHEMBL1649420
CHEMBL3416163	1839360	CHEMBL3416163	1839360		20d	280.36	4.16	74.59	0	CCCCCCCCCCC1=C(O)C(=O)C=C(O)C1=O	15225928	IC50	=	180.0	nM	6.75	IC50	=	0.18	uM			0	BAO_0000190	UO_0000065	http://www.openphacts.org/units/Nanomolar	1472475	CHEMBL3420628	B	Inhibition of human recombinant 5-LOX expressed in Escherichia coli BL21 incubated for 10 mins in presence of arachidonic acid by RP-HPLC based cell-free assay	1	Scientific Literature	Homo sapiens		9606	Autocuration	BAO_0000019	55	CHEMBL215	SINGLE PROTEIN	P09917	Arachidonate 5-lipoxygenase	Homo sapiens	9	Protein			91551	CHEMBL3414543
CHEMBL82597	129287	CHEMBL82597	129287		3e	153.18	0.38	40.54	0	CCC1=C(O)C(=O)C=CN1C	5194360	Inhibition	=	78.0	%		INH	=	78.0	%			0	BAO_0000201	UO_0000187	http://qudt.org/vocab/unit#Percent	715228	CHEMBL1664429	B	Inhibition of human recombinant 5-lipoxygenase at 1 mM after 10 mins by fluorescence assay	1	Scientific Literature	Homo sapiens		9606	Autocuration	BAO_0000357	55	CHEMBL215	SINGLE PROTEIN	P09917	Arachidonate 5-lipoxygenase	Homo sapiens	9	Protein			55288	CHEMBL1649420
CHEMBL154028	260539	CHEMBL154028	260539		3	308.37	3.3	41.9	0	O=C1C2CCCCC2=NN1CCOc3ccc4ccccc4c3	597785	IC50	=	310.0	nM	6.51	IC50	=	0.31	uM			0	BAO_0000190	UO_0000065	http://www.openphacts.org/units/Nanomolar	724	CHEMBL615626	F	Inhibition of [14C]arachidonic acid conversion to 5-HETE by broken cell 5-LO isolated from guinea pig PMN	1	Scientific Literature	Cavia porcellus		10141	Autocuration	BAO_0000019	55	CHEMBL215	SINGLE PROTEIN	P09917	Arachidonate 5-lipoxygenase	Homo sapiens	8	Homologous protein			135	CHEMBL1126332
CHEMBL320329	177224	CHEMBL320329	177224		9	283.37	2.2	119.0	0	CN(O)C(=O)NCCSc1nc2ccccc2s1	735200	EC50	=	90.0	nM	7.05	EC50	=	0.09	uM			0	BAO_0000188	UO_0000065	http://www.openphacts.org/units/Nanomolar	98492	CHEMBL707313	F	In vitro inhibition of ionophore stimulated LTB4 release from human peripheral blood leukocytes.	1	Scientific Literature				Expert	BAO_0000019	55	CHEMBL215	SINGLE PROTEIN	P09917	Arachidonate 5-lipoxygenase	Homo sapiens	8	Homologous protein			11391	CHEMBL1125535
CHEMBL2336307	1525975	CHEMBL2336307	1525975		8e	616.07	7.12	88.92	2	COc1cc(ccc1OCCCNC(=O)Nc2ccc(cc2)C(F)(F)F)c3nc4ccc(Cl)cn4c3NC5CCCCC5	12701426	IC50	=	336.0	nM	6.47	IC50	=	336.0	nM			0	BAO_0000190	UO_0000065	http://www.openphacts.org/units/Nanomolar	948575	CHEMBL2344231	B	Inhibition of human recombinant 5-LO expressed in Escherichia coli after 15 mins by HPLC analysis	1	Scientific Literature	Homo sapiens		9606	Autocuration	BAO_0000019	55	CHEMBL215	SINGLE PROTEIN	P09917	Arachidonate 5-lipoxygenase	Homo sapiens	9	Protein			72494	CHEMBL2331454
CHEMBL3113621	1616581	CHEMBL3113621	1616581		3e	440.47	3.34	122.13	0	Cc1ccc(cc1)S(=O)(=O)n2cc(C(=O)C(=O)N3CCC[C@@H]3C(=O)O)c4ccccc24	13908021	Inhibition	=	27.3	%		INH	=	27.3	%			0	BAO_0000201	UO_0000187	http://qudt.org/vocab/unit#Percent	1290928	CHEMBL3118901	B	Inhibition of 5-LOX (unknown origin) using arachidonic acid as substrate at 0.01 uM after 5 mins by EIA	1	Scientific Literature	Homo sapiens		9606	Autocuration	BAO_0000357	55	CHEMBL215	SINGLE PROTEIN	P09917	Arachidonate 5-lipoxygenase	Homo sapiens	9	Protein			76758	CHEMBL3112507
CHEMBL3113621	1616581	CHEMBL3113621	1616581		3e	440.47	3.34	122.13	0	Cc1ccc(cc1)S(=O)(=O)n2cc(C(=O)C(=O)N3CCC[C@@H]3C(=O)O)c4ccccc24	13908081	Inhibition	=	74.3	%		INH	=	74.3	%			0	BAO_0000201	UO_0000187	http://qudt.org/vocab/unit#Percent	1290931	CHEMBL3118904	B	Inhibition of 5-LOX (unknown origin) using arachidonic acid as substrate at 100 uM after 5 mins by EIA	1	Scientific Literature	Homo sapiens		9606	Autocuration	BAO_0000357	55	CHEMBL215	SINGLE PROTEIN	P09917	Arachidonate 5-lipoxygenase	Homo sapiens	9	Protein			76758	CHEMBL3112507
CHEMBL418775	159493	CHEMBL418775	159493		3f	432.49	2.98	116.75	0	OC1(CCOCC1)c2nc(COc3ccc4c(cc(cc4c3)C#N)c5cocc5)cs2	1105449	IC50	=	160.0	nM	6.8	IC50	=	160.0	nM			0	BAO_0000190	UO_0000065	http://www.openphacts.org/units/Nanomolar	3795	CHEMBL619870	F	Inhibition of oxidation of arachidonic acid by human 5-Lipoxygenase using spectrophotometric assay	1	Scientific Literature	Homo sapiens		9606	Expert	BAO_0000019	55	CHEMBL215	SINGLE PROTEIN	P09917	Arachidonate 5-lipoxygenase	Homo sapiens	9	Protein			14080	CHEMBL1130137
CHEMBL3113621	1616581	CHEMBL3113621	1616581		3e	440.47	3.34	122.13	0	Cc1ccc(cc1)S(=O)(=O)n2cc(C(=O)C(=O)N3CCC[C@@H]3C(=O)O)c4ccccc24	13908036	Inhibition	=	45.0	%		INH	=	45.0	%			0	BAO_0000201	UO_0000187	http://qudt.org/vocab/unit#Percent	1290929	CHEMBL3118902	B	Inhibition of 5-LOX (unknown origin) using arachidonic acid as substrate at 0.1 uM after 5 mins by EIA	1	Scientific Literature	Homo sapiens		9606	Autocuration	BAO_0000357	55	CHEMBL215	SINGLE PROTEIN	P09917	Arachidonate 5-lipoxygenase	Homo sapiens	9	Protein			76758	CHEMBL3112507
CHEMBL1929090	1270063	CHEMBL1929090	1270063		4e	388.48	3.79	82.45	0	COc1ccc(C(O)C#CCOCc2ccc(SC)cc2)c(OC)c1OC	7980327	IC50	=	72000.0	nM	4.14	IC50	=	72.0	uM			0	BAO_0000190	UO_0000065	http://www.openphacts.org/units/Nanomolar	792183	CHEMBL1930630	B	Inhibition of 5-LOX assessed as decrease in oxygen concentration using arachidonic acid as substrate by polarigraphic method with Clark's oxygen electrode	1	Scientific Literature				Autocuration	BAO_0000357	55	CHEMBL215	SINGLE PROTEIN	P09917	Arachidonate 5-lipoxygenase	Homo sapiens	8	Homologous protein			60504	CHEMBL1926547
CHEMBL3260691	1745642	CHEMBL3260691	1745642		19	383.5	5.95	76.76	1	CCOC(=O)c1c(CSc2c(C)cc(C)cc2C)n(C)c3ccc(O)cc13	14670402	IC50	=	230.0	nM	6.64	IC50	=	0.23	uM			0	BAO_0000190	UO_0000065	http://www.openphacts.org/units/Nanomolar	1347605	CHEMBL3269883	B	Inhibition of 5-LO in human polymorphonuclear leukocytes assessed as inhibition of LTB4 production from arachidonic acid preincubated for 15 mins by HPLC analysis	1	Scientific Literature	Homo sapiens		9606	Autocuration	BAO_0000219	55	CHEMBL215	SINGLE PROTEIN	P09917	Arachidonate 5-lipoxygenase	Homo sapiens	9	Protein			83307	CHEMBL3259515
CHEMBL3109726	1614929	CHEMBL3109726	1614929		IIi	278.3	3.69	57.53	0	Oc1ccc(C(=O)Cc2ccc3ccccc3c2)c(O)c1	13893397	Activity	=	42.4	%		Activity	=	42.4	%			0	BAO_0001103	UO_0000187	http://qudt.org/vocab/unit#Percent	1287339	CHEMBL3111169	B	Inhibition of 5-LO in human PMNL using arachidonic acid as substrate assessed as residual activity at 10 uM preincubated for 15 mins	1	Scientific Literature	Homo sapiens		9606	Autocuration	BAO_0000357	55	CHEMBL215	SINGLE PROTEIN	P09917	Arachidonate 5-lipoxygenase	Homo sapiens	9	Protein			76652	CHEMBL3108770
CHEMBL3109726	1614929	CHEMBL3109726	1614929		IIi	278.3	3.69	57.53	0	Oc1ccc(C(=O)Cc2ccc3ccccc3c2)c(O)c1	13893321	IC50	=	6800.0	nM	5.17	IC50	=	6.8	uM			0	BAO_0000190	UO_0000065	http://www.openphacts.org/units/Nanomolar	1287338	CHEMBL3111168	B	Inhibition of 5-LO in human PMNL using arachidonic acid as substrate preincubated for 15 mins	1	Scientific Literature	Homo sapiens		9606	Autocuration	BAO_0000357	55	CHEMBL215	SINGLE PROTEIN	P09917	Arachidonate 5-lipoxygenase	Homo sapiens	9	Protein			76652	CHEMBL3108770
CHEMBL3094428	1608819	CHEMBL3094428	1608819		30	539.11	9.14	141.54	2	CCCCCCC(Sc1nc(Cl)cc(Nc2nc(c3ccccc3)c(s2)c4ccccc4)n1)C(=O)O	13842588	IC50	=	600.0	nM	6.22	IC50	=	0.6	uM			0	BAO_0000190	UO_0000065	http://www.openphacts.org/units/Nanomolar	1277574	CHEMBL3096450	B	Inhibition of 5-lipoxygenase in A23187-stimulated human polymorphonuclear leukocytes using arachidonic acid as substrate incubated 15 mins prior to substrate addition measured after 10 mins by HPLC analysis	1	Scientific Literature	Homo sapiens		9606	Autocuration	BAO_0000019	55	CHEMBL215	SINGLE PROTEIN	P09917	Arachidonate 5-lipoxygenase	Homo sapiens	9	Protein			76192	CHEMBL3091331
CHEMBL163192	273098	CHEMBL163192	273098		5	280.32	2.17	71.03	0	CCCCNC(=O)N(O)CC1COc2ccccc2O1	994820	Inhibition	=	64.0	%		Inhibition	=	64.0	%			0	BAO_0000201	UO_0000187	http://qudt.org/vocab/unit#Percent	4002	CHEMBL620065	F	Ex vivo inhibition of 5-lipoxygenase was determined by the measurement of A-23187-stimulated LTB4 production in dog blood at 0.5h, following intravenous administration at the dose of 1.0 mg/kg	1	Scientific Literature	Canis lupus familiaris		9615	Autocuration	BAO_0000218	55	CHEMBL215	SINGLE PROTEIN	P09917	Arachidonate 5-lipoxygenase	Homo sapiens	8	Homologous protein			12832	CHEMBL1128345
CHEMBL1765897	1140925	CHEMBL1765897	1140925		16	321.44	5.27	54.73	1	CC(C)(C)c1ccc(\C=C\2/SC(=NC2=O)c3ccccc3)cc1	6169263	IC50	=	910.0	nM	6.04	IC50	=	0.91	uM			0	BAO_0000190	UO_0000065	http://www.openphacts.org/units/Nanomolar	742513	CHEMBL1769272	B	Inhibition of 5-lipoxygenase in human polymorphonuclear leukocytes assessed as inhibition of LTB4 production preincubated for 15 mins measured after 10 mins by HPLC method	1	Scientific Literature	Homo sapiens		9606	Autocuration	BAO_0000219	55	CHEMBL215	SINGLE PROTEIN	P09917	Arachidonate 5-lipoxygenase	Homo sapiens	9	Protein			57258	CHEMBL1765089
CHEMBL483884	500329	CHEMBL483884	500329		22	481.97	7.63	62.32	1	CCOC(=O)c1c(Cc2cccc(Cl)c2)[nH]c3cc(c(O)cc13)c4ccc(cc4)c5ccccc5	2633429	IC50	=	2800.0	nM	5.55	IC50	=	2.8	uM			0	BAO_0000190	UO_0000065	http://www.openphacts.org/units/Nanomolar	520050	CHEMBL939889	B	Inhibition of 5-lipoxygenase in A-23817-challenged human neutrophils assessed as 5LO product formation by intact cell based assay in presence of exogenous arachidonic acid	1	Scientific Literature	Homo sapiens		9606	Autocuration	BAO_0000219	55	CHEMBL215	SINGLE PROTEIN	P09917	Arachidonate 5-lipoxygenase	Homo sapiens	9	Protein			46825	CHEMBL1137012
CHEMBL430908	26048	CHEMBL430908	26048		19	304.38	4.67	18.46	0	COC1CCc2ccc(OCc3ccc4ccccc4c3)cc12	928820	IC50	>	40000.0	nM		IC50	>	40.0	uM			0	BAO_0000190	UO_0000065	http://www.openphacts.org/units/Nanomolar	3799	CHEMBL619874	B	Inhibition of 5-lipoxygenase in human whole blood.	1	Scientific Literature				Expert	BAO_0000357	55	CHEMBL215	SINGLE PROTEIN	P09917	Arachidonate 5-lipoxygenase	Homo sapiens	8	Homologous protein			11090	CHEMBL1125585
CHEMBL1917085	1264548	CHEMBL1917085	1264548		17c	398.52	2.81	142.63	0	CC(C)(C)c1ccc(cc1)S2=NS(=O)(=O)c3cc(ccc23)S(=O)(=O)N	7931230	Inhibition	=	23.0	%		INH	=	23.0	%			0	BAO_0000201	UO_0000187	http://qudt.org/vocab/unit#Percent	787582	CHEMBL1917975	B	Inhibition of recombinant human 5-LOX in human PBML assessed as inhibition of A23187-induced LTB4 production at 10 uM preincubated for 15 mins measured after 15 mins by enzyme immunoassay	1	Scientific Literature	Homo sapiens		9606	Autocuration	BAO_0000357	55	CHEMBL215	SINGLE PROTEIN	P09917	Arachidonate 5-lipoxygenase	Homo sapiens	9	Protein			60139	CHEMBL1914427
CHEMBL3094416	1608807	CHEMBL3094416	1608807		18	499.0	7.75	141.54	1	CCCCCCC(Sc1nc(Cl)cc(Nc2nc(cs2)c3ccc(F)cc3F)n1)C(=O)O	13842570	IC50	=	2500.0	nM	5.6	IC50	=	2.5	uM			0	BAO_0000190	UO_0000065	http://www.openphacts.org/units/Nanomolar	1277573	CHEMBL3096449	B	Inhibition of human recombinant 5-lipoxygenase expressed in Escherichia coli BL21 using arachidonic acid as substrate incubated 5 to 10 mins prior to substrate addition measured after 10 mins by HPLC analysis	1	Scientific Literature	Homo sapiens		9606	Autocuration	BAO_0000019	55	CHEMBL215	SINGLE PROTEIN	P09917	Arachidonate 5-lipoxygenase	Homo sapiens	9	Protein			76192	CHEMBL3091331
CHEMBL3781585	2076264	CHEMBL3781585	2076264		23	447.91	6.96	61.56	1	CCOC(=O)c1noc(c2ccc(OCc3ccccc3C)cc2)c1c4ccc(Cl)cc4	16520839	IC50					IC50				Not Determined			BAO_0000190			1563595	CHEMBL3783531	B	Inhibition of recombinant human 5-LO expressed in Escherichia coli BL21 assessed as 5-LO product formation preincubated for 15 mins followed by addition of arachidonic acid as substrate measured after 10 mins by RP-HPLC analysis	1	Scientific Literature	Homo sapiens		9606	Autocuration		55	CHEMBL215	SINGLE PROTEIN	P09917	Arachidonate 5-lipoxygenase	Homo sapiens	9	Protein			98702	CHEMBL3779871
CHEMBL226016	378500	CHEMBL226016	378500		41	308.35	1.85	97.92	0	COc1cc(cc(OC)c1OC)C(=O)Nc2nc(C)cs2	1880601	Inhibition	=	102.0	%		Inhibition	=	102.0	%			0	BAO_0000201	UO_0000187	http://qudt.org/vocab/unit#Percent	436356	CHEMBL905756	B	Inhibition of 5-LO activity in ionophore A23187 and arachidonic-stimulated human intact PMNL assessed as remaining 5-LO activity at 1 uM	1	Scientific Literature	Homo sapiens		9606	Intermediate	BAO_0000357	55	CHEMBL215	SINGLE PROTEIN	P09917	Arachidonate 5-lipoxygenase	Homo sapiens	9	Protein			35780	CHEMBL1143062
CHEMBL1774310	1145356	CHEMBL1774310	1145356		26	535.32	6.17	113.11	2	Cc1cc(Oc2ccc(Cl)cc2NC(=O)Nc3cccc(c3)C(F)(F)F)cc(c1Cl)S(=O)(=O)O	6197230	Inhibition	=	5.9	%		INH	=	5.9	%			0	BAO_0000201	UO_0000187	http://qudt.org/vocab/unit#Percent	747068	CHEMBL1777434	B	Inhibition of 5-LO in human polymorphonuclear leukocytes assessed as inhibition of LTB4 production at 10 uM after 10 mins by RP-HPLC assay relative to control	1	Scientific Literature	Homo sapiens		9606	Autocuration	BAO_0000219	55	CHEMBL215	SINGLE PROTEIN	P09917	Arachidonate 5-lipoxygenase	Homo sapiens	9	Protein			57567	CHEMBL1773007
CHEMBL1089317	622393	CHEMBL1089317	622393		4	415.94	6.02	100.41	1	CC(C)CCNc1cc(Cl)nc(SC(C(=O)O)c2cccc3ccccc23)n1	5238201	Activity	=	54.8	%		Activity	=	54.8	%			0	BAO_0001103	UO_0000187	http://qudt.org/vocab/unit#Percent	726925	CHEMBL1686714	B	Inhibition of human recombinant 5-lipoxygenase assessed as remaining activity at 10 uM	1	Scientific Literature	Homo sapiens		9606	Autocuration	BAO_0000357	55	CHEMBL215	SINGLE PROTEIN	P09917	Arachidonate 5-lipoxygenase	Homo sapiens	9	Protein			55745	CHEMBL1681685
CHEMBL563311	557552	CHEMBL563311	557552		7	382.49	6.39	55.76	1	CCCC\C(=C/c1ccc(OCCCOc2cccc(C)c2C)cc1)\C(=O)O	6206023	Activity	=	88.9	%		Activity	=	88.9	%			0	BAO_0001103	UO_0000187	http://qudt.org/vocab/unit#Percent	748825	CHEMBL1780807	B	Inhibition of human recombinant 5-lipoxygenase expressed in Escherichia coli BL21 assessed as residual activity by measuring enzyme product formation using arachidonic acid as substrate at 10 uM after 10 mins by RP-HPLC analysis	1	Scientific Literature	Homo sapiens		9606	Autocuration	BAO_0000019	55	CHEMBL215	SINGLE PROTEIN	P09917	Arachidonate 5-lipoxygenase	Homo sapiens	9	Protein			57731	CHEMBL1777776
CHEMBL3613025	1961733	CHEMBL3613025	1961733		10c	358.39	4.57	78.9	0	CC(=O)Oc1ccc(\C=C\C(=O)OCCCCCC#C)cc1OC(=O)C	15701192	Activity	=	70.7	%		Activity	=	70.7	%			0	BAO_0001103	UO_0000187	http://qudt.org/vocab/unit#Percent	1515809	CHEMBL3614571	B	Inhibition of 5-LOX in human neutrophils assessed as remaining enzyme activity by measuring LTB4 and 5-H(P)ETE) formation at 10 uM pre-incubated for 15 mins before A23187 and arachidonic acid substrate addition by RP-HPLC method	1	Scientific Literature	Homo sapiens		9606	Autocuration	BAO_0000357	55	CHEMBL215	SINGLE PROTEIN	P09917	Arachidonate 5-lipoxygenase	Homo sapiens	9	Protein			93337	CHEMBL3612030
CHEMBL16901	18078	CHEMBL16901	18078	HONOKIOL	1a	266.33	4.88	40.46	0	Oc1ccc(cc1CC=C)c2cc(CC=C)ccc2O	2696504	IC50	=	4200.0	nM	5.38	IC50	=	4.2	uM			0	BAO_0000190	UO_0000065	http://www.openphacts.org/units/Nanomolar	578976	CHEMBL1061425	B	Inhibition of 5LOX-mediated LTB4 formation in stimulated human polymorphonuclear leukocytes	1	Scientific Literature	Homo sapiens		9606	Intermediate	BAO_0000019	55	CHEMBL215	SINGLE PROTEIN	P09917	Arachidonate 5-lipoxygenase	Homo sapiens	9	Protein			47888	CHEMBL1152958
CHEMBL3758897	2062351	CHEMBL3758897	2062351		6e	446.35	6.53	87.62	1	CCOC(=O)c1c(CSc2ccc(Cl)c(Cl)c2)[nH]c3c4ccccc4c(O)cc13	16451970	IC50	=	237.0	nM	6.63	IC50	=	0.237	uM				BAO_0000190	UO_0000065	http://www.openphacts.org/units/Nanomolar	1552587	CHEMBL3762392	B	Inhibition of 5-LOX in human intact polymorphonuclear leukocytes preincubated for 15 mins with CaCl2, A23187 measured after 10 mins by HPLC analysis	1	Scientific Literature	Homo sapiens		9606	Autocuration		55	CHEMBL215	SINGLE PROTEIN	P09917	Arachidonate 5-lipoxygenase	Homo sapiens	9	Protein			97930	CHEMBL3758140
CHEMBL25790	38311	CHEMBL25790	38311		39	268.44	4.32	32.34	0	CCCCCCCCCCCCN1CCCC(=O)N1	72253	IC50	=	6000.0	nM	5.22	IC50	=	6.0	uM			0	BAO_0000190	UO_0000065	http://www.openphacts.org/units/Nanomolar	4294	CHEMBL618403	B	Inhibitory activity against 5-lipoxygenase.	1	Scientific Literature				Expert	BAO_0000357	55	CHEMBL215	SINGLE PROTEIN	P09917	Arachidonate 5-lipoxygenase	Homo sapiens	8	Homologous protein			168	CHEMBL1126356
CHEMBL163136	273097	CHEMBL163136	273097		4	224.21	0.64	85.02	0	NC(=O)N(O)CC1COc2ccccc2O1	1020129	IC50	=	18000.0	nM	4.75	IC50	=	18.0	uM			0	BAO_0000190	UO_0000065	http://www.openphacts.org/units/Nanomolar	4049	CHEMBL621500	B	In vitro 5-lipoxygenase inhibitory activity against A-23187-stimulated conversion of [14C]-AA to 5-HETE in guinea pig peritoneal polymorphonuclear leukocytes	1	Scientific Literature	Cavia porcellus		10141	Expert	BAO_0000019	55	CHEMBL215	SINGLE PROTEIN	P09917	Arachidonate 5-lipoxygenase	Homo sapiens	8	Homologous protein			12832	CHEMBL1128345
CHEMBL1683865	1074066	CHEMBL1683865	1074066		20	513.99	7.75	109.64	2	OC(=O)C(Sc1nc(Cl)cc(Nc2ccc(Oc3ccccc3)cc2)n1)c4cccc5ccccc45	5238194	IC50	=	3100.0	nM	5.51	IC50	=	3.1	uM			0	BAO_0000190	UO_0000065	http://www.openphacts.org/units/Nanomolar	726924	CHEMBL1686713	B	Inhibition of human recombinant 5-lipoxygenase	1	Scientific Literature	Homo sapiens		9606	Autocuration	BAO_0000357	55	CHEMBL215	SINGLE PROTEIN	P09917	Arachidonate 5-lipoxygenase	Homo sapiens	9	Protein			55745	CHEMBL1681685
CHEMBL145	37812	CHEMBL145	37812	CAFFEIC ACID	5	180.16	1.44	77.76	0	OC(=O)\C=C\c1ccc(O)c(O)c1	15701148	Activity	=	104.0	%		Activity	=	104.0	%			0	BAO_0001103	UO_0000187	http://qudt.org/vocab/unit#Percent	1515807	CHEMBL3614569	B	Inhibition of human 5-LOX expressed in Escherichia coli Bl21 (DE3) assessed as remaining enzyme activity by measuring LTB4 and 5-H(P)ETE) formation at 10 uM pre-incubated for 10 mins before arachidonic acid substrate addition by RP-HPLC method	1	Scientific Literature	Homo sapiens		9606	Autocuration	BAO_0000019	55	CHEMBL215	SINGLE PROTEIN	P09917	Arachidonate 5-lipoxygenase	Homo sapiens	9	Protein			93337	CHEMBL3612030
CHEMBL557713	567570	CHEMBL557713	567570		4b	280.36	5.05	29.46	1	COc1ccc(cc1\C=C/C)c2cc(CC=C)ccc2O	2696862	IC50	=	1100.0	nM	5.96	IC50	=	1.1	uM			0	BAO_0000190	UO_0000065	http://www.openphacts.org/units/Nanomolar	578976	CHEMBL1061425	B	Inhibition of 5LOX-mediated LTB4 formation in stimulated human polymorphonuclear leukocytes	1	Scientific Literature	Homo sapiens		9606	Intermediate	BAO_0000019	55	CHEMBL215	SINGLE PROTEIN	P09917	Arachidonate 5-lipoxygenase	Homo sapiens	9	Protein			47888	CHEMBL1152958
CHEMBL376759	378445	CHEMBL376759	378445		14	341.44	4.54	51.47	0	COc1cc(C)c2CCC(Cc2c1C)C(C)C(=O)NCc3occc3	1880519	Inhibition	=	41.0	%		Inhibition	=	41.0	%			0	BAO_0000201	UO_0000187	http://qudt.org/vocab/unit#Percent	436355	CHEMBL905755	B	Inhibition of partially purified human 5-LO expressed in Escherichia coli assessed as remaining 5-LO activity at 10 uM	1	Scientific Literature	Homo sapiens		9606	Intermediate	BAO_0000019	55	CHEMBL215	SINGLE PROTEIN	P09917	Arachidonate 5-lipoxygenase	Homo sapiens	9	Protein			35780	CHEMBL1143062
CHEMBL333219	196985	CHEMBL333219	196985		55	344.34	2.9	71.03	0	CNC(=O)N(O)CC1=Cc2cc(Oc3ccc(F)cc3)ccc2OC1	287345	IC50	=	45.0	nM	7.35	IC50	=	0.045	uM			0	BAO_0000190	UO_0000065	http://www.openphacts.org/units/Nanomolar	101349	CHEMBL712607	B	In vitro inhibitory activity against 5-lipoxygenase by reduction of 5-hydroxyeicosatetraenoic acid (5-HETE) formed in guinea pig polymorphonuclear leukocytes (PMNs).	1	Scientific Literature	Cavia porcellus		10141	Expert	BAO_0000019	55	CHEMBL215	SINGLE PROTEIN	P09917	Arachidonate 5-lipoxygenase	Homo sapiens	8	Homologous protein			12079	CHEMBL1127079
CHEMBL1650624	1062522	CHEMBL1650624	1062522		12e	169.24	1.11	55.56	0	CCN1C=CC(=S)C(=C1C)O	5194328	Inhibition	=	96.0	%		INH	=	96.0	%			0	BAO_0000201	UO_0000187	http://qudt.org/vocab/unit#Percent	715228	CHEMBL1664429	B	Inhibition of human recombinant 5-lipoxygenase at 1 mM after 10 mins by fluorescence assay	1	Scientific Literature	Homo sapiens		9606	Autocuration	BAO_0000357	55	CHEMBL215	SINGLE PROTEIN	P09917	Arachidonate 5-lipoxygenase	Homo sapiens	9	Protein			55288	CHEMBL1649420
CHEMBL1650608	1062490	CHEMBL1650608	1062490		4c	128.15	1.23	84.81	0	Oc1nccc(S)n1	5193637	Inhibition	=	46.0	%		INH	=	46.0	%			0	BAO_0000201	UO_0000187	http://qudt.org/vocab/unit#Percent	715228	CHEMBL1664429	B	Inhibition of human recombinant 5-lipoxygenase at 1 mM after 10 mins by fluorescence assay	1	Scientific Literature	Homo sapiens		9606	Autocuration	BAO_0000357	55	CHEMBL215	SINGLE PROTEIN	P09917	Arachidonate 5-lipoxygenase	Homo sapiens	9	Protein			55288	CHEMBL1649420
CHEMBL1164950	645441	CHEMBL1199829	673779		33	590.66	5.52	62.16	2	Cl.COc1ccc2c(c1)c3CN(CCCOc4cc(F)cc(c4)C5(CCOCC5)OC)CCc3n2C(=O)c6cccc(F)c6	3339828	IC50	=	40500.0	nM	4.39	IC50	=	40.5	uM			0	BAO_0000190	UO_0000065	http://www.openphacts.org/units/Nanomolar	638981	CHEMBL1168964	B	Inhibition of 5-lipoxygenase in human whole blood assessed as inhibition of 5-hydroxyeicosatetraenoic acid production by HPLC method	1	Scientific Literature	Homo sapiens		9606	Intermediate	BAO_0000357	55	CHEMBL215	SINGLE PROTEIN	P09917	Arachidonate 5-lipoxygenase	Homo sapiens	9	Protein			51519	CHEMBL1165918
CHEMBL165967	273805	CHEMBL165967	273805		26	334.3	2.41	94.25	0	NC(=O)N(O)C[C@@H]1COc2ccc(Oc3ccc(F)cc3)cc2O1	998558	Inhibition	=	0.0	%		Inhibition	=	0.0	%			0	BAO_0000201	UO_0000187	http://qudt.org/vocab/unit#Percent	3993	CHEMBL619266	F	Ex vivo inhibition of 5-LO was determined by the measurement of A-23187-stimulated LTB4 production in dog blood at 24h, following intravenous administration at the dose of 1.0 mg/kg	1	Scientific Literature	Canis lupus familiaris		9615	Autocuration	BAO_0000218	55	CHEMBL215	SINGLE PROTEIN	P09917	Arachidonate 5-lipoxygenase	Homo sapiens	8	Homologous protein			12832	CHEMBL1128345
CHEMBL314360	135211	CHEMBL314360	135211		7	283.32	3.0	49.77	0	CC(=O)N(O)C\C=C\c1cccc(Oc2ccccc2)c1	2375707	IC50	=	200.0	nM	6.7	IC50	=	0.2	uM			0	BAO_0000190	UO_0000065	http://www.openphacts.org/units/Nanomolar	510931	CHEMBL1007265	B	Inhibition of human recombinant 5-lipoxygenase expressed in Escherichia coli MV1190 assessed as suppression of A23187-induced product formation	1	Scientific Literature	Homo sapiens		9606	Autocuration	BAO_0000019	55	CHEMBL215	SINGLE PROTEIN	P09917	Arachidonate 5-lipoxygenase	Homo sapiens	9	Protein			45163	CHEMBL1140046
CHEMBL1650634	1062557	CHEMBL1650634	1062557		11h	128.17	0.73	34.14	0	CCC(C(=O)C)C(=O)C	5194183	Inhibition	=	62.0	%		INH	=	62.0	%			0	BAO_0000201	UO_0000187	http://qudt.org/vocab/unit#Percent	715228	CHEMBL1664429	B	Inhibition of human recombinant 5-lipoxygenase at 1 mM after 10 mins by fluorescence assay	1	Scientific Literature	Homo sapiens		9606	Autocuration	BAO_0000357	55	CHEMBL215	SINGLE PROTEIN	P09917	Arachidonate 5-lipoxygenase	Homo sapiens	9	Protein			55288	CHEMBL1649420
CHEMBL330227	143013	CHEMBL330227	143013		2a	270.37	5.66	40.46	1	CCCc1ccc(O)c(c1)c2ccc(O)c(CCC)c2	2696495	Inhibition	=	99.9	%		INH	=	99.9	%			0	BAO_0000201	UO_0000187	http://qudt.org/vocab/unit#Percent	578975	CHEMBL1061424	B	Inhibition of 5LOX-mediated LTB4 formation in stimulated human polymorphonuclear leukocytes at 8 uM	1	Scientific Literature	Homo sapiens		9606	Intermediate	BAO_0000019	55	CHEMBL215	SINGLE PROTEIN	P09917	Arachidonate 5-lipoxygenase	Homo sapiens	9	Protein			47888	CHEMBL1152958
CHEMBL2029841	1341889	CHEMBL2029841	1341889		2i	366.43	3.64	93.06	0	CCC(=O)Nc1ccc(cc1)C2=NC(=O)\C(=C\c3ccc(OC)cc3)\S2	10891690	Activity	=	20.1	%		Activity	=	20.1	%			0	BAO_0001103	UO_0000187	http://qudt.org/vocab/unit#Percent	818994	CHEMBL2034138	B	Inhibition of 5-lipoxygenase in cell free S100 freshly isolated human PMNL cells assessed as assessed as residual activity at 10 uM preincubated for 15 mins measured after 10 mins by HPLC analysis relative to control	1	Scientific Literature	Homo sapiens		9606	Autocuration	BAO_0000219	55	CHEMBL215	SINGLE PROTEIN	P09917	Arachidonate 5-lipoxygenase	Homo sapiens	9	Protein			61988	CHEMBL2029222
CHEMBL3092263	1606632	CHEMBL3092263	1606632		7	417.52	4.33	92.29	0	COc1ccc(CN(CC2CCCCC2)S(=O)(=O)c3ccc(cc3)C(=O)O)cc1	13850623	Activity	=	65.6	%		Activity	=	65.6	%			0	BAO_0001103	UO_0000187	http://qudt.org/vocab/unit#Percent	1278376	CHEMBL3097409	B	Inhibition of calcium ionophore (A23187)-stimulated human 5-LO assessed as reduction of 5(S)-HETE production by measuring remaining activity at 100 uM preincubated for 15 mins followed by calcium ionophore (A23187) addition measured after 15 mins by LC-MS/MS analysis	1	Scientific Literature	Homo sapiens		9606	Autocuration	BAO_0000357	55	CHEMBL215	SINGLE PROTEIN	P09917	Arachidonate 5-lipoxygenase	Homo sapiens	9	Protein			76205	CHEMBL3091291
CHEMBL314360	135211	CHEMBL314360	135211		BW-A4C	283.32	3.0	49.77	0	CC(=O)N(O)C\C=C\c1cccc(Oc2ccccc2)c1	1737713	Inhibition	=	93.0	%		Inhibition	=	93.0	%			0	BAO_0000201	UO_0000187	http://qudt.org/vocab/unit#Percent	370436	CHEMBL869691	B	Inhibition of 5-LOX in A-23187-stimulated PNML at 10 uM	1	Scientific Literature	Homo sapiens		9606	Expert	BAO_0000357	55	CHEMBL215	SINGLE PROTEIN	P09917	Arachidonate 5-lipoxygenase	Homo sapiens	9	Protein			31377	CHEMBL1138080
CHEMBL1765913	1140941	CHEMBL1765913	1140941		34	344.47	4.64	67.2	0	CCCOc1ccc(\C=C\2/SC(=NC2=O)N3CCCCCC3)cc1	6169351	IC50	=	14000.0	nM	4.85	IC50	=	14.0	uM			0	BAO_0000190	UO_0000065	http://www.openphacts.org/units/Nanomolar	742515	CHEMBL1769274	B	Inhibition of 5-lipoxygenase in S100 supernatant assessed as inhibition of LTB4 production preincubated for 15 mins measured after 10 mins by HPLC method	1	Scientific Literature				Autocuration	BAO_0000357	55	CHEMBL215	SINGLE PROTEIN	P09917	Arachidonate 5-lipoxygenase	Homo sapiens	8	Homologous protein			57258	CHEMBL1765089
CHEMBL1765913	1140941	CHEMBL1765913	1140941		34	344.47	4.64	67.2	0	CCCOc1ccc(\C=C\2/SC(=NC2=O)N3CCCCCC3)cc1	6169281	IC50	=	12000.0	nM	4.92	IC50	=	12.0	uM			0	BAO_0000190	UO_0000065	http://www.openphacts.org/units/Nanomolar	742513	CHEMBL1769272	B	Inhibition of 5-lipoxygenase in human polymorphonuclear leukocytes assessed as inhibition of LTB4 production preincubated for 15 mins measured after 10 mins by HPLC method	1	Scientific Literature	Homo sapiens		9606	Autocuration	BAO_0000219	55	CHEMBL215	SINGLE PROTEIN	P09917	Arachidonate 5-lipoxygenase	Homo sapiens	9	Protein			57258	CHEMBL1765089
CHEMBL3318380	1783025	CHEMBL3318380	1783025		22	452.8	6.28	73.39	1	OC(c1ccc(Nc2nc(cs2)c3ccc(Cl)cc3)cc1)(C(F)(F)F)C(F)(F)F	15025213	IC50	=	400.0	nM	6.4	IC50	=	0.4	uM			0	BAO_0000190	UO_0000065	http://www.openphacts.org/units/Nanomolar	1453015	CHEMBL3362097	B	Inhibition of partially purified recombinant 5-lipoxygenase (unknown origin) using arachidonic acid as substrate preincubated for 15 mins before substrate addition measured after 10 mins by HPLC analysis	1	Scientific Literature	Homo sapiens		9606	Autocuration	BAO_0000357	55	CHEMBL215	SINGLE PROTEIN	P09917	Arachidonate 5-lipoxygenase	Homo sapiens	9	Protein			90519	CHEMBL3352533
CHEMBL163806	269083	CHEMBL163806	269083		80	503.41	6.09	109.25	2	OC(=O)\C=N\OC(C1CCCCC1)c2ccc(OCc3nc4ccccc4s3)cc2Br	1071851	IC50	=	22.0	nM	7.66	IC50	=	22.0	nM			0	BAO_0000190	UO_0000065	http://www.openphacts.org/units/Nanomolar	86312	CHEMBL696464	F	Inhibition of calcium ionophore (A-23187)-stimulated LTB4 formation in human neutrophil assay	1	Scientific Literature				Expert	BAO_0000019	55	CHEMBL215	SINGLE PROTEIN	P09917	Arachidonate 5-lipoxygenase	Homo sapiens	8	Homologous protein			15812	CHEMBL1133707
CHEMBL1089467	622389	CHEMBL1089467	622389		5	456.34	6.85	100.41	1	OC(=O)C(Sc1nc(Cl)cc(Nc2cccc(Cl)c2)n1)c3cccc4ccccc34	5237430	IC50	=	700.0	nM	6.16	IC50	=	0.7	uM			0	BAO_0000190	UO_0000065	http://www.openphacts.org/units/Nanomolar	726922	CHEMBL1686711	B	Inhibition of 5-lipoxygenase in human PMNL	1	Scientific Literature	Homo sapiens		9606	Autocuration	BAO_0000357	55	CHEMBL215	SINGLE PROTEIN	P09917	Arachidonate 5-lipoxygenase	Homo sapiens	9	Protein			55745	CHEMBL1681685
CHEMBL3416168	1839365	CHEMBL3416168	1839365		28d	344.44	5.08	74.6	1	CC(=CCC\C(=C\CC\C(=C\CC1=C(O)C(=O)C=C(O)C1=O)\C)\C)C	15225971	Activity	=	85.8	%		Activity	=	85.8	%			0	BAO_0001103	UO_0000187	http://qudt.org/vocab/unit#Percent	1472477	CHEMBL3420630	B	Inhibition of 5-LOX in A23187-stimulated human blood PMNL assessed as remaining activity by measuring lipoxygenase products formation at 10 uM pre-incubated for 15 mins followed by stimulation with A23187 for 10 mins by RP-HPLC based cell based assay	1	Scientific Literature	Homo sapiens		9606	Autocuration	BAO_0000219	55	CHEMBL215	SINGLE PROTEIN	P09917	Arachidonate 5-lipoxygenase	Homo sapiens	9	Protein			91551	CHEMBL3414543
CHEMBL451956	519057	CHEMBL451956	519057		19	1109.02				Oc1ccc(\C=C\C(=O)OCc2cn(CC(Cn3cc(COC(=O)\C=C\c4ccc(O)c(O)c4)nn3)(Cn5cc(COC(=O)\C=C\c6ccc(O)c(O)c6)nn5)Cn7cc(COC(=O)\C=C\c8ccc(O)c(O)c8)nn7)nn2)cc1O	2604626	Inhibition	=	92.0	%		INH	=	92.0	%			0	BAO_0000201	UO_0000187	http://qudt.org/vocab/unit#Percent	540785	CHEMBL1033188	B	Inhibition of human 5LOX expressed in HEK293 cells at 1 uM	1	Scientific Literature	Homo sapiens		9606	Autocuration	BAO_0000219	55	CHEMBL215	SINGLE PROTEIN	P09917	Arachidonate 5-lipoxygenase	Homo sapiens	9	Protein			46673	CHEMBL1136860
CHEMBL59949	92582	CHEMBL59949	92582		8e	186.23	0.99	94.8	0	Cc1ccsc1CN(O)C(=O)N	1247164	IC50	=	1100.0	nM	5.96	IC50	=	1.1	uM			0	BAO_0000190	UO_0000065	http://www.openphacts.org/units/Nanomolar	90070	CHEMBL701321	F	Inhibition of 5-lipoxygenase (5-LO) measured as LTB4 production in human whole blood stimulated with calcium ionophore (A23187).	1	Scientific Literature				Expert	BAO_0000019	55	CHEMBL215	SINGLE PROTEIN	P09917	Arachidonate 5-lipoxygenase	Homo sapiens	8	Homologous protein			13986	CHEMBL1130069
CHEMBL451956	519057	CHEMBL451956	519057		19	1109.02				Oc1ccc(\C=C\C(=O)OCc2cn(CC(Cn3cc(COC(=O)\C=C\c4ccc(O)c(O)c4)nn3)(Cn5cc(COC(=O)\C=C\c6ccc(O)c(O)c6)nn5)Cn7cc(COC(=O)\C=C\c8ccc(O)c(O)c8)nn7)nn2)cc1O	2604633	IC50	=	660.0	nM	6.18	IC50	=	0.66	uM			0	BAO_0000190	UO_0000065	http://www.openphacts.org/units/Nanomolar	540786	CHEMBL1033189	B	Inhibition of human 5LOX expressed in HEK293 cells	1	Scientific Literature	Homo sapiens		9606	Autocuration	BAO_0000219	55	CHEMBL215	SINGLE PROTEIN	P09917	Arachidonate 5-lipoxygenase	Homo sapiens	9	Protein			46673	CHEMBL1136860
CHEMBL2029860	1341909	CHEMBL2029860	1341909		4	323.41	4.79	63.95	0	COc1ccc(cc1)\C(=C\2/SC(=NC2=O)c3ccc(C)cc3)\C	14972579	IC50	=	1040.0	nM	5.98	IC50	=	1.04	uM			0	BAO_0000190	UO_0000065	http://www.openphacts.org/units/Nanomolar	1432944	CHEMBL3383919	B	Inhibition of 5-LO in human PMNL using arachidonic acid as substrate assessed as product formation incubated for 15 mins prior to substrate addition measured after 10 mins by HPLC analysis	1	Scientific Literature	Homo sapiens		9606	Autocuration	BAO_0000357	55	CHEMBL215	SINGLE PROTEIN	P09917	Arachidonate 5-lipoxygenase	Homo sapiens	9	Protein			89916	CHEMBL3351894
CHEMBL3109719	1614922	CHEMBL3109719	1614922		Im	280.27	2.55	52.6	0	COC1=CC(=O)C(=CC1=O)Oc2ccc3ccccc3c2	13893386	Activity	=	7.1	%		Activity	=	7.1	%			0	BAO_0001103	UO_0000187	http://qudt.org/vocab/unit#Percent	1287341	CHEMBL3111171	B	Inhibition of human recombinant 5-LO expressed in Escherichia coli BL21 using arachidonic acid as substrate assessed as residual activity at 10 uM after 10 mins	1	Scientific Literature	Homo sapiens		9606	Autocuration	BAO_0000019	55	CHEMBL215	SINGLE PROTEIN	P09917	Arachidonate 5-lipoxygenase	Homo sapiens	9	Protein			76652	CHEMBL3108770
CHEMBL2029850	1341898	CHEMBL2029850	1341898		3f	379.86	5.43	63.95	1	COc1ccc(\C=C\2/SC(=NC2=O)c3ccc(Cl)cc3)c4ccccc14	10891699	Activity	<	10.0	%		Activity	<	10.0	%			0	BAO_0001103	UO_0000187	http://qudt.org/vocab/unit#Percent	818994	CHEMBL2034138	B	Inhibition of 5-lipoxygenase in cell free S100 freshly isolated human PMNL cells assessed as assessed as residual activity at 10 uM preincubated for 15 mins measured after 10 mins by HPLC analysis relative to control	1	Scientific Literature	Homo sapiens		9606	Autocuration	BAO_0000219	55	CHEMBL215	SINGLE PROTEIN	P09917	Arachidonate 5-lipoxygenase	Homo sapiens	9	Protein			61988	CHEMBL2029222
CHEMBL519847	500253	CHEMBL519847	500253		11p	469.96	7.29	51.46	1	CCOC(=O)c1c(Cc2ccc(Cl)cc2)n(Cc3ccccc3)c4c5ccccc5c(O)cc14	2633423	IC50	=	1800.0	nM	5.75	IC50	=	1.8	uM			0	BAO_0000190	UO_0000065	http://www.openphacts.org/units/Nanomolar	520050	CHEMBL939889	B	Inhibition of 5-lipoxygenase in A-23817-challenged human neutrophils assessed as 5LO product formation by intact cell based assay in presence of exogenous arachidonic acid	1	Scientific Literature	Homo sapiens		9606	Autocuration	BAO_0000219	55	CHEMBL215	SINGLE PROTEIN	P09917	Arachidonate 5-lipoxygenase	Homo sapiens	9	Protein			46825	CHEMBL1137012
CHEMBL55293	86790	CHEMBL55293	86790		34	266.38	5.74	20.23	1	CC(C)c1ccc(\C=C\c2cc(C)c(O)c(C)c2)cc1	1224169	Inhibition	=	30.0	%		Inhibition	=	30.0	%			0	BAO_0000201	UO_0000187	http://qudt.org/vocab/unit#Percent	3859	CHEMBL618763	B	Inhibition of lipoxygenase at the concentration of 1 uM	1	Scientific Literature				Expert	BAO_0000357	55	CHEMBL215	SINGLE PROTEIN	P09917	Arachidonate 5-lipoxygenase	Homo sapiens	8	Homologous protein			10603	CHEMBL1124816
CHEMBL278507	21691	CHEMBL278507	21691		5e	358.86	6.27	42.6	1	COc1ccc(Cc2oc3c(Cl)cc(c(O)c3c2C)C(C)(C)C)cc1	718857	IC50	=	99.0	nM	7.0	IC50	=	99.0	nM			0	BAO_0000190	UO_0000065	http://www.openphacts.org/units/Nanomolar	157778	CHEMBL767839	F	Concentration required for 50 % inhibition of leukotriene B4 production in human PMN compared with controls in the absence of compound	1	Scientific Literature				Expert	BAO_0000019	55	CHEMBL215	SINGLE PROTEIN	P09917	Arachidonate 5-lipoxygenase	Homo sapiens	8	Homologous protein			10091	CHEMBL1124599
CHEMBL55293	86790	CHEMBL55293	86790		34	266.38	5.74	20.23	1	CC(C)c1ccc(\C=C\c2cc(C)c(O)c(C)c2)cc1	1224170	Inhibition	=	11.0	%		Inhibition	=	11.0	%			0	BAO_0000201	UO_0000187	http://qudt.org/vocab/unit#Percent	3858	CHEMBL618762	B	Inhibition of lipoxygenase at the concentration of 0.1 uM	1	Scientific Literature				Expert	BAO_0000357	55	CHEMBL215	SINGLE PROTEIN	P09917	Arachidonate 5-lipoxygenase	Homo sapiens	8	Homologous protein			10603	CHEMBL1124816
CHEMBL125792	211861	CHEMBL125792	211861		6	389.48	3.95	76.35	0	COC1(CCOCC1)c2cc(Sc3ccc(cc3)\C(=N\O)\C)cc(F)c2C	1075346	IC50	=	20.0	nM	7.7	IC50	=	0.02	uM			0	BAO_0000190	UO_0000065	http://www.openphacts.org/units/Nanomolar	89911	CHEMBL702329	F	Inhibition of LT biosynthesis in vitro using A-23187-stimulated human whole blood.	1	Scientific Literature	Homo sapiens		9606	Expert	BAO_0000019	55	CHEMBL215	SINGLE PROTEIN	P09917	Arachidonate 5-lipoxygenase	Homo sapiens	9	Protein			13104	CHEMBL1128582
CHEMBL8747	3986	CHEMBL8747	3986	REV-5901	2 (RG-5901)	335.44	5.46	42.35	1	CCCCCC(O)c1cccc(OCc2ccc3ccccc3n2)c1	617351	IC50	=	3000.0	nM	5.52	IC50	=	3.0	uM			0	BAO_0000190	UO_0000065	http://www.openphacts.org/units/Nanomolar	4052	CHEMBL618099	B	Inhibition against 5-lipoxygenase from guinea pig polymorphonuclear lymphocytes	1	Scientific Literature	Cavia porcellus		10141	Autocuration	BAO_0000019	55	CHEMBL215	SINGLE PROTEIN	P09917	Arachidonate 5-lipoxygenase	Homo sapiens	8	Homologous protein			10504	CHEMBL1124743
CHEMBL563546	561079	CHEMBL563546	561079		15	416.57	6.65	81.06	1	CCCCC(Sc1ccc(OCCCOc2cccc(c2)C(C)C)cc1)C(=O)O	6206014	IC50	=	6000.0	nM	5.22	IC50	=	6.0	uM			0	BAO_0000190	UO_0000065	http://www.openphacts.org/units/Nanomolar	748824	CHEMBL1780806	B	Inhibition of human recombinant 5-lipoxygenase expressed in Escherichia coli BL21 assessed as enzyme product formation using arachidonic acid as substrate after 10 mins by RP-HPLC analysis	1	Scientific Literature	Homo sapiens		9606	Autocuration	BAO_0000019	55	CHEMBL215	SINGLE PROTEIN	P09917	Arachidonate 5-lipoxygenase	Homo sapiens	9	Protein			57731	CHEMBL1777776
CHEMBL1173499	651126	CHEMBL1173499	651126		3	438.54	6.46	106.84	1	CCC(Sc1nc(OCCc2ccccc2)cc(OCCc3ccccc3)n1)C(=O)O	12104981	IC50	=	9000.0	nM	5.05	IC50	=	9.0	uM			0	BAO_0000190	UO_0000065	http://www.openphacts.org/units/Nanomolar	861736	CHEMBL2173194	B	Inhibition of human recombinant 5-lipoxygenase-mediated product formation from arachidonic acid after 5 to 10 mins by HPLC analysis	1	Scientific Literature	Homo sapiens		9606	Autocuration	BAO_0000357	55	CHEMBL215	SINGLE PROTEIN	P09917	Arachidonate 5-lipoxygenase	Homo sapiens	9	Protein			65904	CHEMBL2169781
CHEMBL3318377	1783022	CHEMBL3318377	1783022		19	354.78	5.93	53.16	1	FC(F)(F)c1ccc(Nc2nc(cs2)c3ccc(Cl)cc3)cc1	15025210	IC50	=	600.0	nM	6.22	IC50	=	0.6	uM			0	BAO_0000190	UO_0000065	http://www.openphacts.org/units/Nanomolar	1453015	CHEMBL3362097	B	Inhibition of partially purified recombinant 5-lipoxygenase (unknown origin) using arachidonic acid as substrate preincubated for 15 mins before substrate addition measured after 10 mins by HPLC analysis	1	Scientific Literature	Homo sapiens		9606	Autocuration	BAO_0000357	55	CHEMBL215	SINGLE PROTEIN	P09917	Arachidonate 5-lipoxygenase	Homo sapiens	9	Protein			90519	CHEMBL3352533
CHEMBL1087624	613840	CHEMBL1087624	613840		8	302.78	4.75	73.39	0	Oc1cccc(Nc2nc(cs2)c3ccc(Cl)cc3)c1	15025199	IC50	=	1200.0	nM	5.92	IC50	=	1.2	uM			0	BAO_0000190	UO_0000065	http://www.openphacts.org/units/Nanomolar	1453015	CHEMBL3362097	B	Inhibition of partially purified recombinant 5-lipoxygenase (unknown origin) using arachidonic acid as substrate preincubated for 15 mins before substrate addition measured after 10 mins by HPLC analysis	1	Scientific Literature	Homo sapiens		9606	Autocuration	BAO_0000357	55	CHEMBL215	SINGLE PROTEIN	P09917	Arachidonate 5-lipoxygenase	Homo sapiens	9	Protein			90519	CHEMBL3352533
CHEMBL16590	17574	CHEMBL16590	17574		11	640.19	7.43	109.96	2	CC(N(C)C(=O)Cc1c2SC(C)Cc3c(OCc4ccc(cn4)c5ccccc5)ccc(c23)n1Cc6ccc(Cl)cc6)C(=O)O	1141203	IC50	=	300.0	nM	6.52	IC50	=	300.0	nM			0	BAO_0000190	UO_0000065	http://www.openphacts.org/units/Nanomolar	4073	CHEMBL620875	B	In vitro inhibition of human 5-Lipoxygenase.	1	Scientific Literature				Expert	BAO_0000357	55	CHEMBL215	SINGLE PROTEIN	P09917	Arachidonate 5-lipoxygenase	Homo sapiens	8	Homologous protein			12780	CHEMBL1127635
CHEMBL227139	378429	CHEMBL227139	378429		6	402.55	4.1	96.53	0	CC1C2CCC3(C)Cc4sc(NC(=O)C5CCCC5)nc4C(C)C3C2OC1=O	1880527	Inhibition	=	52.0	%		Inhibition	=	52.0	%			0	BAO_0000201	UO_0000187	http://qudt.org/vocab/unit#Percent	436355	CHEMBL905755	B	Inhibition of partially purified human 5-LO expressed in Escherichia coli assessed as remaining 5-LO activity at 10 uM	1	Scientific Literature	Homo sapiens		9606	Intermediate	BAO_0000019	55	CHEMBL215	SINGLE PROTEIN	P09917	Arachidonate 5-lipoxygenase	Homo sapiens	9	Protein			35780	CHEMBL1143062
CHEMBL1774307	1145353	CHEMBL1774307	1145353		23	640.99	6.51	83.91	2	CC1(C)CC(=O)C2=C(C1)N(CCC(=O)O)C3=C(C2c4ccc(OCc5ccc(Cl)cc5)c(Br)c4)C(=O)CC(C)(C)C3	6197236	IC50	=	9800.0	nM	5.01	IC50	=	9.8	uM			0	BAO_0000190	UO_0000065	http://www.openphacts.org/units/Nanomolar	747069	CHEMBL1777435	B	Inhibition of 5-LO in human polymorphonuclear leukocytes assessed as inhibition of LTB4 production after 10 mins by RP-HPLC assay	1	Scientific Literature	Homo sapiens		9606	Autocuration	BAO_0000219	55	CHEMBL215	SINGLE PROTEIN	P09917	Arachidonate 5-lipoxygenase	Homo sapiens	9	Protein			57567	CHEMBL1773007
CHEMBL1688764	1076536	CHEMBL1688764	1076536		6	359.44	5.41	76.24	1	Oc1ccc(cc1)c2ccc(cc2)c3cn(CSc4ccccc4)nn3	5306326	IC50	>	30000.0	nM		IC50	>	30.0	uM			0	BAO_0000190	UO_0000065	http://www.openphacts.org/units/Nanomolar	736717	CHEMBL1695098	B	Inhibition of human recombinant 5-lipoxygenase expressed in Escherichia coli MV1190 by cell free assay	1	Scientific Literature	Homo sapiens		9606	Autocuration	BAO_0000019	55	CHEMBL215	SINGLE PROTEIN	P09917	Arachidonate 5-lipoxygenase	Homo sapiens	9	Protein			56083	CHEMBL1687920
CHEMBL1774307	1145353	CHEMBL1774307	1145353		23	640.99	6.51	83.91	2	CC1(C)CC(=O)C2=C(C1)N(CCC(=O)O)C3=C(C2c4ccc(OCc5ccc(Cl)cc5)c(Br)c4)C(=O)CC(C)(C)C3	6197227	Inhibition	=	49.0	%		INH	=	49.0	%			0	BAO_0000201	UO_0000187	http://qudt.org/vocab/unit#Percent	747068	CHEMBL1777434	B	Inhibition of 5-LO in human polymorphonuclear leukocytes assessed as inhibition of LTB4 production at 10 uM after 10 mins by RP-HPLC assay relative to control	1	Scientific Literature	Homo sapiens		9606	Autocuration	BAO_0000219	55	CHEMBL215	SINGLE PROTEIN	P09917	Arachidonate 5-lipoxygenase	Homo sapiens	9	Protein			57567	CHEMBL1773007
CHEMBL1171834	649556	CHEMBL1171834	649556		17	478.69	8.72	106.84	1	CCCCC(Sc1nc(OCCC2CCCCC2)cc(OCCC3CCCCC3)n1)C(=O)O	12105049	IC50	=	800.0	nM	6.1	IC50	=	0.8	uM			0	BAO_0000190	UO_0000065	http://www.openphacts.org/units/Nanomolar	861606	CHEMBL2174547	B	Inhibition of 5-lipoxygenase-mediated 5(S)-H(p)ETE formation in fMLP-stimulated human PMNL incubated 10 mins prior to fMLP challenge	1	Scientific Literature	Homo sapiens		9606	Autocuration	BAO_0000357	55	CHEMBL215	SINGLE PROTEIN	P09917	Arachidonate 5-lipoxygenase	Homo sapiens	9	Protein			65904	CHEMBL2169781
CHEMBL2092747	1367936	CHEMBL2092747	1367936		39b	409.49	4.69	38.77	0	CC[C@]1(CCO[C@H](C)C1)c2cc(F)cc(OCc3ccc4N(C)C(=O)C=Cc4c3)c2	242517	IC50	=	60.0	nM	7.22	IC50	=	0.06	uM			0	BAO_0000190	UO_0000065	http://www.openphacts.org/units/Nanomolar	3821	CHEMBL618007	B	Inhibition of 5-lipoxygenase from human whole blood	1	Scientific Literature				Expert	BAO_0000357	55	CHEMBL215	SINGLE PROTEIN	P09917	Arachidonate 5-lipoxygenase	Homo sapiens	8	Homologous protein			12281	CHEMBL1127840
CHEMBL3318381	1783026	CHEMBL3318381	1783026		23	344.82	4.77	71.62	0	Clc1ccc(cc1)c2csc(Nc3ccc4OCCOc4c3)n2	15025214	IC50	=	300.0	nM	6.52	IC50	=	0.3	uM			0	BAO_0000190	UO_0000065	http://www.openphacts.org/units/Nanomolar	1453015	CHEMBL3362097	B	Inhibition of partially purified recombinant 5-lipoxygenase (unknown origin) using arachidonic acid as substrate preincubated for 15 mins before substrate addition measured after 10 mins by HPLC analysis	1	Scientific Literature	Homo sapiens		9606	Autocuration	BAO_0000357	55	CHEMBL215	SINGLE PROTEIN	P09917	Arachidonate 5-lipoxygenase	Homo sapiens	9	Protein			90519	CHEMBL3352533
CHEMBL1830337	1177042	CHEMBL1830337	1177042		14	502.87	8.2	79.13	2	Cc1ccc(cc1)c2cc(CCC(=O)Oc3ccc(OC(F)(F)F)cc3)nn2c4ccc(Cl)nn4	6359379	IC50					IC50				Not Determined		0	BAO_0000190			770284	CHEMBL1833593	B	Inhibition of 5-Lipoxygenase in arachidonic acid-stimulated human neutrophils after 15 mins by HPLC analysis in presence of A23187	1	Scientific Literature	Homo sapiens		9606	Autocuration	BAO_0000357	55	CHEMBL215	SINGLE PROTEIN	P09917	Arachidonate 5-lipoxygenase	Homo sapiens	9	Protein			59013	CHEMBL1828531
CHEMBL2172768	1432275	CHEMBL2172768	1432275		15	545.88	6.35	76.55	2	Cc1ccc(cc1)S(=O)(=O)NC(=O)Cc2c(C)n(Cc3ccc(Cl)cc3)c4ccc(Br)cc24	12113184	IC50	=	1700.0	nM	5.77	IC50	=	1.7	uM			0	BAO_0000190	UO_0000065	http://www.openphacts.org/units/Nanomolar	864588	CHEMBL2176568	B	Inhibition of 5-lipoxygenase in A23187-stimulated human neutrophils assessed as inhibition of enzyme product formation by RP-HPLC analysis	1	Scientific Literature	Homo sapiens		9606	Autocuration	BAO_0000357	55	CHEMBL215	SINGLE PROTEIN	P09917	Arachidonate 5-lipoxygenase	Homo sapiens	9	Protein			66020	CHEMBL2169773
CHEMBL3416169	1839366	CHEMBL3416169	1839366		17b	210.23	1.65	63.6	0	CCCCC1=C(O)C(=O)C=C(OC)C1=O	15225918	IC50	>	10000.0	nM		IC50	>	10.0	uM			0	BAO_0000190	UO_0000065	http://www.openphacts.org/units/Nanomolar	1472475	CHEMBL3420628	B	Inhibition of human recombinant 5-LOX expressed in Escherichia coli BL21 incubated for 10 mins in presence of arachidonic acid by RP-HPLC based cell-free assay	1	Scientific Literature	Homo sapiens		9606	Autocuration	BAO_0000019	55	CHEMBL215	SINGLE PROTEIN	P09917	Arachidonate 5-lipoxygenase	Homo sapiens	9	Protein			91551	CHEMBL3414543
CHEMBL1081479	613031	CHEMBL1081479	613031		5	282.36	4.57	73.39	0	Cc1ccc(cc1)c2csc(Nc3ccc(O)cc3)n2	15021232	IC50	=	900.0	nM	6.05	IC50	=	0.9	uM			0	BAO_0000190	UO_0000065	http://www.openphacts.org/units/Nanomolar	1452155	CHEMBL3365101	B	Inhibition of 5-lipoxygenase in human PMNL using arachidonic acid as substrate preincubated for 15 mins before substrate addition measured after 10 mins	1	Scientific Literature	Homo sapiens		9606	Autocuration	BAO_0000357	55	CHEMBL215	SINGLE PROTEIN	P09917	Arachidonate 5-lipoxygenase	Homo sapiens	9	Protein			90519	CHEMBL3352533
CHEMBL3416177	1839374	CHEMBL3416177	1839374		28b	358.47	5.31	63.6	1	COC1=CC(=O)C(=C(C\C=C(/C)\CC\C=C(/C)\CCC=C(C)C)C1=O)O	15225941	IC50	=	1900.0	nM	5.72	IC50	=	1.9	uM			0	BAO_0000190	UO_0000065	http://www.openphacts.org/units/Nanomolar	1472476	CHEMBL3420629	B	Inhibition of 5-LOX in A23187-stimulated human blood PMNL assessed as reduction in lipoxygenase products formation pre-incubated for 15 mins followed by stimulation with A23187 for 10 mins by RP-HPLC based cell based assay	1	Scientific Literature	Homo sapiens		9606	Autocuration	BAO_0000219	55	CHEMBL215	SINGLE PROTEIN	P09917	Arachidonate 5-lipoxygenase	Homo sapiens	9	Protein			91551	CHEMBL3414543
CHEMBL2029837	1341885	CHEMBL2029837	1341885		2e	329.8	4.52	63.95	0	COc1ccc(\C=C\2/SC(=NC2=O)c3ccccc3Cl)cc1	10891686	Activity	<	10.0	%		Activity	<	10.0	%			0	BAO_0001103	UO_0000187	http://qudt.org/vocab/unit#Percent	818994	CHEMBL2034138	B	Inhibition of 5-lipoxygenase in cell free S100 freshly isolated human PMNL cells assessed as assessed as residual activity at 10 uM preincubated for 15 mins measured after 10 mins by HPLC analysis relative to control	1	Scientific Literature	Homo sapiens		9606	Autocuration	BAO_0000219	55	CHEMBL215	SINGLE PROTEIN	P09917	Arachidonate 5-lipoxygenase	Homo sapiens	9	Protein			61988	CHEMBL2029222
CHEMBL520072	452039	CHEMBL520072	452039		4h	480.51	5.83	85.22	1	OC1=C(C(OC1=O)c2ccc(OCc3ccccc3)c(OCc4ccccc4)c2)c5ccc(O)cc5	2230881	Activity	=	12.7	%		Activity	=	12.7	%			0	BAO_0001103	UO_0000187	http://qudt.org/vocab/unit#Percent	511349	CHEMBL1006478	B	Inhibition of 5LOX in human whole blood assessed as inhibition of calcium ionophore A-stimulated 5-HETE production at 10 uM	1	Scientific Literature	Homo sapiens		9606	Autocuration	BAO_0000357	55	CHEMBL215	SINGLE PROTEIN	P09917	Arachidonate 5-lipoxygenase	Homo sapiens	9	Protein			44264	CHEMBL1156688
CHEMBL1378043	801927	CHEMBL1378043	801927		28	565.4	8.2	100.38	2	OC(=O)c1cc(nc2ccc(Cl)cc12)c3ccc(cc3)c4ccc(cc4)c5cc(C(=O)O)c6cc(Cl)ccc6n5	6197222	IC50	=	1900.0	nM	5.72	IC50	=	1.9	uM			0	BAO_0000190	UO_0000065	http://www.openphacts.org/units/Nanomolar	747067	CHEMBL1777433	B	Inhibition of human recombinant 5-LO in cell-free system assessed as inhibition of LTB4 production after 10 mins by RP-HPLC assay	1	Scientific Literature	Homo sapiens		9606	Autocuration	BAO_0000357	55	CHEMBL215	SINGLE PROTEIN	P09917	Arachidonate 5-lipoxygenase	Homo sapiens	9	Protein			57567	CHEMBL1773007
CHEMBL1765888	1140916	CHEMBL1765888	1140916		C06	309.38	4.34	63.95	0	COc1ccc(\C=C\2/SC(=NC2=O)c3ccc(C)cc3)cc1	14972545	IC50	=	660.0	nM	6.18	IC50	=	0.66	uM			1	BAO_0000190	UO_0000065	http://www.openphacts.org/units/Nanomolar	1432944	CHEMBL3383919	B	Inhibition of 5-LO in human PMNL using arachidonic acid as substrate assessed as product formation incubated for 15 mins prior to substrate addition measured after 10 mins by HPLC analysis	1	Scientific Literature	Homo sapiens		9606	Autocuration	BAO_0000357	55	CHEMBL215	SINGLE PROTEIN	P09917	Arachidonate 5-lipoxygenase	Homo sapiens	9	Protein			89916	CHEMBL3351894
CHEMBL3094415	1608806	CHEMBL3094415	1608806		14	499.0	7.75	141.54	1	CCCCCCC(Sc1nc(Cl)cc(Nc2nc(cs2)c3ccc(F)c(F)c3)n1)C(=O)O	15046893	IC50	=	1500.0	nM	5.82	IC50	=	1.5	uM			1	BAO_0000190	UO_0000065	http://www.openphacts.org/units/Nanomolar	1455677	CHEMBL3366022	B	Inhibition of 5-LOX in human PMNL cells assessed as reduction in 5-LOX product formation pre-incubated for 15 mins by HPLC method	1	Scientific Literature	Homo sapiens		9606	Autocuration	BAO_0000219	55	CHEMBL215	SINGLE PROTEIN	P09917	Arachidonate 5-lipoxygenase	Homo sapiens	9	Protein			90527	CHEMBL3352522
CHEMBL3238210	1736761	CHEMBL3238210	1736761		3d	357.1	4.38	117.94	0	[O-][N+](=O)c1cc(cc(c1)[N+](=O)[O-])C(=O)Oc2cccc(Cl)c2Cl	14594654	IC50	>	50000.0	nM		IC50	>	50.0	uM			0	BAO_0000190	UO_0000065	http://www.openphacts.org/units/Nanomolar	1336618	CHEMBL3240356	B	Inhibition of human 5-LOX using arachidonic acid as substrate preincubated for 10 mins followed by substrate addition by H2DCFDA staining-based fluorometric analysis	1	Scientific Literature	Homo sapiens		9606	Autocuration	BAO_0000357	55	CHEMBL215	SINGLE PROTEIN	P09917	Arachidonate 5-lipoxygenase	Homo sapiens	9	Protein			82303	CHEMBL3232946
CHEMBL82171	135107	CHEMBL1205312	679263		4a	398.62	8.39	37.29	1	[K+].CCCCC\C=C/C\C=C/[C@@H]1CC(=C(C)C[C@H]1\C=C/C\C=C/CCCC(=O)[O-])C	575266	IC50	=	1000.0	nM	6.0	IC50	=	1.0	uM			0	BAO_0000190	UO_0000065	http://www.openphacts.org/units/Nanomolar	3801	CHEMBL619876	B	Compound was tested for the inhibition of 5-lipoxygenase of human PMN stimulated by calcium ionophore A-23187 for the formation of 5-HETE	1	Scientific Literature				Autocuration	BAO_0000357	55	CHEMBL215	SINGLE PROTEIN	P09917	Arachidonate 5-lipoxygenase	Homo sapiens	8	Homologous protein			948	CHEMBL1149987
CHEMBL16596	17620	CHEMBL16596	17620	QUIFLAPON	MK 0591	587.17	8.89	89.65	2	CC(C)(C)Sc1c(CC(C)(C)C(=O)O)n(Cc2ccc(Cl)cc2)c3ccc(OCc4ccc5ccccc5n4)cc13	13908006	IC50	=	1.6	nM	8.8	IC50	=	1.6	nM			0	BAO_0000190	UO_0000065	http://www.openphacts.org/units/Nanomolar	1290927	CHEMBL3118900	B	Inhibition of 5-LOX (unknown origin) using arachidonic acid as substrate after 5 mins by EIA	1	Scientific Literature	Homo sapiens		9606	Autocuration	BAO_0000357	55	CHEMBL215	SINGLE PROTEIN	P09917	Arachidonate 5-lipoxygenase	Homo sapiens	9	Protein			76758	CHEMBL3112507
CHEMBL423452	271197	CHEMBL423452	271197		2	410.48	3.38	45.51	0	CCOC1(CCOCC1)c2cc(F)cc(OCc3ccc(cc3)n4ccnc4C)c2	501902	IC50	=	80.0	nM	7.1	IC50	=	0.08	uM			0	BAO_0000190	UO_0000065	http://www.openphacts.org/units/Nanomolar	3809	CHEMBL619884	B	Inhibition of 5-Lipoxygenase (5-LO) of human whole blood (HWB)	1	Scientific Literature	Homo sapiens		9606	Expert	BAO_0000357	55	CHEMBL215	SINGLE PROTEIN	P09917	Arachidonate 5-lipoxygenase	Homo sapiens	9	Protein			17667	CHEMBL1138836
CHEMBL130963	212199	CHEMBL130963	212199		9f	468.58	5.1	47.92	1	COC(C)c1cc(c2ccccc2)c3ccc(OCc4cccc(c4)C5(O)CCOCC5)cc3c1	640421	IC50	=	1200.0	nM	5.92	IC50	=	1200.0	nM			0	BAO_0000190	UO_0000065	http://www.openphacts.org/units/Nanomolar	3826	CHEMBL618012	B	Potency to inhibit oxidation of arachidonic acid by recombinant human 5-lipoxygenase	1	Scientific Literature				Expert	BAO_0000357	55	CHEMBL215	SINGLE PROTEIN	P09917	Arachidonate 5-lipoxygenase	Homo sapiens	8	Homologous protein			13623	CHEMBL1129067
CHEMBL159482	268820	CHEMBL159482	268820		110	462.54	5.53	90.24	1	COc1cc(OCc2ccc3ccccc3n2)ccc1C(O\N=C(/C)\C(=O)O)C4CCCCC4	1084683	Inhibition	=	98.0	%		Inhibition	=	98.0	%			0	BAO_0000201	UO_0000187	http://qudt.org/vocab/unit#Percent	86313	CHEMBL696465	F	Inhibition of Calcium Ionophore (A-23187)-stimulated LTB4 formation in Human Neutrophil assay at 100 uM.	1	Scientific Literature				Expert	BAO_0000019	55	CHEMBL215	SINGLE PROTEIN	P09917	Arachidonate 5-lipoxygenase	Homo sapiens	8	Homologous protein			15812	CHEMBL1133707
CHEMBL60337	92400	CHEMBL60337	92400		4e	286.33	2.64	75.79	0	COc1ccc(cc1)c2ccc(cc2)C(C)N(O)C(=O)N	1249881	IC50	=	590.0	nM	6.23	IC50	=	0.59	uM			0	BAO_0000190	UO_0000065	http://www.openphacts.org/units/Nanomolar	90070	CHEMBL701321	F	Inhibition of 5-lipoxygenase (5-LO) measured as LTB4 production in human whole blood stimulated with calcium ionophore (A23187).	1	Scientific Literature				Expert	BAO_0000019	55	CHEMBL215	SINGLE PROTEIN	P09917	Arachidonate 5-lipoxygenase	Homo sapiens	8	Homologous protein			13986	CHEMBL1130069
CHEMBL331062	197480	CHEMBL331062	197480		50	354.4	3.42	71.03	0	CC(C)NC(=O)N(O)CC1=Cc2cc(Oc3ccccc3)ccc2OC1	288664	IC50	=	63.0	nM	7.2	IC50	=	0.063	uM			0	BAO_0000190	UO_0000065	http://www.openphacts.org/units/Nanomolar	101350	CHEMBL712608	B	In vitro inhibitory activity against 5-lipoxygenase by reduction of LTB4 formed in guinea pig polymorphonuclear leukocytes (PMNs).	1	Scientific Literature	Cavia porcellus		10141	Expert	BAO_0000019	55	CHEMBL215	SINGLE PROTEIN	P09917	Arachidonate 5-lipoxygenase	Homo sapiens	8	Homologous protein			12079	CHEMBL1127079
CHEMBL3416167	1839364	CHEMBL3416167	1839364		27d	276.33	3.26	74.6	0	CC(=CCC\C(=C\CC1=C(O)C(=O)C=C(O)C1=O)\C)C	15225921	IC50	=	1800.0	nM	5.75	IC50	=	1.8	uM			0	BAO_0000190	UO_0000065	http://www.openphacts.org/units/Nanomolar	1472475	CHEMBL3420628	B	Inhibition of human recombinant 5-LOX expressed in Escherichia coli BL21 incubated for 10 mins in presence of arachidonic acid by RP-HPLC based cell-free assay	1	Scientific Literature	Homo sapiens		9606	Autocuration	BAO_0000019	55	CHEMBL215	SINGLE PROTEIN	P09917	Arachidonate 5-lipoxygenase	Homo sapiens	9	Protein			91551	CHEMBL3414543
CHEMBL192207	323554	CHEMBL192207	323554		2	419.54	3.54	95.44	0	Cc1nccn1c2ccc(Sc3cccc(c3)[C@]4(C[C@H]5CCC(C4)O5)C(=O)N)cc2	1505110	IC50	=	830.0	nM	6.08	IC50	=	0.83	uM			0	BAO_0000190	UO_0000065	http://www.openphacts.org/units/Nanomolar	312139	CHEMBL824877	F	Inhibition of 5-lipoxygenase mediated LTB4 synthesis in A-23187 simulated human whole blood	1	Scientific Literature	Homo sapiens		9606	Expert	BAO_0000019	55	CHEMBL215	SINGLE PROTEIN	P09917	Arachidonate 5-lipoxygenase	Homo sapiens	9	Protein			20426	CHEMBL1145254
CHEMBL3094427	1608818	CHEMBL3094427	1608818		29	491.07	8.15	141.54	1	CCCCCCC(Sc1nc(Cl)cc(Nc2nc(c(CC)s2)c3ccccc3)n1)C(=O)O	13842589	IC50	=	700.0	nM	6.16	IC50	=	0.7	uM			0	BAO_0000190	UO_0000065	http://www.openphacts.org/units/Nanomolar	1277574	CHEMBL3096450	B	Inhibition of 5-lipoxygenase in A23187-stimulated human polymorphonuclear leukocytes using arachidonic acid as substrate incubated 15 mins prior to substrate addition measured after 10 mins by HPLC analysis	1	Scientific Literature	Homo sapiens		9606	Autocuration	BAO_0000019	55	CHEMBL215	SINGLE PROTEIN	P09917	Arachidonate 5-lipoxygenase	Homo sapiens	9	Protein			76192	CHEMBL3091331
CHEMBL1917074	1264537	CHEMBL1917074	1264537		12h	410.41	2.35	142.63	0	NS(=O)(=O)c1ccc2c(c1)S(=NS2(=O)=O)c3ccc(cc3)C(F)(F)F	7931193	Inhibition	=	37.0	%		INH	=	37.0	%			0	BAO_0000201	UO_0000187	http://qudt.org/vocab/unit#Percent	787582	CHEMBL1917975	B	Inhibition of recombinant human 5-LOX in human PBML assessed as inhibition of A23187-induced LTB4 production at 10 uM preincubated for 15 mins measured after 15 mins by enzyme immunoassay	1	Scientific Literature	Homo sapiens		9606	Autocuration	BAO_0000357	55	CHEMBL215	SINGLE PROTEIN	P09917	Arachidonate 5-lipoxygenase	Homo sapiens	9	Protein			60139	CHEMBL1914427
CHEMBL3263236	1748213	CHEMBL3263236	1748213		15j	376.41	2.78	95.5	0	OC(=O)CCCNC(=O)c1ccccc1NC(=O)c2ccc3ccccc3c2	14643164	Inhibition					INH				Not Active		0	BAO_0000376			1351546	CHEMBL3268514	B	Inhibition of 5-LO in human polymorphonuclear leukocytes using arachidonic acid as substrate at 10 uM preincubated for 15 mins followed by substrate addition measured after 10 mins by HPLC analysis in presence of Ca2+-ionophore A23187	1	Scientific Literature	Homo sapiens		9606	Autocuration	BAO_0000219	55	CHEMBL215	SINGLE PROTEIN	P09917	Arachidonate 5-lipoxygenase	Homo sapiens	9	Protein			83069	CHEMBL3259655
CHEMBL365166	323646	CHEMBL365166	323646		5	407.53	3.75	95.44	0	Cc1cc(C)n(n1)c2ccc(Sc3cccc(c3)C4(CCOCC4)C(=O)N)cc2	1505646	IC50	>	1000.0	nM		IC50	>	1.0	uM			0	BAO_0000190	UO_0000065	http://www.openphacts.org/units/Nanomolar	312139	CHEMBL824877	F	Inhibition of 5-lipoxygenase mediated LTB4 synthesis in A-23187 simulated human whole blood	1	Scientific Literature	Homo sapiens		9606	Expert	BAO_0000019	55	CHEMBL215	SINGLE PROTEIN	P09917	Arachidonate 5-lipoxygenase	Homo sapiens	9	Protein			20426	CHEMBL1145254
CHEMBL365166	323646	CHEMBL365166	323646		5	407.53	3.75	95.44	0	Cc1cc(C)n(n1)c2ccc(Sc3cccc(c3)C4(CCOCC4)C(=O)N)cc2	1505647	Inhibition	=	-1.0	%		Inhibition	=	-1.0	%			0	BAO_0000201	UO_0000187	http://qudt.org/vocab/unit#Percent	315864	CHEMBL826185	F	Inhibition of 5-lipoxygenase mediated LTB4 synthesis in A-23187 simulated human whole blood	1	Scientific Literature	Homo sapiens		9606	Expert	BAO_0000019	55	CHEMBL215	SINGLE PROTEIN	P09917	Arachidonate 5-lipoxygenase	Homo sapiens	9	Protein			20426	CHEMBL1145254
CHEMBL1081314	616897	CHEMBL1081314	616897	ALSTOYUNINE B	2	340.42	2.54	57.72	0	CO[C@@H]1O[C@@H](O)[C@H]2C3C[C@@H]4N([C@H]2C)[C@@H](Cc5c4[nH]c6ccccc56)[C@H]13	3231163	Inhibition	=	33.54	%		INH	=	33.54	%			0	BAO_0000201	UO_0000187	http://qudt.org/vocab/unit#Percent	619873	CHEMBL1110263	B	Inhibition of 5-LOX at 100 uM after 5 mins	1	Scientific Literature				Autocuration	BAO_0000357	55	CHEMBL215	SINGLE PROTEIN	P09917	Arachidonate 5-lipoxygenase	Homo sapiens	8	Homologous protein			50150	CHEMBL1154300
CHEMBL1668348	1066981	CHEMBL1668348	1066981		Ie	245.19	1.52	100.19	0	OC1=CC(=O)C(=CC1=O)c2cccc(c2)[N+](=O)[O-]	13893303	IC50	=	4600.0	nM	5.34	IC50	=	4.6	uM			0	BAO_0000190	UO_0000065	http://www.openphacts.org/units/Nanomolar	1287340	CHEMBL3111170	B	Inhibition of human recombinant 5-LO expressed in Escherichia coli BL21 using arachidonic acid as substrate after 10 mins	1	Scientific Literature	Homo sapiens		9606	Autocuration	BAO_0000019	55	CHEMBL215	SINGLE PROTEIN	P09917	Arachidonate 5-lipoxygenase	Homo sapiens	9	Protein			76652	CHEMBL3108770
CHEMBL58990	86429	CHEMBL58990	86429		28	250.74	4.68	48.47	0	Cc1cc(\C=C\c2cccs2)cc(Cl)c1O	1186047	IC50	<	1000.0	nM		IC50	<	1.0	uM			0	BAO_0000190	UO_0000065	http://www.openphacts.org/units/Nanomolar	3819	CHEMBL618006	B	Inhibition of human neutrophil 5-lipoxygenase	1	Scientific Literature				Expert	BAO_0000357	55	CHEMBL215	SINGLE PROTEIN	P09917	Arachidonate 5-lipoxygenase	Homo sapiens	8	Homologous protein			10603	CHEMBL1124816
CHEMBL58990	86429	CHEMBL58990	86429		28	250.74	4.68	48.47	0	Cc1cc(\C=C\c2cccs2)cc(Cl)c1O	1186046	Inhibition	=	29.0	%		Inhibition	=	29.0	%			0	BAO_0000201	UO_0000187	http://qudt.org/vocab/unit#Percent	3855	CHEMBL618037	B	Inhibition of human neutrophil 5-lipoxygenase at the concentration of 0.1 uM	1	Scientific Literature				Expert	BAO_0000357	55	CHEMBL215	SINGLE PROTEIN	P09917	Arachidonate 5-lipoxygenase	Homo sapiens	8	Homologous protein			10603	CHEMBL1124816
CHEMBL1929096	1270069	CHEMBL1929096	1270069		4k	340.48	5.03	54.76	1	CSc1ccc(COCC#CC(O)c2ccc(cc2)C(C)C)cc1	7980340	FC	=	1.0			FC	=	1.0				0				792186	CHEMBL1930633	B	Inhibition of 5-LOX assessed as decrease in oxygen concentration using arachidonic acid as substrate by polarigraphic method with Clark's oxygen electrode in presence of 0.1 mg/mL BSA	1	Scientific Literature				Autocuration	BAO_0000357	55	CHEMBL215	SINGLE PROTEIN	P09917	Arachidonate 5-lipoxygenase	Homo sapiens	8	Homologous protein			60504	CHEMBL1926547
CHEMBL1688763	1076535	CHEMBL1688763	1076535		4	400.39	4.59	113.83	0	OC(=O)c1ccc(Cn2cc(nn2)c3ccc(cc3)c4ccccc4)c(c1)[N+](=O)[O-]	5306278	Inhibition	=	20.1	%		INH	=	20.1	%			0	BAO_0000201	UO_0000187	http://qudt.org/vocab/unit#Percent	736720	CHEMBL1695101	B	Inhibition of 5-lipoxygenase in human neutrophils assessed as residual activity at 30 uM	1	Scientific Literature	Homo sapiens		9606	Autocuration	BAO_0000357	55	CHEMBL215	SINGLE PROTEIN	P09917	Arachidonate 5-lipoxygenase	Homo sapiens	9	Protein			56083	CHEMBL1687920
CHEMBL482645	500394	CHEMBL482645	500394		36	439.93	7.26	42.09	1	CCOC(=O)c1c(Cc2cccc(Cl)c2)[nH]c3c4ccccc4c(cc13)c5ccccc5	2633476	IC50	>	30000.0	nM		IC50	>	30.0	uM			0	BAO_0000190	UO_0000065	http://www.openphacts.org/units/Nanomolar	520051	CHEMBL939890	B	Inhibition of human recombinant 5-lipoxygenase expressed in Escherichia coli assessed as 5LO product formation by cell free assay	1	Scientific Literature	Homo sapiens		9606	Autocuration	BAO_0000019	55	CHEMBL215	SINGLE PROTEIN	P09917	Arachidonate 5-lipoxygenase	Homo sapiens	9	Protein			46825	CHEMBL1137012
CHEMBL1957967	1283504	CHEMBL1957967	1283504		10	335.44	5.19	38.56	1	COc1ccc(cc1)c2nc3ccc(C)cn3c2NC4CCCCC4	8052258	IC50	=	1300.0	nM	5.89	IC50	=	1.3	uM			0	BAO_0000190	UO_0000065	http://www.openphacts.org/units/Nanomolar	808210	CHEMBL1961122	B	Inhibition of 5-lipoxygenase in human polymorphonuclear leukocytes assessed as reduction in A23187 and AA-stimulated 5-LO product formation preincubated for 15 mins prior stimulation measured after 10 mins by HPLC analysis	1	Scientific Literature	Homo sapiens		9606	Autocuration	BAO_0000219	55	CHEMBL215	SINGLE PROTEIN	P09917	Arachidonate 5-lipoxygenase	Homo sapiens	9	Protein			61272	CHEMBL1955753
CHEMBL1688774	1076546	CHEMBL1688774	1076546		22	495.61	8.34	39.94	1	Cc1ccccc1CCn2cc(nn2)c3ccc(cc3)c4ccccc4COc5cccc6ccccc56	5306296	Inhibition	=	78.4	%		INH	=	78.4	%			0	BAO_0000201	UO_0000187	http://qudt.org/vocab/unit#Percent	736718	CHEMBL1695099	B	Inhibition of human recombinant 5-lipoxygenase expressed in Escherichia coli MV1190 assessed as residual activity at 30 uM by cell free assay	1	Scientific Literature	Homo sapiens		9606	Autocuration	BAO_0000019	55	CHEMBL215	SINGLE PROTEIN	P09917	Arachidonate 5-lipoxygenase	Homo sapiens	9	Protein			56083	CHEMBL1687920
CHEMBL1164949	645439	CHEMBL1199828	673778		31	542.64	5.33	52.93	2	Cl.COC1(CCOCC1)c2cc(F)cc(OCCCN3CCc4c(C3)c5ccccc5n4C(=O)c6ccccc6)c2	3339813	IC50	=	205900.0	nM		IC50	=	205.9	uM		Outside typical range	0	BAO_0000190	UO_0000065	http://www.openphacts.org/units/Nanomolar	638981	CHEMBL1168964	B	Inhibition of 5-lipoxygenase in human whole blood assessed as inhibition of 5-hydroxyeicosatetraenoic acid production by HPLC method	1	Scientific Literature	Homo sapiens		9606	Intermediate	BAO_0000357	55	CHEMBL215	SINGLE PROTEIN	P09917	Arachidonate 5-lipoxygenase	Homo sapiens	9	Protein			51519	CHEMBL1165918
CHEMBL376758	378442	CHEMBL376758	378442		12	357.51	5.09	66.56	1	COc1cc(C)c2CCC(Cc2c1C)C(C)C(=O)NCc3cccs3	1880502	Inhibition	=	64.0	%		Inhibition	=	64.0	%			0	BAO_0000201	UO_0000187	http://qudt.org/vocab/unit#Percent	436354	CHEMBL905754	B	Inhibition of partially purified human 5-LO expressed in Escherichia coli assessed as remaining 5-LO activity at 1 uM	1	Scientific Literature	Homo sapiens		9606	Intermediate	BAO_0000019	55	CHEMBL215	SINGLE PROTEIN	P09917	Arachidonate 5-lipoxygenase	Homo sapiens	9	Protein			35780	CHEMBL1143062
CHEMBL376758	378442	CHEMBL376758	378442		12	357.51	5.09	66.56	1	COc1cc(C)c2CCC(Cc2c1C)C(C)C(=O)NCc3cccs3	1880551	IC50	>	10000.0	nM		IC50	>	10.0	uM			0	BAO_0000190	UO_0000065	http://www.openphacts.org/units/Nanomolar	436353	CHEMBL905753	B	Inhibition of partially purified human 5-LO expressed in Escherichia coli	1	Scientific Literature	Homo sapiens		9606	Intermediate	BAO_0000019	55	CHEMBL215	SINGLE PROTEIN	P09917	Arachidonate 5-lipoxygenase	Homo sapiens	9	Protein			35780	CHEMBL1143062
CHEMBL376758	378442	CHEMBL376758	378442		12	357.51	5.09	66.56	1	COc1cc(C)c2CCC(Cc2c1C)C(C)C(=O)NCc3cccs3	1880540	IC50	=	8000.0	nM	5.1	IC50	=	8.0	uM			0	BAO_0000190	UO_0000065	http://www.openphacts.org/units/Nanomolar	436352	CHEMBL905752	F	Inhibition of 5-LO activity in ionophore A23187 and arachidonic-stimulated human intact PMNL	1	Scientific Literature				Intermediate	BAO_0000019	55	CHEMBL215	SINGLE PROTEIN	P09917	Arachidonate 5-lipoxygenase	Homo sapiens	8	Homologous protein			35780	CHEMBL1143062
CHEMBL488741	500622	CHEMBL488741	500622		10s	309.36	4.39	62.32	0	CCOC(=O)c1c(CCc2ccccc2)[nH]c3ccc(O)cc13	2633494	IC50	=	7300.0	nM	5.14	IC50	=	7.3	uM			0	BAO_0000190	UO_0000065	http://www.openphacts.org/units/Nanomolar	520051	CHEMBL939890	B	Inhibition of human recombinant 5-lipoxygenase expressed in Escherichia coli assessed as 5LO product formation by cell free assay	1	Scientific Literature	Homo sapiens		9606	Autocuration	BAO_0000019	55	CHEMBL215	SINGLE PROTEIN	P09917	Arachidonate 5-lipoxygenase	Homo sapiens	9	Protein			46825	CHEMBL1137012
CHEMBL456792	512554	CHEMBL456792	512554		7d	481.01	7.79	124.19	1	CCCCCCC(Sc1nc(Cl)cc(Nc2ccc(cc2)c3ccc(cc3)C#N)n1)C(=O)O	2594301	Activity	=	2.7	%		Activity	=	2.7	%			0	BAO_0001103	UO_0000187	http://qudt.org/vocab/unit#Percent	560971	CHEMBL1014418	B	Inhibition of 5-LO in human PMNL cells at 10 uM relative to control	1	Scientific Literature	Homo sapiens		9606	Autocuration	BAO_0000219	55	CHEMBL215	SINGLE PROTEIN	P09917	Arachidonate 5-lipoxygenase	Homo sapiens	9	Protein			44797	CHEMBL1151733
CHEMBL456792	512554	CHEMBL456792	512554		7d	481.01	7.79	124.19	1	CCCCCCC(Sc1nc(Cl)cc(Nc2ccc(cc2)c3ccc(cc3)C#N)n1)C(=O)O	2594320	IC50	=	1500.0	nM	5.82	IC50	=	1.5	uM			0	BAO_0000190	UO_0000065	http://www.openphacts.org/units/Nanomolar	560974	CHEMBL1014421	B	Inhibition of human recombinant 5-LO expressed in Escherichia coli by cell-free assay	1	Scientific Literature	Homo sapiens		9606	Autocuration	BAO_0000019	55	CHEMBL215	SINGLE PROTEIN	P09917	Arachidonate 5-lipoxygenase	Homo sapiens	9	Protein			44797	CHEMBL1151733
CHEMBL1164400	645450	CHEMBL1199689	673639		42	782.93	4.81	106.07	1	Cl.COC1(CCOCC1)c2cc(F)cc(OCCCN3CCc4c(C3)c5cc(ccc5n4CCCOc6cc(F)cc(c6)C7(CCOCC7)OC)S(=O)(=O)C)c2	3339898	IC50					IC50				Not Determined		0	BAO_0000190			638981	CHEMBL1168964	B	Inhibition of 5-lipoxygenase in human whole blood assessed as inhibition of 5-hydroxyeicosatetraenoic acid production by HPLC method	1	Scientific Literature	Homo sapiens		9606	Intermediate	BAO_0000357	55	CHEMBL215	SINGLE PROTEIN	P09917	Arachidonate 5-lipoxygenase	Homo sapiens	9	Protein			51519	CHEMBL1165918
CHEMBL1819478	1171686	CHEMBL1819478	1171686		32	580.56	9.4	55.76	2	CCCC\C(=C/c1cc(OCCc2ccc(cc2)C(F)(F)F)ccc1OCCc3ccc(cc3)C(F)(F)F)\C(=O)O	12104010	Ratio IC50	>	20.0			Ratio IC50	>	20.0				0				861604	CHEMBL2174545	B	Selectivity ratio of IC50 for human recombinant 5-lipoxygenase in cell-free system to IC50 for 5-lipoxygenase-mediated 5(S)-H(p)ETE formation in fMLP-stimulated PMNL	1	Scientific Literature	Homo sapiens		9606	Autocuration	BAO_0000357	55	CHEMBL215	SINGLE PROTEIN	P09917	Arachidonate 5-lipoxygenase	Homo sapiens	9	Protein			65904	CHEMBL2169781
CHEMBL1819478	1171686	CHEMBL1819478	1171686		32	580.56	9.4	55.76	2	CCCC\C(=C/c1cc(OCCc2ccc(cc2)C(F)(F)F)ccc1OCCc3ccc(cc3)C(F)(F)F)\C(=O)O	12104936	Activity	=	55.6	%		Activity	=	55.6	%			0	BAO_0001103	UO_0000187	http://qudt.org/vocab/unit#Percent	861737	CHEMBL2173195	B	Inhibition of human recombinant 5-lipoxygenase-mediated product formation from arachidonic acid assessed as remaining activity at 10 uM after 5 to 10 mins by HPLC analysis	1	Scientific Literature	Homo sapiens		9606	Autocuration	BAO_0000357	55	CHEMBL215	SINGLE PROTEIN	P09917	Arachidonate 5-lipoxygenase	Homo sapiens	9	Protein			65904	CHEMBL2169781
CHEMBL3262909	1747882	CHEMBL3262909	1747882		8	268.1	3.22	61.85	0	CNc1oc(nc1C#N)c2ccc(Cl)c(Cl)c2	14641619	IC50	>	50000.0	nM		IC50	>	50.0	uM			0	BAO_0000190	UO_0000065	http://www.openphacts.org/units/Nanomolar	1352302	CHEMBL3269366	B	Inhibition of human 5-lipoxygenase using arachidonic acid as substrate by UV-vis spectrometric analysis	1	Scientific Literature	Homo sapiens		9606	Autocuration	BAO_0000357	55	CHEMBL215	SINGLE PROTEIN	P09917	Arachidonate 5-lipoxygenase	Homo sapiens	9	Protein			83067	CHEMBL3259653
CHEMBL494867	468980	CHEMBL494867	468980		19	487.35	1.82	106.42	0	CN(CCO\N=C/1\C(=C/2\C(=O)Nc3cc(Br)ccc23)\Nc4ccccc14)CC(O)CO	14652917	Inhibition	=	87.0	%		INH	=	87.0	%			0	BAO_0000201	UO_0000187	http://qudt.org/vocab/unit#Percent	1353584	CHEMBL3270665	B	Inhibition of 5-LO in human neutrophils assessed as product formation at 3 uM by cell-intact assay relative to control in presence of 2.5 uM A23187 ionophore	1	Scientific Literature	Homo sapiens		9606	Autocuration	BAO_0000357	55	CHEMBL215	SINGLE PROTEIN	P09917	Arachidonate 5-lipoxygenase	Homo sapiens	9	Protein			83088	CHEMBL3259773
CHEMBL129351	212979	CHEMBL129351	212979		5	480.51	4.55	82.06	0	OC1(CCOC(=O)C1)c2cccc(COc3ccc4c(c5COC(=O)c5cc4c3)c6ccccc6)c2	671080	IC50	=	390.0	nM	6.41	IC50	=	390.0	nM			0	BAO_0000190	UO_0000065	http://www.openphacts.org/units/Nanomolar	3826	CHEMBL618012	B	Potency to inhibit oxidation of arachidonic acid by recombinant human 5-lipoxygenase	1	Scientific Literature				Expert	BAO_0000357	55	CHEMBL215	SINGLE PROTEIN	P09917	Arachidonate 5-lipoxygenase	Homo sapiens	8	Homologous protein			13623	CHEMBL1129067
CHEMBL484277	500123	CHEMBL484277	500123		11e	363.38	5.04	62.32	1	CCOC(=O)c1c(Cc2ccc(F)cc2)[nH]c3c4ccccc4c(O)cc13	2633456	IC50	=	96.0	nM	7.02	IC50	=	0.096	uM			0	BAO_0000190	UO_0000065	http://www.openphacts.org/units/Nanomolar	520051	CHEMBL939890	B	Inhibition of human recombinant 5-lipoxygenase expressed in Escherichia coli assessed as 5LO product formation by cell free assay	1	Scientific Literature	Homo sapiens		9606	Autocuration	BAO_0000019	55	CHEMBL215	SINGLE PROTEIN	P09917	Arachidonate 5-lipoxygenase	Homo sapiens	9	Protein			46825	CHEMBL1137012
CHEMBL1819393	1171601	CHEMBL1819393	1171601		25	446.58	7.56	55.76	1	CCCCC(Cc1cccc(OCCc2ccccc2)c1OCCc3ccccc3)C(=O)O	12105041	IC50	=	2100.0	nM	5.68	IC50	=	2.1	uM			0	BAO_0000190	UO_0000065	http://www.openphacts.org/units/Nanomolar	861606	CHEMBL2174547	B	Inhibition of 5-lipoxygenase-mediated 5(S)-H(p)ETE formation in fMLP-stimulated human PMNL incubated 10 mins prior to fMLP challenge	1	Scientific Literature	Homo sapiens		9606	Autocuration	BAO_0000357	55	CHEMBL215	SINGLE PROTEIN	P09917	Arachidonate 5-lipoxygenase	Homo sapiens	9	Protein			65904	CHEMBL2169781
CHEMBL3260680	1745631	CHEMBL3260680	1745631		17	369.48	5.47	76.76	1	CCOC(=O)c1c(CSc2c(C)cccc2C)n(C)c3ccc(O)cc13	14670385	IC50	=	800.0	nM	6.1	IC50	=	0.8	uM			0	BAO_0000190	UO_0000065	http://www.openphacts.org/units/Nanomolar	1347661	CHEMBL3270700	B	Inhibition of human recombinant 5-LO expressed in Escherichia coli BL21 using arachidonic acid as substrate preincubated for 5 to 10 mins by HPLC analysis	1	Scientific Literature	Homo sapiens		9606	Autocuration	BAO_0000019	55	CHEMBL215	SINGLE PROTEIN	P09917	Arachidonate 5-lipoxygenase	Homo sapiens	9	Protein			83307	CHEMBL3259515
CHEMBL2234374	1469872	CHEMBL2234374	1469872		3g	380.42	3.74	119.48	0	Cc1cc(O)nc2c1c(nn2c3ccc(cc3)S(=O)(=O)N)c4ccccc4	12420322	Inhibition	=	0.0	%		INH	=	0.0	%			0	BAO_0000201	UO_0000187	http://qudt.org/vocab/unit#Percent	899685	CHEMBL3053157	B	Inhibition of 5-LOX (unknown origin) at 10 uM	1	Scientific Literature	Homo sapiens		9606	Autocuration	BAO_0000357	55	CHEMBL215	SINGLE PROTEIN	P09917	Arachidonate 5-lipoxygenase	Homo sapiens	9	Protein			68877	CHEMBL3045338
CHEMBL3091496	1605857	CHEMBL3091496	1605857		10	413.3	5.17	141.54	1	OC(=O)CSc1nc(Cl)cc(Nc2nc(cs2)c3ccc(Cl)cc3)n1	13842610	IC50	>	10000.0	nM		IC50	>	10.0	uM			0	BAO_0000190	UO_0000065	http://www.openphacts.org/units/Nanomolar	1277574	CHEMBL3096450	B	Inhibition of 5-lipoxygenase in A23187-stimulated human polymorphonuclear leukocytes using arachidonic acid as substrate incubated 15 mins prior to substrate addition measured after 10 mins by HPLC analysis	1	Scientific Literature	Homo sapiens		9606	Autocuration	BAO_0000019	55	CHEMBL215	SINGLE PROTEIN	P09917	Arachidonate 5-lipoxygenase	Homo sapiens	9	Protein			76192	CHEMBL3091331
CHEMBL3353708	1817819	CHEMBL3353708	1817819		8	292.33	4.02	35.53	0	COc1ccc(\C=C\2/C=C(OC2=O)c3ccc(C)cc3)cc1	14972501	IC50	>	30000.0	nM		IC50	>	30.0	uM			0	BAO_0000190	UO_0000065	http://www.openphacts.org/units/Nanomolar	1432943	CHEMBL3383918	B	Inhibition of 5-LO in human PMNL S100 extract using arachidonic acid as substrate incubated for 15 mins prior to substrate addition measured after 10 mins by HPLC analysis	1	Scientific Literature	Homo sapiens		9606	Autocuration	BAO_0000357	55	CHEMBL215	SINGLE PROTEIN	P09917	Arachidonate 5-lipoxygenase	Homo sapiens	9	Protein			89916	CHEMBL3351894
CHEMBL413324	86291	CHEMBL413324	86291		25	246.32	4.0	57.7	0	COc1cc(\C=C\c2cccs2)cc(C)c1O	1225539	IC50	=	86.0	nM	7.07	IC50	=	0.086	uM			0	BAO_0000190	UO_0000065	http://www.openphacts.org/units/Nanomolar	3819	CHEMBL618006	B	Inhibition of human neutrophil 5-lipoxygenase	1	Scientific Literature				Expert	BAO_0000357	55	CHEMBL215	SINGLE PROTEIN	P09917	Arachidonate 5-lipoxygenase	Homo sapiens	8	Homologous protein			10603	CHEMBL1124816
CHEMBL3144582	1633873	CHEMBL3144582	1633873		21e	259.69	2.32	45.23	0	Clc1ncccc1CN2Nc3ccccc3C2=O	497032	EC50	=	5.0	mg kg-1		EC50	=	5.0	mg kg-1		Non standard unit for type	0	BAO_0000188	UO_0000308		98489	CHEMBL879813	F	Ex vivo inhibition of LTB4 production was measured in dog blood	1	Scientific Literature	Canis lupus familiaris		9615	Expert	BAO_0000019	55	CHEMBL215	SINGLE PROTEIN	P09917	Arachidonate 5-lipoxygenase	Homo sapiens	8	Homologous protein			10917	CHEMBL1125845
CHEMBL1650603	1062471	CHEMBL1650603	1062471		7a	202.01	1.72	50.19	0	OC(=O)c1cccc(Br)n1	5194205	Inhibition	=	29.0	%		INH	=	29.0	%			0	BAO_0000201	UO_0000187	http://qudt.org/vocab/unit#Percent	715228	CHEMBL1664429	B	Inhibition of human recombinant 5-lipoxygenase at 1 mM after 10 mins by fluorescence assay	1	Scientific Literature	Homo sapiens		9606	Autocuration	BAO_0000357	55	CHEMBL215	SINGLE PROTEIN	P09917	Arachidonate 5-lipoxygenase	Homo sapiens	9	Protein			55288	CHEMBL1649420
CHEMBL544064	545668	CHEMBL1192771	666721		5	486.69	7.88	35.94	1	Cl.Cc1cc(OCCCCCCN2CCN(CC2)C(c3ccccc3)c4ccccc4)c(C)c(C)c1O	919083	IC50	=	526.0	nM	6.28	IC50	=	526.0	nM			0	BAO_0000190	UO_0000065	http://www.openphacts.org/units/Nanomolar	4293	CHEMBL876400	B	Evaluated for inhibitory activity against RBL-1 cell 5-lipoxygenase in guinea pig	1	Scientific Literature				Autocuration	BAO_0000219	55	CHEMBL215	SINGLE PROTEIN	P09917	Arachidonate 5-lipoxygenase	Homo sapiens	8	Homologous protein			3092	CHEMBL1131692
CHEMBL128411	212536	CHEMBL128411	212536		10g	419.6	3.71	92.31	0	CCN(CC)C(=O)Cc1ccc(Sc2cc(cs2)C3(C)COC(C)(C)O3)cc1	1096710	IC50	=	3220.0	nM	5.49	IC50	=	3.22	uM			0	BAO_0000190	UO_0000065	http://www.openphacts.org/units/Nanomolar	89911	CHEMBL702329	F	Inhibition of LT biosynthesis in vitro using A-23187-stimulated human whole blood.	1	Scientific Literature	Homo sapiens		9606	Expert	BAO_0000019	55	CHEMBL215	SINGLE PROTEIN	P09917	Arachidonate 5-lipoxygenase	Homo sapiens	9	Protein			13104	CHEMBL1128582
CHEMBL2163378	1426794	CHEMBL2163378	1426794		10, AK-968/40388353	427.8	3.62	131.4	0	Cn1ncc(Cl)c1C(=O)N\N=C\c2ccccc2OC(=O)c3ccc(cc3)[N+](=O)[O-]	12086132	IC50	>	100000.0	nM		IC50	>	100.0	uM			0	BAO_0000190	UO_0000065	http://www.openphacts.org/units/Nanomolar	859395	CHEMBL2167301	B	Inhibition of human 5-LOX in A23187-induced human whole blood assessed as reduction in LTB4 production pre-incubated for 20 mins before A23187 addition by enzyme immunoassay	1	Scientific Literature	Homo sapiens		9606	Autocuration	BAO_0000357	55	CHEMBL215	SINGLE PROTEIN	P09917	Arachidonate 5-lipoxygenase	Homo sapiens	9	Protein			65770	CHEMBL2163330
CHEMBL116719	197310	CHEMBL116719	197310		CGS-23885	312.32	2.49	85.02	0	NC(=O)N(O)CC1=Cc2cc(Oc3ccccc3)ccc2OC1	312707	IC50	=	37.0	nM	7.43	IC50	=	0.037	uM			0	BAO_0000190	UO_0000065	http://www.openphacts.org/units/Nanomolar	4047	CHEMBL620778	B	In vitro 5-lipoxygenase inhibition in guinea pig PMNs was determined based on 5-hydroxyeicosapentaenoic acid (5-HETE) production	1	Scientific Literature	Cavia porcellus		10141	Autocuration	BAO_0000357	55	CHEMBL215	SINGLE PROTEIN	P09917	Arachidonate 5-lipoxygenase	Homo sapiens	8	Homologous protein			1065	CHEMBL1151072
CHEMBL116719	197310	CHEMBL116719	197310		CGS-23885	312.32	2.49	85.02	0	NC(=O)N(O)CC1=Cc2cc(Oc3ccccc3)ccc2OC1	312708	IC50	=	40.0	nM	7.4	IC50	=	0.04	uM			0	BAO_0000190	UO_0000065	http://www.openphacts.org/units/Nanomolar	4048	CHEMBL620779	B	In vitro 5-lipoxygenase inhibition in guinea pig PMNs was determined based on LTB4 production	1	Scientific Literature	Cavia porcellus		10141	Autocuration	BAO_0000357	55	CHEMBL215	SINGLE PROTEIN	P09917	Arachidonate 5-lipoxygenase	Homo sapiens	8	Homologous protein			1065	CHEMBL1151072
CHEMBL84549	135142	CHEMBL1205327	679278		(+)-7a	330.5	6.57	37.29	1	[K+].CCCCC\C=C/C\C=C/[C@@H]1C[C@H]1\C=C/C\C=C/CCCC(=O)[O-]	585131	IC50	=	2800.0	nM	5.55	IC50	=	2.8	uM			0	BAO_0000190	UO_0000065	http://www.openphacts.org/units/Nanomolar	3802	CHEMBL619877	B	Compound was tested for the inhibition of 5-lipoxygenase of human PMN stimulated by calcium ionophore A-23187 for the formation of leukotriene B4 (LTB4)	1	Scientific Literature				Autocuration	BAO_0000357	55	CHEMBL215	SINGLE PROTEIN	P09917	Arachidonate 5-lipoxygenase	Homo sapiens	8	Homologous protein			948	CHEMBL1149987
CHEMBL84549	135142	CHEMBL1205327	679278		(+)-7a	330.5	6.57	37.29	1	[K+].CCCCC\C=C/C\C=C/[C@@H]1C[C@H]1\C=C/C\C=C/CCCC(=O)[O-]	585130	IC50	=	2900.0	nM	5.54	IC50	=	2.9	uM			0	BAO_0000190	UO_0000065	http://www.openphacts.org/units/Nanomolar	3801	CHEMBL619876	B	Compound was tested for the inhibition of 5-lipoxygenase of human PMN stimulated by calcium ionophore A-23187 for the formation of 5-HETE	1	Scientific Literature				Autocuration	BAO_0000357	55	CHEMBL215	SINGLE PROTEIN	P09917	Arachidonate 5-lipoxygenase	Homo sapiens	8	Homologous protein			948	CHEMBL1149987
CHEMBL277724	19288	CHEMBL277724	19288		34	374.37	3.47	90.9	0	ONC(=O)c1ccc(cc1)c2nc(c3ccc(F)cc3)c([nH]2)c4ccncc4	944365	IC50	=	120.0	nM	6.92	IC50	=	0.12	uM			0	BAO_0000190	UO_0000065	http://www.openphacts.org/units/Nanomolar	88003	CHEMBL697605	F	Inhibitory activity against interleukin-1 (IL-1) synthesis, using intact human monocytes	1	Scientific Literature	Homo sapiens		9606	Expert	BAO_0000019	55	CHEMBL215	SINGLE PROTEIN	P09917	Arachidonate 5-lipoxygenase	Homo sapiens	9	Protein			1175	CHEMBL1150984
CHEMBL3109724	1614927	CHEMBL3109724	1614927		IIg	324.42	5.27	91.06	1	Oc1ccc(c(O)c1)c2cccc3Sc4ccccc4Sc23	13893311	IC50	=	3200.0	nM	5.5	IC50	=	3.2	uM			0	BAO_0000190	UO_0000065	http://www.openphacts.org/units/Nanomolar	1287340	CHEMBL3111170	B	Inhibition of human recombinant 5-LO expressed in Escherichia coli BL21 using arachidonic acid as substrate after 10 mins	1	Scientific Literature	Homo sapiens		9606	Autocuration	BAO_0000019	55	CHEMBL215	SINGLE PROTEIN	P09917	Arachidonate 5-lipoxygenase	Homo sapiens	9	Protein			76652	CHEMBL3108770
CHEMBL3759252	2062349	CHEMBL3759252	2062349		6c	391.48	5.68	87.62	1	CCOC(=O)c1c(CSc2ccccc2C)[nH]c3c4ccccc4c(O)cc13	16451972	IC50	=	255.0	nM	6.59	IC50	=	0.255	uM				BAO_0000190	UO_0000065	http://www.openphacts.org/units/Nanomolar	1552587	CHEMBL3762392	B	Inhibition of 5-LOX in human intact polymorphonuclear leukocytes preincubated for 15 mins with CaCl2, A23187 measured after 10 mins by HPLC analysis	1	Scientific Literature	Homo sapiens		9606	Autocuration		55	CHEMBL215	SINGLE PROTEIN	P09917	Arachidonate 5-lipoxygenase	Homo sapiens	9	Protein			97930	CHEMBL3758140
CHEMBL443605	471514	CHEMBL443605	471514	HEXYLRESORCINOL	IIf	194.27	4.11	40.46	0	CCCCCCc1ccc(O)cc1O	13893299	IC50	=	2800.0	nM	5.55	IC50	=	2.8	uM			0	BAO_0000190	UO_0000065	http://www.openphacts.org/units/Nanomolar	1287338	CHEMBL3111168	B	Inhibition of 5-LO in human PMNL using arachidonic acid as substrate preincubated for 15 mins	1	Scientific Literature	Homo sapiens		9606	Autocuration	BAO_0000357	55	CHEMBL215	SINGLE PROTEIN	P09917	Arachidonate 5-lipoxygenase	Homo sapiens	9	Protein			76652	CHEMBL3108770
CHEMBL93	9217	CHEMBL93	9217	ZILEUTON	Zileuton	236.29	2.18	94.8	0	CC(N(O)C(=O)N)c1cc2ccccc2s1	2230919	Inhibition	=	50.0	%		INH	=	50.0	%			0	BAO_0000201	UO_0000187	http://qudt.org/vocab/unit#Percent	511352	CHEMBL1006481	B	Inhibition of 5LOX in human whole blood assessed as inhibition of calcium ionophore A-stimulated 5-HETE production at 0.7 uM	1	Scientific Literature	Homo sapiens		9606	Autocuration	BAO_0000357	55	CHEMBL215	SINGLE PROTEIN	P09917	Arachidonate 5-lipoxygenase	Homo sapiens	9	Protein			44264	CHEMBL1156688
CHEMBL459315	470840	CHEMBL459315	470840		2e	375.83	4.33	99.5	0	CCOC(=O)CSc1nc(Cl)cc(Oc2ccc3ncccc3c2)n1	2375675	Activity	=	77.6	%		Activity	=	77.6	%			0	BAO_0001103	UO_0000187	http://qudt.org/vocab/unit#Percent	510927	CHEMBL1007261	B	Inhibition of 5-lipoxygenase in human intact polymorphonuclear leukocytes assessed as suppression of A23187-induced product formation at 10 uM	1	Scientific Literature	Homo sapiens		9606	Autocuration	BAO_0000019	55	CHEMBL215	SINGLE PROTEIN	P09917	Arachidonate 5-lipoxygenase	Homo sapiens	9	Protein			45163	CHEMBL1140046
CHEMBL3290439	1760996	CHEMBL3290439	1760996		3	342.34	3.1	93.06	0	COc1cc(\C=C\C(=O)CC(=O)c2ccc(O)c(OC)c2)ccc1O	14730563	IC50	=	2300.0	nM	5.64	IC50	=	2.3	uM			0	BAO_0000190	UO_0000065	http://www.openphacts.org/units/Nanomolar	1361560	CHEMBL3295127	B	Inhibition of human recombinant 5-LO expressed in Escherichia coli Bl21 (DE3) using arachidonic acid as substrate preincubated for 10 mins measured after 10 mins by RP-HPLC analysis	1	Scientific Literature	Homo sapiens		9606	Autocuration	BAO_0000019	55	CHEMBL215	SINGLE PROTEIN	P09917	Arachidonate 5-lipoxygenase	Homo sapiens	9	Protein			83961	CHEMBL3286393
CHEMBL3113620	1616580	CHEMBL3113620	1616580		3d	472.47	2.73	168.21	0	Cc1ccc(cc1)S(=O)(=O)n2cc(C(=O)C(=O)N[C@H](CCC(=O)O)C(=O)O)c3ccccc23	13907932	Ki	=	95.0	nM	7.02	Ki	=	0.095	uM			0	BAO_0000192	UO_0000065	http://www.openphacts.org/units/Nanomolar	1290921	CHEMBL3118894	B	Inhibition of 5-LOX (unknown origin) by UV-Vis spectrophotometry	1	Scientific Literature	Homo sapiens		9606	Autocuration	BAO_0000357	55	CHEMBL215	SINGLE PROTEIN	P09917	Arachidonate 5-lipoxygenase	Homo sapiens	9	Protein			76758	CHEMBL3112507
CHEMBL93	9217	CHEMBL93	9217	ZILEUTON	Zileuton	236.29	2.18	94.8	0	CC(N(O)C(=O)N)c1cc2ccccc2s1	16619860	Activity	=	35.0	%		Activity	=	35.0	%				BAO_0001103	UO_0000187	http://qudt.org/vocab/unit#Percent	1584235	CHEMBL3821842	B	Inhibition of 5-LOX in human whole blood assessed as 5-HETE production at 2 uM pre-incubated for 20 mins before stimulation with LPS and A23187 for 120 mins by LC-MS/MS method	1	Scientific Literature	Homo sapiens		9606	Autocuration		55	CHEMBL215	SINGLE PROTEIN	P09917	Arachidonate 5-lipoxygenase	Homo sapiens	9	Protein			99589	CHEMBL3817796
CHEMBL93	9217	CHEMBL93	9217	ZILEUTON	zileuton	236.29	2.18	94.8	0	CC(N(O)C(=O)N)c1cc2ccccc2s1	10891611	IC50	=	500.0	nM	6.3	IC50	=	0.5	uM			0	BAO_0000190	UO_0000065	http://www.openphacts.org/units/Nanomolar	818991	CHEMBL2034135	B	Inhibition of 5-lipoxygenase in human polynuclear leukocytes assessed as inhibition of A23187-stimulated 5-LO product formation preincubated for 15 mins measured after 10 mins by HPLC analysis	1	Scientific Literature	Homo sapiens		9606	Autocuration	BAO_0000219	55	CHEMBL215	SINGLE PROTEIN	P09917	Arachidonate 5-lipoxygenase	Homo sapiens	9	Protein			61988	CHEMBL2029222
CHEMBL300982	86324	CHEMBL300982	86324	LICOFELONE	Licofelone	379.88	5.78	42.23	1	CC1(C)Cc2c(c3ccccc3)c(c(CC(=O)O)n2C1)c4ccc(Cl)cc4	13863776	IC50	=	180.0	nM	6.75	IC50	=	0.18	uM			1	BAO_0000190	UO_0000065	http://www.openphacts.org/units/Nanomolar	1282186	CHEMBL3102294	B	Inhibition of 5-LOX (unknown origin) by ELISA	1	Scientific Literature	Homo sapiens		9606	Autocuration	BAO_0000357	55	CHEMBL215	SINGLE PROTEIN	P09917	Arachidonate 5-lipoxygenase	Homo sapiens	9	Protein			76363	CHEMBL3098067
CHEMBL93	9217	CHEMBL93	9217	ZILEUTON	39	236.29	2.18	94.8	0	CC(N(O)C(=O)N)c1cc2ccccc2s1	2633497	IC50	=	800.0	nM	6.1	IC50	=	0.8	uM			0	BAO_0000190	UO_0000065	http://www.openphacts.org/units/Nanomolar	520051	CHEMBL939890	B	Inhibition of human recombinant 5-lipoxygenase expressed in Escherichia coli assessed as 5LO product formation by cell free assay	1	Scientific Literature	Homo sapiens		9606	Autocuration	BAO_0000019	55	CHEMBL215	SINGLE PROTEIN	P09917	Arachidonate 5-lipoxygenase	Homo sapiens	9	Protein			46825	CHEMBL1137012
CHEMBL93	9217	CHEMBL93	9217	ZILEUTON	25, zileuton	236.29	2.18	94.8	0	CC(N(O)C(=O)N)c1cc2ccccc2s1	14652939	IC50	=	3000.0	nM	5.52	IC50	=	3.0	uM			0	BAO_0000190	UO_0000065	http://www.openphacts.org/units/Nanomolar	1353587	CHEMBL3270668	B	Inhibition of 5-LO in human neutrophils assessed as product formation by cell-intact assay relative to control in presence of 20 uM A23187/AA ionophore	1	Scientific Literature	Homo sapiens		9606	Autocuration	BAO_0000357	55	CHEMBL215	SINGLE PROTEIN	P09917	Arachidonate 5-lipoxygenase	Homo sapiens	9	Protein			83088	CHEMBL3259773
CHEMBL93	9217	CHEMBL93	9217	ZILEUTON	Zileuton	236.29	2.18	94.8	0	CC(N(O)C(=O)N)c1cc2ccccc2s1	307314	IC50	=	1800.0	nM	5.75	IC50	=	1.8	uM			1	BAO_0000190	UO_0000065	http://www.openphacts.org/units/Nanomolar	4047	CHEMBL620778	B	In vitro 5-lipoxygenase inhibition in guinea pig PMNs was determined based on 5-hydroxyeicosapentaenoic acid (5-HETE) production	1	Scientific Literature	Cavia porcellus		10141	Autocuration	BAO_0000357	55	CHEMBL215	SINGLE PROTEIN	P09917	Arachidonate 5-lipoxygenase	Homo sapiens	8	Homologous protein			1065	CHEMBL1151072
CHEMBL158098	266455	CHEMBL158098	266455		47	458.64	6.19	41.37	1	Cc1ccnc(c1)N2CCN(CCc3c(C)n4CCCc5cc(cc3c45)C(=O)C(C)(C)C)CC2	612795	Inhibition	=	22.0	%		Inhibition	=	22.0	%			0	BAO_0000201	UO_0000187	http://qudt.org/vocab/unit#Percent	4065	CHEMBL618111	B	Inhibitory activity uM	1	Scientific Literature	Cavia porcellus		10141	Expert	BAO_0000357	55	CHEMBL215	SINGLE PROTEIN	P09917	Arachidonate 5-lipoxygenase	Homo sapiens	8	Homologous protein			13243	CHEMBL1128244
CHEMBL2029853	1341902	CHEMBL2029853	1341902		3j	334.39	4.44	79.75	0	COc1ccc(cc1)C2=NC(=O)\C(=C\c3cc4ccccc4[nH]3)\S2	10891599	IC50	=	670.0	nM	6.17	IC50	=	0.67	uM			0	BAO_0000190	UO_0000065	http://www.openphacts.org/units/Nanomolar	818991	CHEMBL2034135	B	Inhibition of 5-lipoxygenase in human polynuclear leukocytes assessed as inhibition of A23187-stimulated 5-LO product formation preincubated for 15 mins measured after 10 mins by HPLC analysis	1	Scientific Literature	Homo sapiens		9606	Autocuration	BAO_0000219	55	CHEMBL215	SINGLE PROTEIN	P09917	Arachidonate 5-lipoxygenase	Homo sapiens	9	Protein			61988	CHEMBL2029222
CHEMBL117615	193769	CHEMBL117615	193769		26	289.41	3.64	29.54	0	CCN(C)C(=O)c1cc(c2OCC(C)(C)c2c1)C(C)(C)C	1279275	IC50	=	22000.0	nM	4.66	IC50	=	22.0	uM			0	BAO_0000190	UO_0000065	http://www.openphacts.org/units/Nanomolar	3861	CHEMBL618765	B	Inhibition of 5-Lipoxygenase (5-LOX)	1	Scientific Literature	Homo sapiens		9606	Expert	BAO_0000357	55	CHEMBL215	SINGLE PROTEIN	P09917	Arachidonate 5-lipoxygenase	Homo sapiens	9	Protein			14580	CHEMBL1131087
CHEMBL486691	500620	CHEMBL486691	500620		10m	343.8	5.05	62.31	1	CCOC(=O)c1c(CCc2cccc(Cl)c2)[nH]c3ccc(O)cc13	2633448	IC50	=	2800.0	nM	5.55	IC50	=	2.8	uM			0	BAO_0000190	UO_0000065	http://www.openphacts.org/units/Nanomolar	520050	CHEMBL939889	B	Inhibition of 5-lipoxygenase in A-23817-challenged human neutrophils assessed as 5LO product formation by intact cell based assay in presence of exogenous arachidonic acid	1	Scientific Literature	Homo sapiens		9606	Autocuration	BAO_0000219	55	CHEMBL215	SINGLE PROTEIN	P09917	Arachidonate 5-lipoxygenase	Homo sapiens	9	Protein			46825	CHEMBL1137012
CHEMBL427532	323131	CHEMBL427532	323131		8	407.53	3.78	73.94	0	CO\N=C\C1(CCOCC1)c2cccc(Sc3ccc(cc3)n4ccnc4C)c2	1505942	IC50	=	150.0	nM	6.82	IC50	=	0.15	uM			0	BAO_0000190	UO_0000065	http://www.openphacts.org/units/Nanomolar	312139	CHEMBL824877	F	Inhibition of 5-lipoxygenase mediated LTB4 synthesis in A-23187 simulated human whole blood	1	Scientific Literature	Homo sapiens		9606	Expert	BAO_0000019	55	CHEMBL215	SINGLE PROTEIN	P09917	Arachidonate 5-lipoxygenase	Homo sapiens	9	Protein			20426	CHEMBL1145254
CHEMBL1917101	1264564	CHEMBL1917101	1264564		30e	368.38	2.57	138.36	0	COc1ccc(cc1OC)S2=NS(=O)(=O)c3cc(ccc23)[N+](=O)[O-]	7931251	IC50	=	680.0	nM	6.17	IC50	=	0.68	uM			0	BAO_0000190	UO_0000065	http://www.openphacts.org/units/Nanomolar	787580	CHEMBL1917973	B	Inhibition of recombinant human 5-LOX in human PBML assessed as inhibition of A23187-induced LTB4 production preincubated for 15 mins measured after 15 mins by enzyme immunoassay	1	Scientific Literature	Homo sapiens		9606	Autocuration	BAO_0000357	55	CHEMBL215	SINGLE PROTEIN	P09917	Arachidonate 5-lipoxygenase	Homo sapiens	9	Protein			60139	CHEMBL1914427
CHEMBL508046	510642	CHEMBL508046	510642	MYRTUCOMMULONE F	7, myrtucommulone F	696.87	8.03	186.49	2	CCCCCC(=O)c1c(O)c([C@@H](C(C)C)C2=C(O)C(C)(C)C(=O)C(C)(C)C2=O)c(O)c([C@@H](C(C)C)C3=C(O)C(C)(C)C(=O)C(C)(C)C3=O)c1O	15693166	IC50	=	3100.0	nM	5.51	IC50	=	3.1	uM			0	BAO_0000190	UO_0000065	http://www.openphacts.org/units/Nanomolar	1513806	CHEMBL3611124	B	Inhibition of 5-LO in ionophore A23187-stimulated human PMNL using arachidonic acid as substrate assessed as formation of LTB4, 5(S),12(S)-DiHETE, 5-H(p)ETE preincubated for 15 mins followed by substrate and ionophore addition measured after 10 mins by HPLC analysis	1	Scientific Literature	Homo sapiens		9606	Autocuration	BAO_0000357	55	CHEMBL215	SINGLE PROTEIN	P09917	Arachidonate 5-lipoxygenase	Homo sapiens	9	Protein			93212	CHEMBL3608292
CHEMBL378507	352332	CHEMBL378507	352332		3f	365.43	4.0	68.8	0	CCOC(=O)c1c([nH]c2ccc(O)cc12)N3CCN(CC3)c4ccccc4	1737930	IC50	=	3100.0	nM	5.51	IC50	=	3.1	uM			0	BAO_0000190	UO_0000065	http://www.openphacts.org/units/Nanomolar	370439	CHEMBL869694	B	Inhibition of 5-LOX	1	Scientific Literature	Homo sapiens		9606	Expert	BAO_0000357	55	CHEMBL215	SINGLE PROTEIN	P09917	Arachidonate 5-lipoxygenase	Homo sapiens	9	Protein			31377	CHEMBL1138080
CHEMBL110327	177647	CHEMBL110327	177647		18	355.48	3.26	128.22	0	CCOc1ccc2nc(SCCNC(=O)N(O)C(C)C)sc2c1	749565	EC50	=	390.0	nM	6.41	EC50	=	0.39	uM			0	BAO_0000188	UO_0000065	http://www.openphacts.org/units/Nanomolar	98492	CHEMBL707313	F	In vitro inhibition of ionophore stimulated LTB4 release from human peripheral blood leukocytes.	1	Scientific Literature				Expert	BAO_0000019	55	CHEMBL215	SINGLE PROTEIN	P09917	Arachidonate 5-lipoxygenase	Homo sapiens	8	Homologous protein			11391	CHEMBL1125535
CHEMBL2296071	1499646	CHEMBL2296071	1499646		21a	322.44	5.07	52.6	1	CCCCCCCCCCCC1=C(OC)C(=O)C=C(OC)C1=O	15225946	IC50	=	200.0	nM	6.7	IC50	=	0.2	uM			0	BAO_0000190	UO_0000065	http://www.openphacts.org/units/Nanomolar	1472476	CHEMBL3420629	B	Inhibition of 5-LOX in A23187-stimulated human blood PMNL assessed as reduction in lipoxygenase products formation pre-incubated for 15 mins followed by stimulation with A23187 for 10 mins by RP-HPLC based cell based assay	1	Scientific Literature	Homo sapiens		9606	Autocuration	BAO_0000219	55	CHEMBL215	SINGLE PROTEIN	P09917	Arachidonate 5-lipoxygenase	Homo sapiens	9	Protein			91551	CHEMBL3414543
CHEMBL454691	470935	CHEMBL454691	470935		3a	337.82	5.01	100.41	1	CC(Sc1nc(Cl)cc(Nc2cccc(C)c2C)n1)C(=O)O	2375637	Activity					Activity				Not Active		0	BAO_0000375			510927	CHEMBL1007261	B	Inhibition of 5-lipoxygenase in human intact polymorphonuclear leukocytes assessed as suppression of A23187-induced product formation at 10 uM	1	Scientific Literature	Homo sapiens		9606	Autocuration	BAO_0000019	55	CHEMBL215	SINGLE PROTEIN	P09917	Arachidonate 5-lipoxygenase	Homo sapiens	9	Protein			45163	CHEMBL1140046
CHEMBL8813	4206	CHEMBL8813	4206		7m	326.45	6.58	20.23	1	CC(C)(C)c1cc(\C=C\c2ccc(F)cc2)cc(c1O)C(C)(C)C	1240537	Inhibition	=	23.0	%		Inhibition	=	23.0	%			0	BAO_0000201	UO_0000187	http://qudt.org/vocab/unit#Percent	3848	CHEMBL618031	B	Inhibitory activity against 5-lipoxygenase at 1 uM concentration	1	Scientific Literature				Expert	BAO_0000357	55	CHEMBL215	SINGLE PROTEIN	P09917	Arachidonate 5-lipoxygenase	Homo sapiens	8	Homologous protein			9859	CHEMBL1124310
CHEMBL418551	20634	CHEMBL418551	20634		16 (RG 7152)	361.4	3.23	85.81	0	C(COc1cccc(OCc2ccc3ccccc3n2)c1)Cc4nnn[nH]4	622245	Inhibition	=	9.0	%		Inhibition	=	9.0	%			0	BAO_0000201	UO_0000187	http://qudt.org/vocab/unit#Percent	4067	CHEMBL618113	B	Percent inhibition against 5-lipoxygenase from guinea pig polymorphonuclear lymphocytes	1	Scientific Literature	Cavia porcellus		10141	Autocuration	BAO_0000019	55	CHEMBL215	SINGLE PROTEIN	P09917	Arachidonate 5-lipoxygenase	Homo sapiens	8	Homologous protein			10504	CHEMBL1124743
CHEMBL3613026	1961734	CHEMBL3613026	1961734		10d	400.46	5.94	78.9	1	CC(=O)Oc1ccc(\C=C\C(=O)OCCCCCCCCC#C)cc1OC(=O)C	15701175	IC50	>	10000.0	nM		IC50	>	10.0	uM			0	BAO_0000190	UO_0000065	http://www.openphacts.org/units/Nanomolar	1515808	CHEMBL3614570	B	Inhibition of 5-LOX in human neutrophils assessed as reduction in LTB4 and 5-H(P)ETE) formation pre-incubated for 15 mins before A23187 and arachidonic acid substrate addition by RP-HPLC method	1	Scientific Literature	Homo sapiens		9606	Autocuration	BAO_0000357	55	CHEMBL215	SINGLE PROTEIN	P09917	Arachidonate 5-lipoxygenase	Homo sapiens	9	Protein			93337	CHEMBL3612030
CHEMBL1957979	1283516	CHEMBL1957979	1283516		22	377.48	3.42	54.69	0	C1CCC(CC1)Nc2c(nc3cnccn23)c4ccc(cc4)N5CCOCC5	8052271	IC50	=	1800.0	nM	5.75	IC50	=	1.8	uM			0	BAO_0000190	UO_0000065	http://www.openphacts.org/units/Nanomolar	808210	CHEMBL1961122	B	Inhibition of 5-lipoxygenase in human polymorphonuclear leukocytes assessed as reduction in A23187 and AA-stimulated 5-LO product formation preincubated for 15 mins prior stimulation measured after 10 mins by HPLC analysis	1	Scientific Literature	Homo sapiens		9606	Autocuration	BAO_0000219	55	CHEMBL215	SINGLE PROTEIN	P09917	Arachidonate 5-lipoxygenase	Homo sapiens	9	Protein			61272	CHEMBL1955753
CHEMBL56551	86834	CHEMBL56551	86834		33	252.35	5.49	20.23	1	CCc1ccc(\C=C\c2cc(C)c(O)c(C)c2)cc1	1208429	IC50	=	590.0	nM	6.23	IC50	=	0.59	uM			0	BAO_0000190	UO_0000065	http://www.openphacts.org/units/Nanomolar	3819	CHEMBL618006	B	Inhibition of human neutrophil 5-lipoxygenase	1	Scientific Literature				Expert	BAO_0000357	55	CHEMBL215	SINGLE PROTEIN	P09917	Arachidonate 5-lipoxygenase	Homo sapiens	8	Homologous protein			10603	CHEMBL1124816
CHEMBL212215	352678	CHEMBL212215	352678		11	277.32	3.65	71.84	0	CC(Nc1[nH]c2ccc(O)cc2c1C#N)c3ccccc3	1737725	IC50	=	2800.0	nM	5.55	IC50	=	2.8	uM			0	BAO_0000190	UO_0000065	http://www.openphacts.org/units/Nanomolar	370438	CHEMBL869693	B	Inhibition of 5-LOX in A-23187-stimulated PNML	1	Scientific Literature	Homo sapiens		9606	Expert	BAO_0000357	55	CHEMBL215	SINGLE PROTEIN	P09917	Arachidonate 5-lipoxygenase	Homo sapiens	9	Protein			31377	CHEMBL1138080
CHEMBL1289214	715618	CHEMBL1289214	715618		2f	461.5	5.52	99.41	1	CCC(O)(c1cn(Cc2ccc3c(c4ccccc4)c(sc3c2)C(C)O)nn1)C(F)(F)F	3599816	IC50	=	88.0	nM	7.06	IC50	=	88.0	nM			0	BAO_0000190	UO_0000065	http://www.openphacts.org/units/Nanomolar	686760	CHEMBL1290999	B	Inhibition of human recombinant 5-lipoxygenase assessed as arachidonic acid oxidation	1	Scientific Literature	Homo sapiens		9606	Autocuration	BAO_0000357	55	CHEMBL215	SINGLE PROTEIN	P09917	Arachidonate 5-lipoxygenase	Homo sapiens	9	Protein			54069	CHEMBL1287744
CHEMBL3092269	1606638	CHEMBL3092269	1606638		14	458.53	5.29	95.08	1	OC(=O)c1ccc(cc1)S(=O)(=O)N(Cc2ccccc2)c3ccc(Nc4ccccc4)cc3	13850613	Activity	=	78.9	%		Activity	=	78.9	%			0	BAO_0001103	UO_0000187	http://qudt.org/vocab/unit#Percent	1278374	CHEMBL3097407	B	Inhibition of calcium ionophore (A23187)-stimulated human 5-LO assessed as reduction of 12(S)-HETE production by measuring remaining activity at 100 uM preincubated for 15 mins followed by calcium ionophore (A23187) addition measured after 15 mins by LC-MS/MS analysis	1	Scientific Literature	Homo sapiens		9606	Autocuration	BAO_0000357	55	CHEMBL215	SINGLE PROTEIN	P09917	Arachidonate 5-lipoxygenase	Homo sapiens	9	Protein			76205	CHEMBL3091291
CHEMBL3318374	1783019	CHEMBL3318374	1783019		16	346.83	4.96	71.62	0	COc1ccc(Nc2nc(cs2)c3ccc(Cl)cc3)c(OC)c1	15025207	IC50	=	600.0	nM	6.22	IC50	=	0.6	uM			0	BAO_0000190	UO_0000065	http://www.openphacts.org/units/Nanomolar	1453015	CHEMBL3362097	B	Inhibition of partially purified recombinant 5-lipoxygenase (unknown origin) using arachidonic acid as substrate preincubated for 15 mins before substrate addition measured after 10 mins by HPLC analysis	1	Scientific Literature	Homo sapiens		9606	Autocuration	BAO_0000357	55	CHEMBL215	SINGLE PROTEIN	P09917	Arachidonate 5-lipoxygenase	Homo sapiens	9	Protein			90519	CHEMBL3352533
CHEMBL118430	196874	CHEMBL118430	196874		75	354.4	3.84	85.02	0	CCCC1Oc2ccc(Oc3ccccc3)cc2C=C1CN(O)C(=O)N	292312	Inhibition	=				Inhibition	=		%		Potential missing data	0	BAO_0000376			98481	CHEMBL709501	F	Ex vivo inhibition of LTB4 production by measurement of A-23187-stimulated LTB-4 production in dog blood at 1 mg/kg po.	1	Scientific Literature	Canis lupus familiaris		9615	Expert	BAO_0000218	55	CHEMBL215	SINGLE PROTEIN	P09917	Arachidonate 5-lipoxygenase	Homo sapiens	8	Homologous protein			12079	CHEMBL1127079
CHEMBL409450	429302	CHEMBL409450	429302	6BIO	15, 6BIO	356.17	2.69	73.72	0	O\N=C/1\C(=C/2\C(=O)Nc3cc(Br)ccc23)\Nc4ccccc14	14652949	Activity					Activity				Not Active		0	BAO_0000375			1353589	CHEMBL3270670	B	Binding affinity to human recombinant 5-LO ATP-bindng site using ATP-agaarose column in S40 fraction of Escherichia coli	1	Scientific Literature	Homo sapiens		9606	Autocuration	BAO_0000357	55	CHEMBL215	SINGLE PROTEIN	P09917	Arachidonate 5-lipoxygenase	Homo sapiens	9	Protein			83088	CHEMBL3259773
CHEMBL1830332	1177037	CHEMBL1830332	1177037		9	495.02	4.38	76.38	0	Cc1ccc(cc1)c2cc(CCC(=O)N3CCN(CC4CCCO4)CC3)nn2c5ccc(Cl)nn5	6359374	IC50					IC50				Not Determined		0	BAO_0000190			770284	CHEMBL1833593	B	Inhibition of 5-Lipoxygenase in arachidonic acid-stimulated human neutrophils after 15 mins by HPLC analysis in presence of A23187	1	Scientific Literature	Homo sapiens		9606	Autocuration	BAO_0000357	55	CHEMBL215	SINGLE PROTEIN	P09917	Arachidonate 5-lipoxygenase	Homo sapiens	9	Protein			59013	CHEMBL1828531
CHEMBL460862	446615	CHEMBL460862	446615	(-)-PINORESINOL	3	358.39	2.18	77.38	0	COc1cc(ccc1O)[C@@H]2OC[C@H]3[C@@H]2CO[C@H]3c4ccc(O)c(OC)c4	1864235	IC50	=	13800.0	nM	4.86	IC50	=	13.8	uM			0	BAO_0000190	UO_0000065	http://www.openphacts.org/units/Nanomolar	434254	CHEMBL916998	B	Inhibition of 5LOX in human PBMC by EIA assay	1	Scientific Literature	Homo sapiens		9606	Intermediate	BAO_0000357	55	CHEMBL215	SINGLE PROTEIN	P09917	Arachidonate 5-lipoxygenase	Homo sapiens	9	Protein			35598	CHEMBL1147123
CHEMBL3288311	1758847	CHEMBL3288311	1758847		3e	363.35	2.06	131.19	0	COc1ccc(NC2=NS(=O)(=O)c3cc(ccc23)[N+](=O)[O-])cc1OC	14710232	IC50	=	23500.0	nM	4.63	IC50	=	23.5	uM			0	BAO_0000190	UO_0000065	http://www.openphacts.org/units/Nanomolar	1363988	CHEMBL3295575	B	Inhibition of human 5-LOX using arachidonic acid as substrate measured as H2DCFDA conversion to 2',7'-dichlorofluorescein preincubated for 10 mins by fluorescence spectrophotometric analysis	1	Scientific Literature	Homo sapiens		9606	Autocuration	BAO_0000357	55	CHEMBL215	SINGLE PROTEIN	P09917	Arachidonate 5-lipoxygenase	Homo sapiens	9	Protein			83771	CHEMBL3286363
CHEMBL2336736	1526409	CHEMBL2336736	1526409		4a	572.14	7.38	70.9	2	Cc1ccc2nc(c(NC3CCCCC3)n2c1)c4ccc(OCC5CCN(CC5)C(=O)Nc6ccc(Cl)cc6)cc4	12701432	IC50	=	1467.0	nM	5.83	IC50	=	1467.0	nM			0	BAO_0000190	UO_0000065	http://www.openphacts.org/units/Nanomolar	948575	CHEMBL2344231	B	Inhibition of human recombinant 5-LO expressed in Escherichia coli after 15 mins by HPLC analysis	1	Scientific Literature	Homo sapiens		9606	Autocuration	BAO_0000019	55	CHEMBL215	SINGLE PROTEIN	P09917	Arachidonate 5-lipoxygenase	Homo sapiens	9	Protein			72494	CHEMBL2331454
CHEMBL1830475	1177181	CHEMBL1830475	1177181		39	556.67	6.37	76.38	2	COc1ccc(nn1)n2nc(CCC(=O)N3CCN(Cc4ccc(cc4)C(C)(C)C)CC3)cc2c5ccc(F)cc5	6359440	Activity	=	69.2	%		Activity	=	69.2	%			0	BAO_0001103	UO_0000187	http://qudt.org/vocab/unit#Percent	770285	CHEMBL1833594	B	Inhibition of recombinant human 5-Lipoxygenase expressed in Escherichia coli lysate assessed as residual activity at 10 uM after 10 mins by HPLC analysis	1	Scientific Literature	Homo sapiens		9606	Autocuration	BAO_0000019	55	CHEMBL215	SINGLE PROTEIN	P09917	Arachidonate 5-lipoxygenase	Homo sapiens	9	Protein			59013	CHEMBL1828531
CHEMBL128729	212655	CHEMBL128729	212655		2	326.34	3.64	75.99	0	COc1cc(\C=C\C(=O)\C=C\c2ccc(O)c(OC)c2)ccc1O	14730553	IC50	=	800.0	nM	6.1	IC50	=	0.8	uM			0	BAO_0000190	UO_0000065	http://www.openphacts.org/units/Nanomolar	1361560	CHEMBL3295127	B	Inhibition of human recombinant 5-LO expressed in Escherichia coli Bl21 (DE3) using arachidonic acid as substrate preincubated for 10 mins measured after 10 mins by RP-HPLC analysis	1	Scientific Literature	Homo sapiens		9606	Autocuration	BAO_0000019	55	CHEMBL215	SINGLE PROTEIN	P09917	Arachidonate 5-lipoxygenase	Homo sapiens	9	Protein			83961	CHEMBL3286393
CHEMBL3260686	1745637	CHEMBL3260686	1745637		11	409.42	5.44	76.76	1	CCOC(=O)c1c(CSc2ccccc2C(F)(F)F)n(C)c3ccc(O)cc13	14670394	IC50	=	1200.0	nM	5.92	IC50	=	1.2	uM			0	BAO_0000190	UO_0000065	http://www.openphacts.org/units/Nanomolar	1347605	CHEMBL3269883	B	Inhibition of 5-LO in human polymorphonuclear leukocytes assessed as inhibition of LTB4 production from arachidonic acid preincubated for 15 mins by HPLC analysis	1	Scientific Literature	Homo sapiens		9606	Autocuration	BAO_0000219	55	CHEMBL215	SINGLE PROTEIN	P09917	Arachidonate 5-lipoxygenase	Homo sapiens	9	Protein			83307	CHEMBL3259515
CHEMBL341562	232818	CHEMBL341562	232818		14a	661.21	9.03	98.88	2	CC1Cc2c(OCc3ccc(cn3)c4ccccc4)ccc5c2c(S1)c(COc6ccccc6CC(=O)O)n5Cc7ccc(Cl)cc7	710947	IC50	=	26.0	nM	7.59	IC50	=	26.0	nM			0	BAO_0000190	UO_0000065	http://www.openphacts.org/units/Nanomolar	3832	CHEMBL618017	B	Inhibition of Human 5-lipoxygenase	1	Scientific Literature				Expert	BAO_0000357	55	CHEMBL215	SINGLE PROTEIN	P09917	Arachidonate 5-lipoxygenase	Homo sapiens	8	Homologous protein			13165	CHEMBL1128640
CHEMBL368546	294036	CHEMBL368546	294036		1a	376.41	4.29	93.61	0	COc1ccc(cc1)n2nc(cc2c3ccc(C)cc3)C#CCN(O)C(=O)N	619142	Inhibition	=	53.0	%		Inhibition	=	53.0	%			0	BAO_0000201	UO_0000187	http://qudt.org/vocab/unit#Percent	4038	CHEMBL620769	B	Inhibitory activity against 5-lipoxygenase (5-LO) in after oral administration of 5 mg/kg at 2 hr to canine	1	Scientific Literature	Canis lupus familiaris		9615	Autocuration	BAO_0000218	55	CHEMBL215	SINGLE PROTEIN	P09917	Arachidonate 5-lipoxygenase	Homo sapiens	8	Homologous protein			3595	CHEMBL1131670
CHEMBL165101	273180	CHEMBL165101	273180		16	316.31	2.2	94.25	0	NC(=O)N(O)CC1COc2ccc(Oc3ccccc3)cc2O1	1020135	Inhibition	=	100.0	%		Inhibition	=	100.0	%			0	BAO_0000201	UO_0000187	http://qudt.org/vocab/unit#Percent	4002	CHEMBL620065	F	Ex vivo inhibition of 5-lipoxygenase was determined by the measurement of A-23187-stimulated LTB4 production in dog blood at 0.5h, following intravenous administration at the dose of 1.0 mg/kg	1	Scientific Literature	Canis lupus familiaris		9615	Autocuration	BAO_0000218	55	CHEMBL215	SINGLE PROTEIN	P09917	Arachidonate 5-lipoxygenase	Homo sapiens	8	Homologous protein			12832	CHEMBL1128345
CHEMBL165101	273180	CHEMBL165101	273180		16	316.31	2.2	94.25	0	NC(=O)N(O)CC1COc2ccc(Oc3ccccc3)cc2O1	1020136	Inhibition	=	100.0	%		Inhibition	=	100.0	%			0	BAO_0000201	UO_0000187	http://qudt.org/vocab/unit#Percent	4006	CHEMBL620069	F	Ex vivo inhibition of 5-lipoxygenase was determined by the measurement of A-23187-stimulated LTB4 production in dog blood at 1.0h, following intravenous administration at the dose of 1.0 mg/kg	1	Scientific Literature	Canis lupus familiaris		9615	Autocuration	BAO_0000218	55	CHEMBL215	SINGLE PROTEIN	P09917	Arachidonate 5-lipoxygenase	Homo sapiens	8	Homologous protein			12832	CHEMBL1128345
CHEMBL518507	513157	CHEMBL518507	513157		2	410.49	5.45	106.84	1	OC(=O)CSc1nc(OCCc2ccccc2)cc(OCCc3ccccc3)n1	12104948	Activity	=	57.0	%		Activity	=	57.0	%			0	BAO_0001103	UO_0000187	http://qudt.org/vocab/unit#Percent	861737	CHEMBL2173195	B	Inhibition of human recombinant 5-lipoxygenase-mediated product formation from arachidonic acid assessed as remaining activity at 10 uM after 5 to 10 mins by HPLC analysis	1	Scientific Literature	Homo sapiens		9606	Autocuration	BAO_0000357	55	CHEMBL215	SINGLE PROTEIN	P09917	Arachidonate 5-lipoxygenase	Homo sapiens	9	Protein			65904	CHEMBL2169781
CHEMBL1765896	1140924	CHEMBL1765896	1140924		15	305.39	4.83	54.73	0	Cc1ccc(cc1)C2=NC(=O)\C(=C\C=C\c3ccccc3)\S2	6169262	IC50	=	400.0	nM	6.4	IC50	=	0.4	uM			0	BAO_0000190	UO_0000065	http://www.openphacts.org/units/Nanomolar	742513	CHEMBL1769272	B	Inhibition of 5-lipoxygenase in human polymorphonuclear leukocytes assessed as inhibition of LTB4 production preincubated for 15 mins measured after 10 mins by HPLC method	1	Scientific Literature	Homo sapiens		9606	Autocuration	BAO_0000219	55	CHEMBL215	SINGLE PROTEIN	P09917	Arachidonate 5-lipoxygenase	Homo sapiens	9	Protein			57258	CHEMBL1765089
CHEMBL1765896	1140924	CHEMBL1765896	1140924		15	305.39	4.83	54.73	0	Cc1ccc(cc1)C2=NC(=O)\C(=C\C=C\c3ccccc3)\S2	6169297	IC50	=	400.0	nM	6.4	IC50	=	0.4	uM			0	BAO_0000190	UO_0000065	http://www.openphacts.org/units/Nanomolar	742514	CHEMBL1769273	B	Inhibition of 5-lipoxygenase in human polymorphonuclear leukocytes assessed as inhibition of (5(S)-hydroperoxy-6-trans-8,11,14-cis-eicosatetraenoic acid production preincubated for 15 mins measured after 10 mins by HPLC method	1	Scientific Literature	Homo sapiens		9606	Autocuration	BAO_0000219	55	CHEMBL215	SINGLE PROTEIN	P09917	Arachidonate 5-lipoxygenase	Homo sapiens	9	Protein			57258	CHEMBL1765089
CHEMBL2172776	1432283	CHEMBL2172776	1432283		23	412.87	6.44	55.12	1	OC(=O)Cc1cn(nc1c2ccc(cc2)C#Cc3cccc(Cl)c3)c4ccccc4	12113178	IC50	=	3900.0	nM	5.41	IC50	=	3.9	uM			0	BAO_0000190	UO_0000065	http://www.openphacts.org/units/Nanomolar	864588	CHEMBL2176568	B	Inhibition of 5-lipoxygenase in A23187-stimulated human neutrophils assessed as inhibition of enzyme product formation by RP-HPLC analysis	1	Scientific Literature	Homo sapiens		9606	Autocuration	BAO_0000357	55	CHEMBL215	SINGLE PROTEIN	P09917	Arachidonate 5-lipoxygenase	Homo sapiens	9	Protein			66020	CHEMBL2169773
CHEMBL161965	268132	CHEMBL161965	268132		18	522.63	7.7	81.01	2	OC(=O)\C(=N\OC(C1CCCCC1)c2ccc(OCc3ccc4ccccc4n3)cc2)\CCc5ccccc5	1075447	IC50	=	20.0	nM	7.7	IC50	=	20.0	nM			0	BAO_0000190	UO_0000065	http://www.openphacts.org/units/Nanomolar	86312	CHEMBL696464	F	Inhibition of calcium ionophore (A-23187)-stimulated LTB4 formation in human neutrophil assay	1	Scientific Literature				Expert	BAO_0000019	55	CHEMBL215	SINGLE PROTEIN	P09917	Arachidonate 5-lipoxygenase	Homo sapiens	8	Homologous protein			15812	CHEMBL1133707
CHEMBL355979	253425	CHEMBL355979	253425		11	344.34	3.01	85.02	0	NC(=O)N(O)CC1=Cc2cc(Oc3ccc(F)cc3)ccc2OCC1	326258	IC50	=	91.0	nM	7.04	IC50	=	0.091	uM			0	BAO_0000190	UO_0000065	http://www.openphacts.org/units/Nanomolar	4047	CHEMBL620778	B	In vitro 5-lipoxygenase inhibition in guinea pig PMNs was determined based on 5-hydroxyeicosapentaenoic acid (5-HETE) production	1	Scientific Literature	Cavia porcellus		10141	Autocuration	BAO_0000357	55	CHEMBL215	SINGLE PROTEIN	P09917	Arachidonate 5-lipoxygenase	Homo sapiens	8	Homologous protein			1065	CHEMBL1151072
CHEMBL204633	345735	CHEMBL204633	345735		6	471.48	5.27	81.79	1	CCC(O)(c1cc(F)cc(OCc2ccc3C(=CC(=O)Oc3c2)c4cocc4)c1)c5ccccn5	1711245	IC50	=	175.0	nM	6.76	IC50	=	175.0	nM			0	BAO_0000190	UO_0000065	http://www.openphacts.org/units/Nanomolar	351708	CHEMBL870097	B	Inhibition of human 5-LO	1	Scientific Literature	Homo sapiens		9606	Expert	BAO_0000357	55	CHEMBL215	SINGLE PROTEIN	P09917	Arachidonate 5-lipoxygenase	Homo sapiens	9	Protein			31094	CHEMBL1147648
CHEMBL3613027	1961735	CHEMBL3613027	1961735		10e	315.32	2.55	81.69	0	CC(=O)Oc1ccc(\C=C\C(=O)NCCC#C)cc1OC(=O)C	15701176	IC50	>	10000.0	nM		IC50	>	10.0	uM			0	BAO_0000190	UO_0000065	http://www.openphacts.org/units/Nanomolar	1515808	CHEMBL3614570	B	Inhibition of 5-LOX in human neutrophils assessed as reduction in LTB4 and 5-H(P)ETE) formation pre-incubated for 15 mins before A23187 and arachidonic acid substrate addition by RP-HPLC method	1	Scientific Literature	Homo sapiens		9606	Autocuration	BAO_0000357	55	CHEMBL215	SINGLE PROTEIN	P09917	Arachidonate 5-lipoxygenase	Homo sapiens	9	Protein			93337	CHEMBL3612030
CHEMBL3265230	1750227	CHEMBL3265230	1750227		11	311.72	2.61	73.72	0	O\N=C/1\C(=C/2\C(=O)Nc3c(Cl)cccc23)\Nc4ccccc14	14652007	Inhibition	=	65.8	%		INH	=	65.8	%			0	BAO_0000201	UO_0000187	http://qudt.org/vocab/unit#Percent	1353583	CHEMBL3270664	B	Inhibition of human recombinant 5-LO assessed as product formation at 3 uM by cell-free assay relative to control	1	Scientific Literature	Homo sapiens		9606	Autocuration	BAO_0000357	55	CHEMBL215	SINGLE PROTEIN	P09917	Arachidonate 5-lipoxygenase	Homo sapiens	9	Protein			83088	CHEMBL3259773
CHEMBL3094426	1608817	CHEMBL3094426	1608817		28	555.94	8.23	141.54	2	CCCCCCC(Sc1nc(Cl)cc(Nc2nc(c(C)s2)c3ccc(Br)cc3)n1)C(=O)O	13842560	IC50	=	1600.0	nM	5.8	IC50	=	1.6	uM			0	BAO_0000190	UO_0000065	http://www.openphacts.org/units/Nanomolar	1277573	CHEMBL3096449	B	Inhibition of human recombinant 5-lipoxygenase expressed in Escherichia coli BL21 using arachidonic acid as substrate incubated 5 to 10 mins prior to substrate addition measured after 10 mins by HPLC analysis	1	Scientific Literature	Homo sapiens		9606	Autocuration	BAO_0000019	55	CHEMBL215	SINGLE PROTEIN	P09917	Arachidonate 5-lipoxygenase	Homo sapiens	9	Protein			76192	CHEMBL3091331
CHEMBL3094426	1608817	CHEMBL3094426	1608817		28	555.94	8.23	141.54	2	CCCCCCC(Sc1nc(Cl)cc(Nc2nc(c(C)s2)c3ccc(Br)cc3)n1)C(=O)O	13842524	Ratio IC50	=	8.0			Ratio IC50	=	8.0				0				1280841	CHEMBL3094748	B	Ratio of IC50 for human recombinant 5-lipoxygenase expressed in Escherichia coli BL21 to IC50 for 5-lipoxygenase in human PMNL cells	1	Scientific Literature	Homo sapiens		9606	Autocuration	BAO_0000219	55	CHEMBL215	SINGLE PROTEIN	P09917	Arachidonate 5-lipoxygenase	Homo sapiens	9	Protein			76192	CHEMBL3091331
CHEMBL16334	17635	CHEMBL16334	17635		16	637.19	7.66	116.04	2	CC(OCCc1c2SC(C)Cc3c(OCc4ccc(cn4)c5ccccc5)ccc(c23)n1Cc6ccc(Cl)cc6)c7nn[nH]n7	1129844	IC50	=	60.0	nM	7.22	IC50	=	60.0	nM			0	BAO_0000190	UO_0000065	http://www.openphacts.org/units/Nanomolar	3827	CHEMBL882927	B	Tested against 5-lipoxygenase	1	Scientific Literature				Autocuration	BAO_0000357	55	CHEMBL215	SINGLE PROTEIN	P09917	Arachidonate 5-lipoxygenase	Homo sapiens	8	Homologous protein			12780	CHEMBL1127635
CHEMBL3094426	1608817	CHEMBL3094426	1608817		20	555.94	8.23	141.54	2	CCCCCCC(Sc1nc(Cl)cc(Nc2nc(c(C)s2)c3ccc(Br)cc3)n1)C(=O)O	15042633	IC50	=	1600.0	nM	5.8	IC50	=	1.6	uM			1	BAO_0000190	UO_0000065	http://www.openphacts.org/units/Nanomolar	1455678	CHEMBL3366023	B	Inhibition of 5-LOX in human PMNL cells assessed as reduction in 5-LOX product formation pre-incubated for 15 mins by HPLC based cell-free assay	1	Scientific Literature	Homo sapiens		9606	Autocuration	BAO_0000219	55	CHEMBL215	SINGLE PROTEIN	P09917	Arachidonate 5-lipoxygenase	Homo sapiens	9	Protein			90527	CHEMBL3352522
CHEMBL2029353	1341900	CHEMBL2029353	1341900		3h	375.44	4.75	73.19	0	COc1ccc(cc1)C2=NC(=O)\C(=C\c3ccc(OC)c4ccccc34)\S2	10891668	Activity	=	28.9	%		Activity	=	28.9	%			0	BAO_0001103	UO_0000187	http://qudt.org/vocab/unit#Percent	818993	CHEMBL2034137	B	Inhibition of 5-lipoxygenase in human polynuclear leukocytes assessed as residual activity at 10 uM preincubated for 15 mins measured after 10 mins by HPLC analysis relative to control	1	Scientific Literature	Homo sapiens		9606	Autocuration	BAO_0000219	55	CHEMBL215	SINGLE PROTEIN	P09917	Arachidonate 5-lipoxygenase	Homo sapiens	9	Protein			61988	CHEMBL2029222
CHEMBL118212	197220	CHEMBL118212	197220		9	311.33	2.78	59.0	0	CN(O)C(=O)C1=Cc2cc(OCc3ccccc3)ccc2OC1	276845	IC50	=	100.0	nM	7.0	IC50	=	0.1	uM			0	BAO_0000190	UO_0000065	http://www.openphacts.org/units/Nanomolar	101349	CHEMBL712607	B	In vitro inhibitory activity against 5-lipoxygenase by reduction of 5-hydroxyeicosatetraenoic acid (5-HETE) formed in guinea pig polymorphonuclear leukocytes (PMNs).	1	Scientific Literature	Cavia porcellus		10141	Expert	BAO_0000019	55	CHEMBL215	SINGLE PROTEIN	P09917	Arachidonate 5-lipoxygenase	Homo sapiens	8	Homologous protein			12079	CHEMBL1127079
CHEMBL54838	82725	CHEMBL54838	82725		31	285.34	3.04	49.77	0	ON(CCc1ccccc1)C(=O)CCOc2ccccc2	84779	IC50	=	300.0	nM	6.52	IC50	=	0.3	uM			0	BAO_0000190	UO_0000065	http://www.openphacts.org/units/Nanomolar	3824	CHEMBL618010	B	In vitro inhibition of polymorphonuclear leukocyte derived human 5-lipoxygenase	1	Scientific Literature				Expert	BAO_0000357	55	CHEMBL215	SINGLE PROTEIN	P09917	Arachidonate 5-lipoxygenase	Homo sapiens	8	Homologous protein			10193	CHEMBL1124558
CHEMBL8842	4282	CHEMBL8842	4282		7v	281.39	4.81	33.12	0	CC(C)c1cc(\C=C\c2cccnc2)cc(C(C)C)c1O	1264591	Inhibition	=	73.0	%		Inhibition	=	73.0	%			0	BAO_0000201	UO_0000187	http://qudt.org/vocab/unit#Percent	101354	CHEMBL712611	B	Inhibitory activity against lipoxygenase (LO) at 1 uM concentration	1	Scientific Literature				Expert	BAO_0000357	55	CHEMBL215	SINGLE PROTEIN	P09917	Arachidonate 5-lipoxygenase	Homo sapiens	8	Homologous protein			9859	CHEMBL1124310
CHEMBL3759807	2062355	CHEMBL3759807	2062355		6i	405.51	6.17	87.62	1	CCOC(=O)c1c(CSc2cc(C)cc(C)c2)[nH]c3c4ccccc4c(O)cc13	16451993	IC50	>	1000.0	nM		IC50	>	1.0	uM				BAO_0000190	UO_0000065	http://www.openphacts.org/units/Nanomolar	1552585	CHEMBL3762230	B	Inhibition of human recombinant 5-LOX expressed in Escherichia coli BL21 using arachidonic acid as substrate assessed as LTB4 formation preincubated for 15 mins measured after 10 mins by HPLC analysis	1	Scientific Literature	Homo sapiens		9606	Autocuration		55	CHEMBL215	SINGLE PROTEIN	P09917	Arachidonate 5-lipoxygenase	Homo sapiens	9	Protein			97930	CHEMBL3758140
CHEMBL1173121	651096	CHEMBL1173121	651096		13	526.64	7.34	125.3	2	CCCCC(Sc1nc(OCCc2ccc(OC)cc2)cc(OCCc3ccc(OC)cc3)n1)C(=O)O	12104012	Ratio IC50	>	20.0			Ratio IC50	>	20.0				0				861604	CHEMBL2174545	B	Selectivity ratio of IC50 for human recombinant 5-lipoxygenase in cell-free system to IC50 for 5-lipoxygenase-mediated 5(S)-H(p)ETE formation in fMLP-stimulated PMNL	1	Scientific Literature	Homo sapiens		9606	Autocuration	BAO_0000357	55	CHEMBL215	SINGLE PROTEIN	P09917	Arachidonate 5-lipoxygenase	Homo sapiens	9	Protein			65904	CHEMBL2169781
CHEMBL346078	258426	CHEMBL346078	258426		17x	514.66	3.73	88.93	1	Cc1ncc(\C=C\C(=O)NCCCCN2CCN(CC2)C(c3ccccc3)c4ccccc4)c(CO)c1O	801585	Inhibition	=	72.7	%		Inhibition	=	72.7	%			0	BAO_0000201	UO_0000187	http://qudt.org/vocab/unit#Percent	4059	CHEMBL618105	B	Inhibitory activity against 5-lipoxygenase at 10 uM	1	Scientific Literature	Cavia porcellus		10141	Autocuration	BAO_0000357	55	CHEMBL215	SINGLE PROTEIN	P09917	Arachidonate 5-lipoxygenase	Homo sapiens	8	Homologous protein			10001	CHEMBL1124415
CHEMBL1683863	1074064	CHEMBL1683863	1074064		18	523.0	7.58	124.19	2	OC(=O)C(Sc1nc(Cl)cc(Nc2ccc(cc2)c3ccc(cc3)C#N)n1)c4cccc5ccccc45	5238192	IC50	=	2300.0	nM	5.64	IC50	=	2.3	uM			0	BAO_0000190	UO_0000065	http://www.openphacts.org/units/Nanomolar	726924	CHEMBL1686713	B	Inhibition of human recombinant 5-lipoxygenase	1	Scientific Literature	Homo sapiens		9606	Autocuration	BAO_0000357	55	CHEMBL215	SINGLE PROTEIN	P09917	Arachidonate 5-lipoxygenase	Homo sapiens	9	Protein			55745	CHEMBL1681685
CHEMBL96353	154145	CHEMBL96353	154145		42	625.22	9.08	89.65	2	CC1Cc2c(OCc3ccc(cn3)c4ccccc4)ccc5c2c(S1)c(CC(C)(C)CCC(=O)O)n5Cc6ccc(Cl)cc6	1163226	IC50	=	19.0	nM	7.72	IC50	=	19.0	nM			0	BAO_0000190	UO_0000065	http://www.openphacts.org/units/Nanomolar	90626	CHEMBL699908	F	In vitro inhibition of LTB4 biosynthesis in [Ca(2+)]-ionophore-activated human polymorphonuclear leukocytes	1	Scientific Literature	Homo sapiens		9606	Expert	BAO_0000019	55	CHEMBL215	SINGLE PROTEIN	P09917	Arachidonate 5-lipoxygenase	Homo sapiens	9	Protein			11966	CHEMBL1126955
CHEMBL3113611	1616571	CHEMBL3113611	1616571		5e	300.31	1.73	79.47	0	COC(=O)[C@H]1CCCN1C(=O)C(=O)c2c[nH]c3ccccc23	13908018	IC50	=	5460.0	nM	5.26	IC50	=	5.46	uM			0	BAO_0000190	UO_0000065	http://www.openphacts.org/units/Nanomolar	1290927	CHEMBL3118900	B	Inhibition of 5-LOX (unknown origin) using arachidonic acid as substrate after 5 mins by EIA	1	Scientific Literature	Homo sapiens		9606	Autocuration	BAO_0000357	55	CHEMBL215	SINGLE PROTEIN	P09917	Arachidonate 5-lipoxygenase	Homo sapiens	9	Protein			76758	CHEMBL3112507
CHEMBL2325079	1519254	CHEMBL2325079	1519254		26, PF-4693627	502.43	5.54	78.6	2	OC[C@H]1CCC[C@@H](C1)NC(=O)C2CCN(CC2)c3oc4cc(c(Cl)cc4n3)c5ccc(Cl)cc5	13337785	IC50	>	50000.0	nM		IC50	>	50.0	uM			0	BAO_0000190	UO_0000065	http://www.openphacts.org/units/Nanomolar	964531	CHEMBL2393798	B	Inhibition of 5-LOX in human 1483 cells assessed as eicosanoid level incubated for 15 mins by LC/MS/MS analysis	1	Scientific Literature	Homo sapiens		9606	Autocuration	BAO_0000219	55	CHEMBL215	SINGLE PROTEIN	P09917	Arachidonate 5-lipoxygenase	Homo sapiens	9	Protein			73860	CHEMBL2390914
CHEMBL55435	86179	CHEMBL55435	86179		20	282.38	5.44	29.46	1	CCc1cc(\C=C\c2ccc(OC)cc2)cc(CC)c1O	1216340	IC50	<	1000.0	nM		IC50	<	1.0	uM			0	BAO_0000190	UO_0000065	http://www.openphacts.org/units/Nanomolar	3819	CHEMBL618006	B	Inhibition of human neutrophil 5-lipoxygenase	1	Scientific Literature				Expert	BAO_0000357	55	CHEMBL215	SINGLE PROTEIN	P09917	Arachidonate 5-lipoxygenase	Homo sapiens	8	Homologous protein			10603	CHEMBL1124816
CHEMBL3608358	1959211	CHEMBL3608358	1959211		33	702.83	7.66	186.49	2	CC(C)C(C1=C(O)C(C)(C)C(=O)C(C)(C)C1=O)c2c(O)c(C(C(C)C)C3=C(O)C(C)(C)C(=O)C(C)(C)C3=O)c(O)c(C(=O)c4ccccc4)c2O	15693167	IC50	>	10000.0	nM		IC50	>	10.0	uM			0	BAO_0000190	UO_0000065	http://www.openphacts.org/units/Nanomolar	1513806	CHEMBL3611124	B	Inhibition of 5-LO in ionophore A23187-stimulated human PMNL using arachidonic acid as substrate assessed as formation of LTB4, 5(S),12(S)-DiHETE, 5-H(p)ETE preincubated for 15 mins followed by substrate and ionophore addition measured after 10 mins by HPLC analysis	1	Scientific Literature	Homo sapiens		9606	Autocuration	BAO_0000357	55	CHEMBL215	SINGLE PROTEIN	P09917	Arachidonate 5-lipoxygenase	Homo sapiens	9	Protein			93212	CHEMBL3608292
CHEMBL3608358	1959211	CHEMBL3608358	1959211		33	702.83	7.66	186.49	2	CC(C)C(C1=C(O)C(C)(C)C(=O)C(C)(C)C1=O)c2c(O)c(C(C(C)C)C3=C(O)C(C)(C)C(=O)C(C)(C)C3=O)c(O)c(C(=O)c4ccccc4)c2O	15693127	IC50	>	10000.0	nM		IC50	>	10.0	uM			0	BAO_0000190	UO_0000065	http://www.openphacts.org/units/Nanomolar	1513804	CHEMBL3611122	B	Inhibition of recombinant human 5-LO expressed in Escherichia coli BL21 using arachidonic acid as substrate assessed as formation of all-trans isomer of LTB4, 5-H(P)ETE preincubated for 5 to 10 mins followed by substrate addition measured after 10 mins by HPLC analysis	1	Scientific Literature	Homo sapiens		9606	Autocuration	BAO_0000019	55	CHEMBL215	SINGLE PROTEIN	P09917	Arachidonate 5-lipoxygenase	Homo sapiens	9	Protein			93212	CHEMBL3608292
CHEMBL52	3784	CHEMBL52	3784	NORDIHYDROGUAIARETIC ACID	NDGA	302.36	4.71	80.92	0	CC(Cc1ccc(O)c(O)c1)C(C)Cc2ccc(O)c(O)c2	13878589	Inhibition	=	56.6	%		INH	=	56.6	%			0	BAO_0000201	UO_0000187	http://qudt.org/vocab/unit#Percent	1284180	CHEMBL3107775	B	Inhibition of 5-LOX-mediated LTB4 production in human neutrophils using arachidonic acid as substrate at 1 uM preincubated for 10 mins followed by substrate addition measured after 8 mins by enzyme immunoassay relative to control	1	Scientific Literature	Homo sapiens		9606	Autocuration	BAO_0000357	55	CHEMBL215	SINGLE PROTEIN	P09917	Arachidonate 5-lipoxygenase	Homo sapiens	9	Protein			76543	CHEMBL3102734
CHEMBL50	3666	CHEMBL50	3666	QUERCETIN	quercetin	302.24	1.63	127.45	0	OC1=C(Oc2cc(O)cc(O)c2C1=O)c3ccc(O)c(O)c3	483150	EC50	>	100.0	mg kg-1		EC50	>	100.0	mg kg-1		Non standard unit for type	0	BAO_0000188	UO_0000308		98489	CHEMBL879813	F	Ex vivo inhibition of LTB4 production was measured in dog blood	1	Scientific Literature	Canis lupus familiaris		9615	Expert	BAO_0000019	55	CHEMBL215	SINGLE PROTEIN	P09917	Arachidonate 5-lipoxygenase	Homo sapiens	8	Homologous protein			10917	CHEMBL1125845
CHEMBL348933	275525	CHEMBL348933	275525		12	348.54	6.11	51.6	1	CCCCC\C=C/C\C=C/C=C/C=C/C1SC1CCCC(=O)OC	956936	Inhibition	=	60.0	%		Inhibition	=	60.0	%			0	BAO_0000201	UO_0000187	http://qudt.org/vocab/unit#Percent	4060	CHEMBL618106	B	Inhibitory activity against 5-lipoxygenase at a dose of 0.1 mM	1	Scientific Literature	Cavia porcellus		10141	Autocuration	BAO_0000357	55	CHEMBL215	SINGLE PROTEIN	P09917	Arachidonate 5-lipoxygenase	Homo sapiens	8	Homologous protein			7788	CHEMBL1122312
CHEMBL1081482	613034	CHEMBL1081482	613034		2	337.22	5.41	73.39	1	Oc1ccc(Nc2nc(cs2)c3ccc(Cl)c(Cl)c3)cc1	15021229	IC50	=	900.0	nM	6.05	IC50	=	0.9	uM			0	BAO_0000190	UO_0000065	http://www.openphacts.org/units/Nanomolar	1452155	CHEMBL3365101	B	Inhibition of 5-lipoxygenase in human PMNL using arachidonic acid as substrate preincubated for 15 mins before substrate addition measured after 10 mins	1	Scientific Literature	Homo sapiens		9606	Autocuration	BAO_0000357	55	CHEMBL215	SINGLE PROTEIN	P09917	Arachidonate 5-lipoxygenase	Homo sapiens	9	Protein			90519	CHEMBL3352533
CHEMBL3613034	1961742	CHEMBL3613034	1961742		13e	416.43	0.66	132.64	0	CC(=O)Oc1ccc(\C=C\C(=O)NCCc2cnnn2CCCO)cc1OC(=O)C	15701197	Activity	=	53.6	%		Activity	=	53.6	%			0	BAO_0001103	UO_0000187	http://qudt.org/vocab/unit#Percent	1515809	CHEMBL3614571	B	Inhibition of 5-LOX in human neutrophils assessed as remaining enzyme activity by measuring LTB4 and 5-H(P)ETE) formation at 10 uM pre-incubated for 15 mins before A23187 and arachidonic acid substrate addition by RP-HPLC method	1	Scientific Literature	Homo sapiens		9606	Autocuration	BAO_0000357	55	CHEMBL215	SINGLE PROTEIN	P09917	Arachidonate 5-lipoxygenase	Homo sapiens	9	Protein			93337	CHEMBL3612030
CHEMBL1683864	1074065	CHEMBL1683864	1074065		19	504.04	8.38	100.41	2	OC(=O)C(Sc1nc(Cl)cc(Nc2ccc(cc2)C3CCCCC3)n1)c4cccc5ccccc45	5237444	IC50	=	400.0	nM	6.4	IC50	=	0.4	uM			0	BAO_0000190	UO_0000065	http://www.openphacts.org/units/Nanomolar	726922	CHEMBL1686711	B	Inhibition of 5-lipoxygenase in human PMNL	1	Scientific Literature	Homo sapiens		9606	Autocuration	BAO_0000357	55	CHEMBL215	SINGLE PROTEIN	P09917	Arachidonate 5-lipoxygenase	Homo sapiens	9	Protein			55745	CHEMBL1681685
CHEMBL2029832	1341880	CHEMBL2029832	1341880		1b	329.8	4.52	63.95	0	COc1ccc(cc1)C2=NC(=O)\C(=C\c3ccc(Cl)cc3)\S2	10891613	IC50	=	90.0	nM	7.05	IC50	=	0.09	uM			0	BAO_0000190	UO_0000065	http://www.openphacts.org/units/Nanomolar	818992	CHEMBL2034136	B	Inhibition of 5-lipoxygenase in cell free S100 freshly isolated human PMNL cells assessed as inhibition of A23187-stimulated 5-LO product formation preincubated for 15 mins measured after 10 mins by HPLC analysis	1	Scientific Literature	Homo sapiens		9606	Autocuration	BAO_0000219	55	CHEMBL215	SINGLE PROTEIN	P09917	Arachidonate 5-lipoxygenase	Homo sapiens	9	Protein			61988	CHEMBL2029222
CHEMBL462801	443271	CHEMBL462801	443271	Rapanone	23d	322.44	5.53	74.6	1	CCCCCCCCCCCCCC1=C(O)C(=O)C=C(O)C1=O	15225925	IC50	=	220.0	nM	6.66	IC50	=	0.22	uM			0	BAO_0000190	UO_0000065	http://www.openphacts.org/units/Nanomolar	1472475	CHEMBL3420628	B	Inhibition of human recombinant 5-LOX expressed in Escherichia coli BL21 incubated for 10 mins in presence of arachidonic acid by RP-HPLC based cell-free assay	1	Scientific Literature	Homo sapiens		9606	Autocuration	BAO_0000019	55	CHEMBL215	SINGLE PROTEIN	P09917	Arachidonate 5-lipoxygenase	Homo sapiens	9	Protein			91551	CHEMBL3414543
CHEMBL2029832	1341880	CHEMBL2029832	1341880		1b	329.8	4.52	63.95	0	COc1ccc(cc1)C2=NC(=O)\C(=C\c3ccc(Cl)cc3)\S2	10892034	Activity	=	18.5	%		Activity	=	18.5	%			0	BAO_0001103	UO_0000187	http://qudt.org/vocab/unit#Percent	818999	CHEMBL2034231	B	Inhibition of 5-lipoxygenase in human polynuclear leukocytes assessed as residual activity at 1 uM preincubated for 15 mins measured after 10 mins by HPLC analysis relative to control	1	Scientific Literature	Homo sapiens		9606	Autocuration	BAO_0000219	55	CHEMBL215	SINGLE PROTEIN	P09917	Arachidonate 5-lipoxygenase	Homo sapiens	9	Protein			61988	CHEMBL2029222
CHEMBL2165866	1429308	CHEMBL2165866	1429308		24, AN-698/42006703	393.82	4.34	92.14	0	COc1cc(Cl)cc(\C=C/2\SC(=O)N(Cc3ccc(F)cc3)C2=O)c1O	12086104	IC50	>	100000.0	nM		IC50	>	100.0	uM			0	BAO_0000190	UO_0000065	http://www.openphacts.org/units/Nanomolar	859395	CHEMBL2167301	B	Inhibition of human 5-LOX in A23187-induced human whole blood assessed as reduction in LTB4 production pre-incubated for 20 mins before A23187 addition by enzyme immunoassay	1	Scientific Literature	Homo sapiens		9606	Autocuration	BAO_0000357	55	CHEMBL215	SINGLE PROTEIN	P09917	Arachidonate 5-lipoxygenase	Homo sapiens	9	Protein			65770	CHEMBL2163330
CHEMBL2029839	1341887	CHEMBL2029839	1341887		2g	356.35	3.51	130.01	0	COc1ccc(\C=C\2/SC(=NC2=O)c3ccc(c(O)c3)[N+](=O)[O-])cc1	10891584	IC50	=	28210.0	nM	4.55	IC50	=	28.21	uM			0	BAO_0000190	UO_0000065	http://www.openphacts.org/units/Nanomolar	818991	CHEMBL2034135	B	Inhibition of 5-lipoxygenase in human polynuclear leukocytes assessed as inhibition of A23187-stimulated 5-LO product formation preincubated for 15 mins measured after 10 mins by HPLC analysis	1	Scientific Literature	Homo sapiens		9606	Autocuration	BAO_0000219	55	CHEMBL215	SINGLE PROTEIN	P09917	Arachidonate 5-lipoxygenase	Homo sapiens	9	Protein			61988	CHEMBL2029222
CHEMBL16903	18582	CHEMBL16903	18582		5	361.74	5.7	29.96	1	FC(F)(F)c1ccc(cc1)C(=O)\C=C\c2cc3ccccc3nc2Cl	216611	Inhibition	=	32.9	%		Inhibition	=	32.9	%			0	BAO_0000201	UO_0000187	http://qudt.org/vocab/unit#Percent	3850	CHEMBL618033	B	Inhibitory concentration required against 5-lipoxygenase activity in cytosolic fractions of human neutrophils	1	Scientific Literature				Autocuration	BAO_0000357	55	CHEMBL215	SINGLE PROTEIN	P09917	Arachidonate 5-lipoxygenase	Homo sapiens	8	Homologous protein			2567	CHEMBL1131525
CHEMBL3353715	1817826	CHEMBL3353715	1817826		33	341.45	5.09	86.93	1	COc1ccc(\C=C/2\SC(=S)N(C2=O)c3ccc(C)cc3)cc1	14972577	IC50	>	30000.0	nM		IC50	>	30.0	uM			0	BAO_0000190	UO_0000065	http://www.openphacts.org/units/Nanomolar	1432944	CHEMBL3383919	B	Inhibition of 5-LO in human PMNL using arachidonic acid as substrate assessed as product formation incubated for 15 mins prior to substrate addition measured after 10 mins by HPLC analysis	1	Scientific Literature	Homo sapiens		9606	Autocuration	BAO_0000357	55	CHEMBL215	SINGLE PROTEIN	P09917	Arachidonate 5-lipoxygenase	Homo sapiens	9	Protein			89916	CHEMBL3351894
CHEMBL158099	266456	CHEMBL158099	266456		45	416.56	4.64	41.37	0	CC(=O)c1cc2CCCn3c(C)c(CCN4CCN(CC4)c5cc(C)ccn5)c(c1)c23	618267	Inhibition	=	48.0	%		Inhibition	=	48.0	%			0	BAO_0000201	UO_0000187	http://qudt.org/vocab/unit#Percent	4065	CHEMBL618111	B	Inhibitory activity uM	1	Scientific Literature	Cavia porcellus		10141	Expert	BAO_0000357	55	CHEMBL215	SINGLE PROTEIN	P09917	Arachidonate 5-lipoxygenase	Homo sapiens	8	Homologous protein			13243	CHEMBL1128244
CHEMBL295416	62864	CHEMBL295416	62864	PIRINIXIC ACID	1	323.8	4.53	100.41	0	Cc1cccc(Nc2cc(Cl)nc(SCC(=O)O)n2)c1C	5238199	Activity					Activity				Not Active		0	BAO_0000375			726925	CHEMBL1686714	B	Inhibition of human recombinant 5-lipoxygenase assessed as remaining activity at 10 uM	1	Scientific Literature	Homo sapiens		9606	Autocuration	BAO_0000357	55	CHEMBL215	SINGLE PROTEIN	P09917	Arachidonate 5-lipoxygenase	Homo sapiens	9	Protein			55745	CHEMBL1681685
CHEMBL128463	212500	CHEMBL128463	212500		10k	377.52	3.41	93.59	0	CO\N=C(/C)\c1ccc(Sc2cc(cs2)C3(C)COC(C)(C)O3)cc1	1086708	IC50	=	270.0	nM	6.57	IC50	=	0.27	uM			0	BAO_0000190	UO_0000065	http://www.openphacts.org/units/Nanomolar	89911	CHEMBL702329	F	Inhibition of LT biosynthesis in vitro using A-23187-stimulated human whole blood.	1	Scientific Literature	Homo sapiens		9606	Expert	BAO_0000019	55	CHEMBL215	SINGLE PROTEIN	P09917	Arachidonate 5-lipoxygenase	Homo sapiens	9	Protein			13104	CHEMBL1128582
CHEMBL1830459	1177165	CHEMBL1830459	1177165		23	535.95	5.19	90.21	2	CCOC(=O)C1CCN(CC1)C(=O)CCc2cc(c3ccc(cc3)C(F)(F)F)n(n2)c4ccc(Cl)nn4	6359388	IC50	=	15000.0	nM	4.82	IC50	=	15.0	uM			0	BAO_0000190	UO_0000065	http://www.openphacts.org/units/Nanomolar	770284	CHEMBL1833593	B	Inhibition of 5-Lipoxygenase in arachidonic acid-stimulated human neutrophils after 15 mins by HPLC analysis in presence of A23187	1	Scientific Literature	Homo sapiens		9606	Autocuration	BAO_0000357	55	CHEMBL215	SINGLE PROTEIN	P09917	Arachidonate 5-lipoxygenase	Homo sapiens	9	Protein			59013	CHEMBL1828531
CHEMBL1830459	1177165	CHEMBL1830459	1177165		23	535.95	5.19	90.21	2	CCOC(=O)C1CCN(CC1)C(=O)CCc2cc(c3ccc(cc3)C(F)(F)F)n(n2)c4ccc(Cl)nn4	6359450	IC50	>	10000.0	nM		IC50	>	10.0	uM			0	BAO_0000190	UO_0000065	http://www.openphacts.org/units/Nanomolar	770288	CHEMBL1833597	B	Inhibition of recombinant human 5-Lipoxygenase expressed in Escherichia coli lysate after 10 mins by HPLC analysis	1	Scientific Literature	Homo sapiens		9606	Autocuration	BAO_0000019	55	CHEMBL215	SINGLE PROTEIN	P09917	Arachidonate 5-lipoxygenase	Homo sapiens	9	Protein			59013	CHEMBL1828531
CHEMBL64350	100289	CHEMBL64350	100289		29	290.31	3.85	35.53	0	COc1ccc2cc3C(=O)OCc3c(c4ccccc4)c2c1	867991	IC50	=	670.0	nM	6.17	IC50	=	670.0	nM			0	BAO_0000190	UO_0000065	http://www.openphacts.org/units/Nanomolar	86709	CHEMBL693301	F	In vitro inhibition of LTB4 biosynthesis by human leukocytes	1	Scientific Literature				Expert	BAO_0000019	55	CHEMBL215	SINGLE PROTEIN	P09917	Arachidonate 5-lipoxygenase	Homo sapiens	8	Homologous protein			409	CHEMBL1127123
CHEMBL463776	512626	CHEMBL463776	512626		7e	500.05	8.38	109.64	2	CCCCCCC(Sc1nc(Cl)cc(Nc2cc(C)c(cc2OC)c3ccccc3)n1)C(=O)O	2594304	Activity	=	3.1	%		Activity	=	3.1	%			0	BAO_0001103	UO_0000187	http://qudt.org/vocab/unit#Percent	560971	CHEMBL1014418	B	Inhibition of 5-LO in human PMNL cells at 10 uM relative to control	1	Scientific Literature	Homo sapiens		9606	Autocuration	BAO_0000219	55	CHEMBL215	SINGLE PROTEIN	P09917	Arachidonate 5-lipoxygenase	Homo sapiens	9	Protein			44797	CHEMBL1151733
CHEMBL2260963	1478788	CHEMBL2260963	1478788		4m	422.88	4.81	91.78	0	Clc1ccccc1C(=O)c2ccc3N(CC(=O)Nc4ccccc4)C(=O)Sc3c2	12465643	Inhibition	=	16.0	%		INH	=	16.0	%			0	BAO_0000201	UO_0000187	http://qudt.org/vocab/unit#Percent	910249	CHEMBL3057543	B	Inhibition of 5-LOX (unknown origin) at 10 uM	1	Scientific Literature	Homo sapiens		9606	Autocuration	BAO_0000357	55	CHEMBL215	SINGLE PROTEIN	P09917	Arachidonate 5-lipoxygenase	Homo sapiens	9	Protein			69925	CHEMBL3045772
CHEMBL2321962	1516106	CHEMBL2321962	1516106		8	400.18	2.32	111.02	0	O\N=C/1\C(=C/2\C(=O)Nc3c(Br)cccc23)\Nc4cc(ccc14)C(=O)O	14652028	Inhibition	=	122.8	%		INH	=	122.8	%			0	BAO_0000201	UO_0000187	http://qudt.org/vocab/unit#Percent	1353584	CHEMBL3270665	B	Inhibition of 5-LO in human neutrophils assessed as product formation at 3 uM by cell-intact assay relative to control in presence of 2.5 uM A23187 ionophore	1	Scientific Literature	Homo sapiens		9606	Autocuration	BAO_0000357	55	CHEMBL215	SINGLE PROTEIN	P09917	Arachidonate 5-lipoxygenase	Homo sapiens	9	Protein			83088	CHEMBL3259773
CHEMBL227353	378449	CHEMBL227353	378449		18	344.47	4.34	79.45	0	COc1cc(C)c2CCC(Cc2c1C)C(C)C(=O)Nc3nccs3	1880496	Inhibition	=	73.0	%		Inhibition	=	73.0	%			0	BAO_0000201	UO_0000187	http://qudt.org/vocab/unit#Percent	436354	CHEMBL905754	B	Inhibition of partially purified human 5-LO expressed in Escherichia coli assessed as remaining 5-LO activity at 1 uM	1	Scientific Literature	Homo sapiens		9606	Intermediate	BAO_0000019	55	CHEMBL215	SINGLE PROTEIN	P09917	Arachidonate 5-lipoxygenase	Homo sapiens	9	Protein			35780	CHEMBL1143062
CHEMBL165743	273776	CHEMBL165743	273776		18	334.3	2.41	94.25	0	NC(=O)N(O)CC1COc2ccc(Oc3ccc(F)cc3)cc2O1	1011050	IC50	=	120.0	nM	6.92	IC50	=	0.12	uM			0	BAO_0000190	UO_0000065	http://www.openphacts.org/units/Nanomolar	4050	CHEMBL621501	B	In vitro 5-lipoxygenase inhibitory activity against A-23187-stimulated conversion of [14C]AA to LTB4 in guinea pig peritoneal polymorphonuclear leukocytes	1	Scientific Literature	Cavia porcellus		10141	Expert	BAO_0000019	55	CHEMBL215	SINGLE PROTEIN	P09917	Arachidonate 5-lipoxygenase	Homo sapiens	8	Homologous protein			12832	CHEMBL1128345
CHEMBL227353	378449	CHEMBL227353	378449		18	344.47	4.34	79.45	0	COc1cc(C)c2CCC(Cc2c1C)C(C)C(=O)Nc3nccs3	1880459	Inhibition	=	84.0	%		Inhibition	=	84.0	%			0	BAO_0000201	UO_0000187	http://qudt.org/vocab/unit#Percent	436356	CHEMBL905756	B	Inhibition of 5-LO activity in ionophore A23187 and arachidonic-stimulated human intact PMNL assessed as remaining 5-LO activity at 1 uM	1	Scientific Literature	Homo sapiens		9606	Intermediate	BAO_0000357	55	CHEMBL215	SINGLE PROTEIN	P09917	Arachidonate 5-lipoxygenase	Homo sapiens	9	Protein			35780	CHEMBL1143062
CHEMBL87670	142183	CHEMBL87670	142183		4h	346.46	5.82	18.46	1	COC1(CCCCC1)c2cccc(OCc3ccc4ccccc4c3)c2	1035548	IC50	=	2600.0	nM	5.59	IC50	=	2.6	uM			0	BAO_0000190	UO_0000065	http://www.openphacts.org/units/Nanomolar	3807	CHEMBL619882	B	In vitro inhibition of leukotriene B4 synthesis in human whole blood by inhibiting 5-lipoxygenase	1	Scientific Literature				Expert	BAO_0000357	55	CHEMBL215	SINGLE PROTEIN	P09917	Arachidonate 5-lipoxygenase	Homo sapiens	8	Homologous protein			11320	CHEMBL1125479
CHEMBL1929095	1270068	CHEMBL1929095	1270068		4j	316.39	4.04	54.76	0	CSc1ccc(COCC#CC(O)c2ccc(F)cc2)cc1	7980335	Inhibition					INH				Active		0	BAO_0000376			792184	CHEMBL1930631	B	Irreversible inhibition of 5-LOX assessed as decrease in oxygen concentration using arachidonic acid as substrate at 10-fold increased enzyme concentration pre-incubated for 5 mins before substrate addition by polarigraphic method with Clark's oxygen electrode	1	Scientific Literature				Autocuration	BAO_0000357	55	CHEMBL215	SINGLE PROTEIN	P09917	Arachidonate 5-lipoxygenase	Homo sapiens	8	Homologous protein			60504	CHEMBL1926547
CHEMBL3613038	1961746	CHEMBL3613038	1961746		16	691.72	5.39	171.44	3	CC(=O)Oc1ccc(\C=C\C(=O)OCCc2cnnn2CCCOC(=O)C3(C)CCc4c(C)c(OC(=O)C)c(C)c(C)c4O3)cc1OC(=O)C	15701150	IC50	=	160.0	nM	6.8	IC50	=	0.16	uM			0	BAO_0000190	UO_0000065	http://www.openphacts.org/units/Nanomolar	1515806	CHEMBL3614568	B	Inhibition of human 5-LOX expressed in Escherichia coli Bl21 (DE3) assessed as reduction in LTB4 and 5-H(P)ETE) formation pre-incubated for 10 mins before arachidonic acid substrate addition by RP-HPLC method	1	Scientific Literature	Homo sapiens		9606	Autocuration	BAO_0000019	55	CHEMBL215	SINGLE PROTEIN	P09917	Arachidonate 5-lipoxygenase	Homo sapiens	9	Protein			93337	CHEMBL3612030
CHEMBL3416364	1839563	CHEMBL3416364	1839563		27c	304.38	3.71	52.6	0	COC1=CC(=O)C(=O)C(=C1OC)C\C=C(/C)\CCC=C(C)C	15225964	IC50	=	380.0	nM	6.42	IC50	=	0.38	uM			0	BAO_0000190	UO_0000065	http://www.openphacts.org/units/Nanomolar	1472476	CHEMBL3420629	B	Inhibition of 5-LOX in A23187-stimulated human blood PMNL assessed as reduction in lipoxygenase products formation pre-incubated for 15 mins followed by stimulation with A23187 for 10 mins by RP-HPLC based cell based assay	1	Scientific Literature	Homo sapiens		9606	Autocuration	BAO_0000219	55	CHEMBL215	SINGLE PROTEIN	P09917	Arachidonate 5-lipoxygenase	Homo sapiens	9	Protein			91551	CHEMBL3414543
CHEMBL3613038	1961746	CHEMBL3613038	1961746		16	691.72	5.39	171.44	3	CC(=O)Oc1ccc(\C=C\C(=O)OCCc2cnnn2CCCOC(=O)C3(C)CCc4c(C)c(OC(=O)C)c(C)c(C)c4O3)cc1OC(=O)C	15701187	IC50	>	10000.0	nM		IC50	>	10.0	uM			0	BAO_0000190	UO_0000065	http://www.openphacts.org/units/Nanomolar	1515808	CHEMBL3614570	B	Inhibition of 5-LOX in human neutrophils assessed as reduction in LTB4 and 5-H(P)ETE) formation pre-incubated for 15 mins before A23187 and arachidonic acid substrate addition by RP-HPLC method	1	Scientific Literature	Homo sapiens		9606	Autocuration	BAO_0000357	55	CHEMBL215	SINGLE PROTEIN	P09917	Arachidonate 5-lipoxygenase	Homo sapiens	9	Protein			93337	CHEMBL3612030
CHEMBL289247	46316	CHEMBL289247	46316		26	451.69	6.44	92.79	1	CCCCCCCCCCCCCCCCCCOCC(CCc1nnn[nH]1)NC(=O)C	201259	Inhibition					Inhibition			%	No inhibition		0	BAO_0000376			4301	CHEMBL618410	B	Compound was tested for inhibition of 5-lipoxygenase at 50 uM; NI means no inhibition was observed	1	Scientific Literature				Autocuration	BAO_0000357	55	CHEMBL215	SINGLE PROTEIN	P09917	Arachidonate 5-lipoxygenase	Homo sapiens	8	Homologous protein			2117	CHEMBL1130442
CHEMBL3109723	1614926	CHEMBL3109723	1614926		IIe	276.29	4.37	53.6	0	Oc1ccc(c(O)c1)c2cccc3c2oc4ccccc34	13893353	Activity	=	30.7	%		Activity	=	30.7	%			0	BAO_0001103	UO_0000187	http://qudt.org/vocab/unit#Percent	1287341	CHEMBL3111171	B	Inhibition of human recombinant 5-LO expressed in Escherichia coli BL21 using arachidonic acid as substrate assessed as residual activity at 10 uM after 10 mins	1	Scientific Literature	Homo sapiens		9606	Autocuration	BAO_0000019	55	CHEMBL215	SINGLE PROTEIN	P09917	Arachidonate 5-lipoxygenase	Homo sapiens	9	Protein			76652	CHEMBL3108770
CHEMBL3353698	1817809	CHEMBL3353698	1817809		71	280.34	3.21	67.62	0	Cc1ccc(cc1)C2=NC(=O)\C(=C\c3cccnc3)\S2	14972559	IC50	=	1240.0	nM	5.91	IC50	=	1.24	uM			0	BAO_0000190	UO_0000065	http://www.openphacts.org/units/Nanomolar	1432944	CHEMBL3383919	B	Inhibition of 5-LO in human PMNL using arachidonic acid as substrate assessed as product formation incubated for 15 mins prior to substrate addition measured after 10 mins by HPLC analysis	1	Scientific Literature	Homo sapiens		9606	Autocuration	BAO_0000357	55	CHEMBL215	SINGLE PROTEIN	P09917	Arachidonate 5-lipoxygenase	Homo sapiens	9	Protein			89916	CHEMBL3351894
CHEMBL346031	267687	CHEMBL346031	267687		44	432.51	5.93	81.01	1	OC(=O)\C=N\OC(C1CCCCCC1)c2ccc(OCc3ccc4ccccc4n3)cc2	1084673	IC50	=	18.0	nM	7.75	IC50	=	18.0	nM			0	BAO_0000190	UO_0000065	http://www.openphacts.org/units/Nanomolar	86312	CHEMBL696464	F	Inhibition of calcium ionophore (A-23187)-stimulated LTB4 formation in human neutrophil assay	1	Scientific Literature				Expert	BAO_0000019	55	CHEMBL215	SINGLE PROTEIN	P09917	Arachidonate 5-lipoxygenase	Homo sapiens	8	Homologous protein			15812	CHEMBL1133707
CHEMBL1830340	1177045	CHEMBL1830340	1177045		17	451.88	5.13	81.93	1	COc1ccc(NC(=O)CCc2cc(c3ccc(F)cc3)n(n2)c4ccc(Cl)nn4)cc1	6359346	Activity	=	88.3	%		Activity	=	88.3	%			0	BAO_0001103	UO_0000187	http://qudt.org/vocab/unit#Percent	770283	CHEMBL1833592	B	Inhibition of 5-Lipoxygenase in arachidonic acid-stimulated human neutrophils assessed as residual activity at 10 uM after 15 mins by HPLC analysis in presence of A23187	1	Scientific Literature	Homo sapiens		9606	Autocuration	BAO_0000357	55	CHEMBL215	SINGLE PROTEIN	P09917	Arachidonate 5-lipoxygenase	Homo sapiens	9	Protein			59013	CHEMBL1828531
CHEMBL521	11674	CHEMBL521	11674	IBUPROFEN	5	206.28	3.61	37.29	0	CC(C)Cc1ccc(cc1)C(C)C(=O)O	917299	IC50	=	17000.0	nM	4.77	IC50	=	17.0	uM			0	BAO_0000190	UO_0000065	http://www.openphacts.org/units/Nanomolar	3811	CHEMBL619886	F	Inhibitory activity against 5-lipoxygenase in Human whole blood (HWBL) stimulated with calcium ionophore (A23187) and LTB4 measured by enzyme immunoassay	1	Scientific Literature	Homo sapiens		9606	Expert	BAO_0000019	55	CHEMBL215	SINGLE PROTEIN	P09917	Arachidonate 5-lipoxygenase	Homo sapiens	9	Protein			14312	CHEMBL1129962
CHEMBL493683	469412	CHEMBL493683	469412		24	469.33	2.56	75.19	0	Brc1ccc2\C(=C\3/C(/c4c(N3)cccc4)=N/OCCN5CCOCC5)\C(=O)Nc2c1	14652020	Inhibition	=	60.3	%		INH	=	60.3	%			0	BAO_0000201	UO_0000187	http://qudt.org/vocab/unit#Percent	1353583	CHEMBL3270664	B	Inhibition of human recombinant 5-LO assessed as product formation at 3 uM by cell-free assay relative to control	1	Scientific Literature	Homo sapiens		9606	Autocuration	BAO_0000357	55	CHEMBL215	SINGLE PROTEIN	P09917	Arachidonate 5-lipoxygenase	Homo sapiens	9	Protein			83088	CHEMBL3259773
CHEMBL3094420	1608811	CHEMBL3094420	1608811		22	531.01	8.28	141.54	2	CCCCCCC(Sc1nc(Cl)cc(Nc2nc(cs2)c3ccc(cc3)C(F)(F)F)n1)C(=O)O	13842566	IC50	=	1200.0	nM	5.92	IC50	=	1.2	uM			0	BAO_0000190	UO_0000065	http://www.openphacts.org/units/Nanomolar	1277573	CHEMBL3096449	B	Inhibition of human recombinant 5-lipoxygenase expressed in Escherichia coli BL21 using arachidonic acid as substrate incubated 5 to 10 mins prior to substrate addition measured after 10 mins by HPLC analysis	1	Scientific Literature	Homo sapiens		9606	Autocuration	BAO_0000019	55	CHEMBL215	SINGLE PROTEIN	P09917	Arachidonate 5-lipoxygenase	Homo sapiens	9	Protein			76192	CHEMBL3091331
CHEMBL464006	444479	CHEMBL464006	444479	MORUSIN	Morusin	420.45	5.01	96.22	1	CC(=CCC1=C(Oc2c3C=CC(C)(C)Oc3cc(O)c2C1=O)c4ccc(O)cc4O)C	6189194	IC50	=	100000.0	nM	4.0	IC50	=	100.0	uM			0	BAO_0000190	UO_0000065	http://www.openphacts.org/units/Nanomolar	745527	CHEMBL1775770	B	Inhibition of 5-LOX	1	Scientific Literature				Autocuration	BAO_0000357	55	CHEMBL215	SINGLE PROTEIN	P09917	Arachidonate 5-lipoxygenase	Homo sapiens	8	Homologous protein			57495	CHEMBL1773034
CHEMBL88874	144939	CHEMBL88874	144939		(+/-)-8	305.45	4.97	52.82	0	CCCCC\C=C/C\C=C/C=C/C=C/C(O)CCC\C=N\O	1282284	IC50	=	4400.0	nM	5.36	IC50	=	4.4	uM			0	BAO_0000190	UO_0000065	http://www.openphacts.org/units/Nanomolar	3816	CHEMBL618003	B	Inhibition of 5-lipoxygenase was evaluated in human polymorphonuclear leukocytes stimulated by calcium ionophore A-23187 for formation of LTB4	1	Scientific Literature				Autocuration	BAO_0000219	55	CHEMBL215	SINGLE PROTEIN	P09917	Arachidonate 5-lipoxygenase	Homo sapiens	8	Homologous protein			951	CHEMBL1127986
CHEMBL3416349	1839548	CHEMBL3416349	1839548		24a	364.52	6.44	52.6	1	CCCCCCCCCCCCCCC1=C(OC)C(=O)C=C(OC)C1=O	15226009	IC50	=	1400.0	nM	5.85	IC50	=	1.4	uM			0	BAO_0000190	UO_0000065	http://www.openphacts.org/units/Nanomolar	1472478	CHEMBL3420867	B	Inhibition of 5-LOX in A23187-stimulated human blood PMNL assessed as reduction in lipoxygenase products formation in presence of arachidonic acid pre-incubated for 15 mins followed by stimulation with A23187 for 10 mins by RP-HPLC based cell based assay	1	Scientific Literature	Homo sapiens		9606	Autocuration	BAO_0000219	55	CHEMBL215	SINGLE PROTEIN	P09917	Arachidonate 5-lipoxygenase	Homo sapiens	9	Protein			91551	CHEMBL3414543
CHEMBL71332	109913	CHEMBL71332	109913		3z	344.49	5.36	58.14	1	CCCCCCCCCCOc1cccc(c1)C(O)c2nc(C)c[nH]2	927267	IC50	=	6300.0	nM	5.2	IC50	=	6.3	uM			0	BAO_0000190	UO_0000065	http://www.openphacts.org/units/Nanomolar	4045	CHEMBL620776	B	Compound was tested for the inhibition of 5-lipoxygenase (5-Lpo) in guinea pig.	1	Scientific Literature	Cavia porcellus		10141	Autocuration	BAO_0000357	55	CHEMBL215	SINGLE PROTEIN	P09917	Arachidonate 5-lipoxygenase	Homo sapiens	8	Homologous protein			11090	CHEMBL1125585
CHEMBL1765893	1140921	CHEMBL1765893	1140921		12	359.83	4.76	84.19	0	COc1cc(\C=C\2/SC(=NC2=O)c3ccc(C)cc3)cc(Cl)c1O	6169259	IC50	>	10000.0	nM		IC50	>	10.0	uM			0	BAO_0000190	UO_0000065	http://www.openphacts.org/units/Nanomolar	742513	CHEMBL1769272	B	Inhibition of 5-lipoxygenase in human polymorphonuclear leukocytes assessed as inhibition of LTB4 production preincubated for 15 mins measured after 10 mins by HPLC method	1	Scientific Literature	Homo sapiens		9606	Autocuration	BAO_0000219	55	CHEMBL215	SINGLE PROTEIN	P09917	Arachidonate 5-lipoxygenase	Homo sapiens	9	Protein			57258	CHEMBL1765089
CHEMBL3351040	1799647	CHEMBL3351040	1799647		3	396.44	-0.71	86.51	0	C[C@H]1[C@@H](C2C[C@H]3C4=[N+](C)c5ccccc5[C@]46C[C@@H](C2C6OC(=O)C)[N+]13[O-])C(=O)[O-]	3231166	Inhibition	<	0.0	%		INH	<	0.0	%			0	BAO_0000201	UO_0000187	http://qudt.org/vocab/unit#Percent	619873	CHEMBL1110263	B	Inhibition of 5-LOX at 100 uM after 5 mins	1	Scientific Literature				Autocuration	BAO_0000357	55	CHEMBL215	SINGLE PROTEIN	P09917	Arachidonate 5-lipoxygenase	Homo sapiens	8	Homologous protein			50150	CHEMBL1154300
CHEMBL1289093	715495	CHEMBL1289093	715495		2d	447.47	5.04	99.41	1	CCC(O)(c1cn(Cc2ccc3c(c(CO)sc3c2)c4ccccc4)nn1)C(F)(F)F	3599829	IC50	=	64.0	nM	7.19	IC50	=	64.0	nM			0	BAO_0000190	UO_0000065	http://www.openphacts.org/units/Nanomolar	686761	CHEMBL1291000	B	Inhibition of 5-lipoxygenase in human whole blood assessed as inhibition of LTB4 production	1	Scientific Literature	Homo sapiens		9606	Autocuration	BAO_0000357	55	CHEMBL215	SINGLE PROTEIN	P09917	Arachidonate 5-lipoxygenase	Homo sapiens	9	Protein			54069	CHEMBL1287744
CHEMBL159363	267251	CHEMBL159363	267251		51	430.63	6.56	24.3	1	CC(C)Cc1cc2CCCn3c(C)c(CCN4CCN(CC4)c5cc(C)ccn5)c(c1)c23	606763	Inhibition	=	20.0	%		Inhibition	=	20.0	%			0	BAO_0000201	UO_0000187	http://qudt.org/vocab/unit#Percent	4065	CHEMBL618111	B	Inhibitory activity uM	1	Scientific Literature	Cavia porcellus		10141	Expert	BAO_0000357	55	CHEMBL215	SINGLE PROTEIN	P09917	Arachidonate 5-lipoxygenase	Homo sapiens	8	Homologous protein			13243	CHEMBL1128244
CHEMBL519029	500396	CHEMBL519029	500396		27a	300.74	4.32	54.12	0	COC(=O)c1c(Nc2cccc(Cl)c2)[nH]c3ccccc13	2633478	IC50	=	8100.0	nM	5.09	IC50	=	8.1	uM			0	BAO_0000190	UO_0000065	http://www.openphacts.org/units/Nanomolar	520051	CHEMBL939890	B	Inhibition of human recombinant 5-lipoxygenase expressed in Escherichia coli assessed as 5LO product formation by cell free assay	1	Scientific Literature	Homo sapiens		9606	Autocuration	BAO_0000019	55	CHEMBL215	SINGLE PROTEIN	P09917	Arachidonate 5-lipoxygenase	Homo sapiens	9	Protein			46825	CHEMBL1137012
CHEMBL1765901	1140929	CHEMBL1765901	1140929		20	367.42	4.05	90.26	0	COC(=O)COc1ccc(\C=C\2/SC(=NC2=O)c3ccc(C)cc3)cc1	6169302	IC50	=	2110.0	nM	5.68	IC50	=	2.11	uM			0	BAO_0000190	UO_0000065	http://www.openphacts.org/units/Nanomolar	742514	CHEMBL1769273	B	Inhibition of 5-lipoxygenase in human polymorphonuclear leukocytes assessed as inhibition of (5(S)-hydroperoxy-6-trans-8,11,14-cis-eicosatetraenoic acid production preincubated for 15 mins measured after 10 mins by HPLC method	1	Scientific Literature	Homo sapiens		9606	Autocuration	BAO_0000219	55	CHEMBL215	SINGLE PROTEIN	P09917	Arachidonate 5-lipoxygenase	Homo sapiens	9	Protein			57258	CHEMBL1765089
CHEMBL3758401	2062350	CHEMBL3758401	2062350		6d	446.35	6.53	87.62	1	CCOC(=O)c1c(CSc2cccc(Cl)c2Cl)[nH]c3c4ccccc4c(O)cc13	16451977	Activity	=	72.0	%		Activity	=	72.0	%				BAO_0001103	UO_0000187	http://qudt.org/vocab/unit#Percent	1552586	CHEMBL3762391	B	Inhibition of human recombinant 5-LOX expressed in Escherichia coli BL21 using arachidonic acid as substrate assessed as remaining enzyme activity by measuring LTB4 formation at 1 uM preincubated for 15 mins measured after 10 mins by HPLC analysis	1	Scientific Literature	Homo sapiens		9606	Autocuration		55	CHEMBL215	SINGLE PROTEIN	P09917	Arachidonate 5-lipoxygenase	Homo sapiens	9	Protein			97930	CHEMBL3758140
CHEMBL340957	212757	CHEMBL340957	212757		9y	448.55	5.11	64.99	1	CCCCc1cc(cc2cc(OCc3cccc(c3)C4(O)CCOCC4)ccc12)C(=O)OC	656053	IC50	=	2200.0	nM	5.66	IC50	=	2200.0	nM			0	BAO_0000190	UO_0000065	http://www.openphacts.org/units/Nanomolar	3826	CHEMBL618012	B	Potency to inhibit oxidation of arachidonic acid by recombinant human 5-lipoxygenase	1	Scientific Literature				Expert	BAO_0000357	55	CHEMBL215	SINGLE PROTEIN	P09917	Arachidonate 5-lipoxygenase	Homo sapiens	8	Homologous protein			13623	CHEMBL1129067
CHEMBL1688772	1076544	CHEMBL1688772	1076544		20	561.61	6.73	119.76	2	OC(=O)c1ccc(cc1)S(=O)(=O)n2cc(nn2)c3ccc(cc3)c4ccccc4COc5cccc6ccccc56	5306349	Inhibition	=	13.6	%		INH	=	13.6	%			0	BAO_0000201	UO_0000187	http://qudt.org/vocab/unit#Percent	736721	CHEMBL1695102	B	Inhibition of human recombinant 5-lipoxygenase expressed in Escherichia coli MV1190 assessed as residual activity at 10 uM by cell free assay	1	Scientific Literature	Homo sapiens		9606	Autocuration	BAO_0000019	55	CHEMBL215	SINGLE PROTEIN	P09917	Arachidonate 5-lipoxygenase	Homo sapiens	9	Protein			56083	CHEMBL1687920
CHEMBL145318	239211	CHEMBL145318	239211		4	306.29	2.89	88.93	0	CC(\C=C/c1oc(Oc2ccc(F)cc2)cc1)N(O)C(=O)N	488582	IC50	=	160.0	nM	6.8	IC50	=	0.16	uM			0	BAO_0000190	UO_0000065	http://www.openphacts.org/units/Nanomolar	4071	CHEMBL620873	B	5-lipoxygenase Inhibitory activity was measured by enzyme immunoassay using human whole blood stimulated with calcium ionophore (A23187) and LTB4 (leukotriene B4)	1	Scientific Literature				Autocuration	BAO_0000357	55	CHEMBL215	SINGLE PROTEIN	P09917	Arachidonate 5-lipoxygenase	Homo sapiens	8	Homologous protein			13183	CHEMBL1128200
CHEMBL2165862	1429304	CHEMBL2165862	1429304		29, AO-365/43403215	354.32	1.92	130.04	0	[O-][N+](=O)c1oc(cc1)C(=O)NCCNC(=O)c2ccc3ccccc3n2	12086094	IC50	>	100000.0	nM		IC50	>	100.0	uM			0	BAO_0000190	UO_0000065	http://www.openphacts.org/units/Nanomolar	859395	CHEMBL2167301	B	Inhibition of human 5-LOX in A23187-induced human whole blood assessed as reduction in LTB4 production pre-incubated for 20 mins before A23187 addition by enzyme immunoassay	1	Scientific Literature	Homo sapiens		9606	Autocuration	BAO_0000357	55	CHEMBL215	SINGLE PROTEIN	P09917	Arachidonate 5-lipoxygenase	Homo sapiens	9	Protein			65770	CHEMBL2163330
CHEMBL162497	273092	CHEMBL162497	273092		24	334.3	2.41	94.25	0	NC(=O)N(O)C[C@H]1COc2ccc(Oc3ccc(F)cc3)cc2O1	998538	Inhibition	=	45.0	%		Inhibition	=	45.0	%			0	BAO_0000201	UO_0000187	http://qudt.org/vocab/unit#Percent	4024	CHEMBL857703	F	Ex vivo inhibition of 5-lipoxygenase was determined by the measurement of A-23187-stimulated LTB4 production in dog blood at 9.0h, following peroral administration at the dose of 1.0 mg/kg	1	Scientific Literature	Canis lupus familiaris		9615	Autocuration	BAO_0000218	55	CHEMBL215	SINGLE PROTEIN	P09917	Arachidonate 5-lipoxygenase	Homo sapiens	8	Homologous protein			12832	CHEMBL1128345
CHEMBL162497	273092	CHEMBL162497	273092		24	334.3	2.41	94.25	0	NC(=O)N(O)C[C@H]1COc2ccc(Oc3ccc(F)cc3)cc2O1	998546	Inhibition	=	91.0	%		Inhibition	=	91.0	%			0	BAO_0000201	UO_0000187	http://qudt.org/vocab/unit#Percent	4025	CHEMBL620049	F	Ex vivo inhibition of 5-lipoxygenase was determined by the measurement of A-23187-stimulated LTB4 production in dog blood at 9.0h, following peroral administration at the dose of 3.0 mg/kg	1	Scientific Literature	Canis lupus familiaris		9615	Autocuration	BAO_0000218	55	CHEMBL215	SINGLE PROTEIN	P09917	Arachidonate 5-lipoxygenase	Homo sapiens	8	Homologous protein			12832	CHEMBL1128345
CHEMBL1235568	697918	CHEMBL1235568	697918		10b	222.26	0.93	67.44	0	CS(=O)(=O)Nc1cccc2cccnc12	5193767	Inhibition	=	13.0	%		INH	=	13.0	%			0	BAO_0000201	UO_0000187	http://qudt.org/vocab/unit#Percent	715228	CHEMBL1664429	B	Inhibition of human recombinant 5-lipoxygenase at 1 mM after 10 mins by fluorescence assay	1	Scientific Literature	Homo sapiens		9606	Autocuration	BAO_0000357	55	CHEMBL215	SINGLE PROTEIN	P09917	Arachidonate 5-lipoxygenase	Homo sapiens	9	Protein			55288	CHEMBL1649420
CHEMBL1830480	1177186	CHEMBL1830480	1177186		44	475.58	8.2	57.01	1	CC(C)c1ccc(OC(=O)CCc2cc(c3ccc(C)cc3)n(n2)c4ccc5ccccc5n4)cc1	6359456	IC50	>	10000.0	nM		IC50	>	10.0	uM			0	BAO_0000190	UO_0000065	http://www.openphacts.org/units/Nanomolar	770288	CHEMBL1833597	B	Inhibition of recombinant human 5-Lipoxygenase expressed in Escherichia coli lysate after 10 mins by HPLC analysis	1	Scientific Literature	Homo sapiens		9606	Autocuration	BAO_0000019	55	CHEMBL215	SINGLE PROTEIN	P09917	Arachidonate 5-lipoxygenase	Homo sapiens	9	Protein			59013	CHEMBL1828531
CHEMBL3109725	1614928	CHEMBL3109725	1614928		IIh	242.29	3.73	68.7	0	Oc1ccc(c(O)c1)c2csc3ccccc23	13892995	IC50	>	10000.0	nM		IC50	>	10.0	uM			0	BAO_0000190	UO_0000065	http://www.openphacts.org/units/Nanomolar	1287340	CHEMBL3111170	B	Inhibition of human recombinant 5-LO expressed in Escherichia coli BL21 using arachidonic acid as substrate after 10 mins	1	Scientific Literature	Homo sapiens		9606	Autocuration	BAO_0000019	55	CHEMBL215	SINGLE PROTEIN	P09917	Arachidonate 5-lipoxygenase	Homo sapiens	9	Protein			76652	CHEMBL3108770
CHEMBL1765884	1140912	CHEMBL1765884	1140912		2	313.8	5.02	54.73	1	Cc1ccc(cc1)C2=NC(=O)\C(=C\c3cccc(Cl)c3)\S2	6169249	IC50	=	580.0	nM	6.24	IC50	=	0.58	uM			0	BAO_0000190	UO_0000065	http://www.openphacts.org/units/Nanomolar	742513	CHEMBL1769272	B	Inhibition of 5-lipoxygenase in human polymorphonuclear leukocytes assessed as inhibition of LTB4 production preincubated for 15 mins measured after 10 mins by HPLC method	1	Scientific Literature	Homo sapiens		9606	Autocuration	BAO_0000219	55	CHEMBL215	SINGLE PROTEIN	P09917	Arachidonate 5-lipoxygenase	Homo sapiens	9	Protein			57258	CHEMBL1765089
CHEMBL91111	147563	CHEMBL91111	147563		10g	280.36	4.24	33.2	0	CCCCC1(C)C(=O)N(c2ccccc2)c3ncccc13	1158093	Inhibition	=	13.0	%		Inhibition	=	13.0	%			0	BAO_0000201	UO_0000187	http://qudt.org/vocab/unit#Percent	3841	CHEMBL873950	B	In vitro inhibitory activity against 5-lipoxygenase in human polymorphonuclear (PMN) cells	1	Scientific Literature				Expert	BAO_0000019	55	CHEMBL215	SINGLE PROTEIN	P09917	Arachidonate 5-lipoxygenase	Homo sapiens	8	Homologous protein			10319	CHEMBL1125117
CHEMBL3094432	1608823	CHEMBL3094432	1608823		8	469.41	7.09	141.54	1	CCCCC(Sc1nc(Cl)cc(Nc2nc(cs2)c3ccc(Cl)cc3)n1)C(=O)O	15046899	IC50	=	900.0	nM	6.05	IC50	=	0.9	uM			1	BAO_0000190	UO_0000065	http://www.openphacts.org/units/Nanomolar	1455677	CHEMBL3366022	B	Inhibition of 5-LOX in human PMNL cells assessed as reduction in 5-LOX product formation pre-incubated for 15 mins by HPLC method	1	Scientific Literature	Homo sapiens		9606	Autocuration	BAO_0000219	55	CHEMBL215	SINGLE PROTEIN	P09917	Arachidonate 5-lipoxygenase	Homo sapiens	9	Protein			90527	CHEMBL3352522
CHEMBL3113613	1616573	CHEMBL3113613	1616573		2b	543.59	5.1	135.71	2	COC(=O)[C@@H](Cc1c[nH]c2ccccc12)NC(=O)C(=O)c3cn(c4ccccc34)S(=O)(=O)c5ccc(C)cc5	13908004	IC50	=	14.0	nM	7.85	IC50	=	0.014	uM			0	BAO_0000190	UO_0000065	http://www.openphacts.org/units/Nanomolar	1290926	CHEMBL3118899	B	Inhibition of 5-LOX (unknown origin) using arachidonic acid as substrate after 5 mins by EIA in presence of pig liver esterase	1	Scientific Literature	Homo sapiens		9606	Autocuration	BAO_0000019	55	CHEMBL215	SINGLE PROTEIN	P09917	Arachidonate 5-lipoxygenase	Homo sapiens	9	Protein			76758	CHEMBL3112507
CHEMBL3113613	1616573	CHEMBL3113613	1616573		2b	543.59	5.1	135.71	2	COC(=O)[C@@H](Cc1c[nH]c2ccccc12)NC(=O)C(=O)c3cn(c4ccccc34)S(=O)(=O)c5ccc(C)cc5	13907939	Ki	=	37.0	nM	7.43	Ki	=	0.037	uM			0	BAO_0000192	UO_0000065	http://www.openphacts.org/units/Nanomolar	1290921	CHEMBL3118894	B	Inhibition of 5-LOX (unknown origin) by UV-Vis spectrophotometry	1	Scientific Literature	Homo sapiens		9606	Autocuration	BAO_0000357	55	CHEMBL215	SINGLE PROTEIN	P09917	Arachidonate 5-lipoxygenase	Homo sapiens	9	Protein			76758	CHEMBL3112507
CHEMBL3353701	1817812	CHEMBL3353701	1817812		74	285.38	4.31	82.97	0	Cc1ccc(cc1)C2=NC(=O)\C(=C\c3cccs3)\S2	14972508	IC50	=	860.0	nM	6.07	IC50	=	0.86	uM			0	BAO_0000190	UO_0000065	http://www.openphacts.org/units/Nanomolar	1432943	CHEMBL3383918	B	Inhibition of 5-LO in human PMNL S100 extract using arachidonic acid as substrate incubated for 15 mins prior to substrate addition measured after 10 mins by HPLC analysis	1	Scientific Literature	Homo sapiens		9606	Autocuration	BAO_0000357	55	CHEMBL215	SINGLE PROTEIN	P09917	Arachidonate 5-lipoxygenase	Homo sapiens	9	Protein			89916	CHEMBL3351894
CHEMBL320030	177767	CHEMBL320030	177767		10	311.42	2.92	119.0	0	CC(C)N(O)C(=O)NCCSc1nc2ccccc2s1	725606	EC50	=	130.0	nM	6.89	EC50	=	0.13	uM			0	BAO_0000188	UO_0000065	http://www.openphacts.org/units/Nanomolar	98492	CHEMBL707313	F	In vitro inhibition of ionophore stimulated LTB4 release from human peripheral blood leukocytes.	1	Scientific Literature				Expert	BAO_0000019	55	CHEMBL215	SINGLE PROTEIN	P09917	Arachidonate 5-lipoxygenase	Homo sapiens	8	Homologous protein			11391	CHEMBL1125535
CHEMBL437444	233711	CHEMBL437444	233711		15a	675.23	9.28	98.88	2	CC1Cc2c(OCc3ccc(cn3)c4ccccc4)ccc5c2c(S1)c(CCOc6ccccc6CC(=O)O)n5Cc7ccc(Cl)cc7	676364	IC50	=	60.0	nM	7.22	IC50	=	60.0	nM			0	BAO_0000190	UO_0000065	http://www.openphacts.org/units/Nanomolar	3832	CHEMBL618017	B	Inhibition of Human 5-lipoxygenase	1	Scientific Literature				Expert	BAO_0000357	55	CHEMBL215	SINGLE PROTEIN	P09917	Arachidonate 5-lipoxygenase	Homo sapiens	8	Homologous protein			13165	CHEMBL1128640
CHEMBL1765904	1140932	CHEMBL1765904	1140932		23	325.38	3.84	73.19	0	COc1ccc(\C=C\2/SC(=NC2=O)c3ccc(OC)cc3)cc1	6169340	IC50	=	4000.0	nM	5.4	IC50	=	4.0	uM			0	BAO_0000190	UO_0000065	http://www.openphacts.org/units/Nanomolar	742515	CHEMBL1769274	B	Inhibition of 5-lipoxygenase in S100 supernatant assessed as inhibition of LTB4 production preincubated for 15 mins measured after 10 mins by HPLC method	1	Scientific Literature				Autocuration	BAO_0000357	55	CHEMBL215	SINGLE PROTEIN	P09917	Arachidonate 5-lipoxygenase	Homo sapiens	8	Homologous protein			57258	CHEMBL1765089
CHEMBL1765904	1140932	CHEMBL1765904	1140932		23	325.38	3.84	73.19	0	COc1ccc(\C=C\2/SC(=NC2=O)c3ccc(OC)cc3)cc1	6169305	IC50	=	320.0	nM	6.5	IC50	=	0.32	uM			0	BAO_0000190	UO_0000065	http://www.openphacts.org/units/Nanomolar	742514	CHEMBL1769273	B	Inhibition of 5-lipoxygenase in human polymorphonuclear leukocytes assessed as inhibition of (5(S)-hydroperoxy-6-trans-8,11,14-cis-eicosatetraenoic acid production preincubated for 15 mins measured after 10 mins by HPLC method	1	Scientific Literature	Homo sapiens		9606	Autocuration	BAO_0000219	55	CHEMBL215	SINGLE PROTEIN	P09917	Arachidonate 5-lipoxygenase	Homo sapiens	9	Protein			57258	CHEMBL1765089
CHEMBL1368601	792485	CHEMBL1368601	792485		2b	189.17	1.83	70.42	0	OC(=O)c1ccc2cccc(O)c2n1	5193582	Inhibition	=	61.0	%		INH	=	61.0	%			0	BAO_0000201	UO_0000187	http://qudt.org/vocab/unit#Percent	715228	CHEMBL1664429	B	Inhibition of human recombinant 5-lipoxygenase at 1 mM after 10 mins by fluorescence assay	1	Scientific Literature	Homo sapiens		9606	Autocuration	BAO_0000357	55	CHEMBL215	SINGLE PROTEIN	P09917	Arachidonate 5-lipoxygenase	Homo sapiens	9	Protein			55288	CHEMBL1649420
CHEMBL16574	17576	CHEMBL16574	17576		22a	612.18	4.85	101.68	1	CC(NCCc1c2SC(C)Cc3c(OCc4ccc(cn4)c5ccccc5)ccc(c23)n1Cc6ccc(Cl)cc6)C(=O)O	1136093	IC50	=	4000.0	nM	5.4	IC50	=	4000.0	nM			0	BAO_0000190	UO_0000065	http://www.openphacts.org/units/Nanomolar	4073	CHEMBL620875	B	In vitro inhibition of human 5-Lipoxygenase.	1	Scientific Literature				Expert	BAO_0000357	55	CHEMBL215	SINGLE PROTEIN	P09917	Arachidonate 5-lipoxygenase	Homo sapiens	8	Homologous protein			12780	CHEMBL1127635
CHEMBL3260687	1745638	CHEMBL3260687	1745638		10	425.42	6.61	85.99	1	CCOC(=O)c1c(CSc2ccc(OC(F)(F)F)cc2)n(C)c3ccc(O)cc13	14670393	IC50	=	2100.0	nM	5.68	IC50	=	2.1	uM			0	BAO_0000190	UO_0000065	http://www.openphacts.org/units/Nanomolar	1347605	CHEMBL3269883	B	Inhibition of 5-LO in human polymorphonuclear leukocytes assessed as inhibition of LTB4 production from arachidonic acid preincubated for 15 mins by HPLC analysis	1	Scientific Literature	Homo sapiens		9606	Autocuration	BAO_0000219	55	CHEMBL215	SINGLE PROTEIN	P09917	Arachidonate 5-lipoxygenase	Homo sapiens	9	Protein			83307	CHEMBL3259515
CHEMBL1650611	1062494	CHEMBL1650611	1062494		8c	144.15	1.53	105.04	0	Oc1cc(O)nc(S)n1	5193577	Inhibition	=	72.0	%		INH	=	72.0	%			0	BAO_0000201	UO_0000187	http://qudt.org/vocab/unit#Percent	715228	CHEMBL1664429	B	Inhibition of human recombinant 5-lipoxygenase at 1 mM after 10 mins by fluorescence assay	1	Scientific Literature	Homo sapiens		9606	Autocuration	BAO_0000357	55	CHEMBL215	SINGLE PROTEIN	P09917	Arachidonate 5-lipoxygenase	Homo sapiens	9	Protein			55288	CHEMBL1649420
CHEMBL2260964	1478789	CHEMBL2260964	1478789		4n	457.33	5.47	91.78	1	Clc1ccc(NC(=O)CN2C(=O)Sc3cc(ccc23)C(=O)c4ccccc4Cl)cc1	12465642	Inhibition					INH				Not Active		0	BAO_0000376			910249	CHEMBL3057543	B	Inhibition of 5-LOX (unknown origin) at 10 uM	1	Scientific Literature	Homo sapiens		9606	Autocuration	BAO_0000357	55	CHEMBL215	SINGLE PROTEIN	P09917	Arachidonate 5-lipoxygenase	Homo sapiens	9	Protein			69925	CHEMBL3045772
CHEMBL1242095	701321	CHEMBL1242095	701321		1, tHGA	304.38	4.53	77.76	0	CC(=CCC\C(=C\Cc1c(O)cc(O)c(C(=O)C)c1O)\C)C	7931287	Inhibition	=	13.0	%		INH	=	13.0	%			0	BAO_0000201	UO_0000187	http://qudt.org/vocab/unit#Percent	787673	CHEMBL1918170	B	Inhibition of human 5-LOX in human peripheral blood mononuclear leukocytes assessed as inhibition of calymycin A23187 stimulated LTB4 production at 0.1 uM preincubated for 15 mins before stimulation measured after 15 mins by enzyme immunoassay	1	Scientific Literature	Homo sapiens		9606	Autocuration	BAO_0000019	55	CHEMBL215	SINGLE PROTEIN	P09917	Arachidonate 5-lipoxygenase	Homo sapiens	9	Protein			60140	CHEMBL1914366
CHEMBL3613031	1961739	CHEMBL3613031	1961739		13b	445.47	2.08	129.84	0	CC(=O)Oc1ccc(\C=C\C(=O)OCCCCc2cnnn2CCCO)cc1OC(=O)C	15701157	IC50	=	6100.0	nM	5.22	IC50	=	6.1	uM			0	BAO_0000190	UO_0000065	http://www.openphacts.org/units/Nanomolar	1515806	CHEMBL3614568	B	Inhibition of human 5-LOX expressed in Escherichia coli Bl21 (DE3) assessed as reduction in LTB4 and 5-H(P)ETE) formation pre-incubated for 10 mins before arachidonic acid substrate addition by RP-HPLC method	1	Scientific Literature	Homo sapiens		9606	Autocuration	BAO_0000019	55	CHEMBL215	SINGLE PROTEIN	P09917	Arachidonate 5-lipoxygenase	Homo sapiens	9	Protein			93337	CHEMBL3612030
CHEMBL278034	21289	CHEMBL278034	21289		5r	342.82	5.88	42.6	1	COc1ccc(Cc2oc3c(Cl)cc(CC=C)c(O)c3c2C)cc1	717576	IC50	=	20.0	nM	7.7	IC50	=	20.0	nM			0	BAO_0000190	UO_0000065	http://www.openphacts.org/units/Nanomolar	157778	CHEMBL767839	F	Concentration required for 50 % inhibition of leukotriene B4 production in human PMN compared with controls in the absence of compound	1	Scientific Literature				Expert	BAO_0000019	55	CHEMBL215	SINGLE PROTEIN	P09917	Arachidonate 5-lipoxygenase	Homo sapiens	8	Homologous protein			10091	CHEMBL1124599
CHEMBL3613031	1961739	CHEMBL3613031	1961739		13b	445.47	2.08	129.84	0	CC(=O)Oc1ccc(\C=C\C(=O)OCCCCc2cnnn2CCCO)cc1OC(=O)C	15701180	IC50	=	7600.0	nM	5.12	IC50	=	7.6	uM			0	BAO_0000190	UO_0000065	http://www.openphacts.org/units/Nanomolar	1515808	CHEMBL3614570	B	Inhibition of 5-LOX in human neutrophils assessed as reduction in LTB4 and 5-H(P)ETE) formation pre-incubated for 15 mins before A23187 and arachidonic acid substrate addition by RP-HPLC method	1	Scientific Literature	Homo sapiens		9606	Autocuration	BAO_0000357	55	CHEMBL215	SINGLE PROTEIN	P09917	Arachidonate 5-lipoxygenase	Homo sapiens	9	Protein			93337	CHEMBL3612030
CHEMBL550332	564573	CHEMBL550332	564573		13	404.52	5.44	90.29	1	CCCCC(Sc1ccc(OCCCOc2cccc(OC)c2)cc1)C(=O)O	6205945	IC50	>	10000.0	nM		IC50	>	10.0	uM			0	BAO_0000190	UO_0000065	http://www.openphacts.org/units/Nanomolar	748824	CHEMBL1780806	B	Inhibition of human recombinant 5-lipoxygenase expressed in Escherichia coli BL21 assessed as enzyme product formation using arachidonic acid as substrate after 10 mins by RP-HPLC analysis	1	Scientific Literature	Homo sapiens		9606	Autocuration	BAO_0000019	55	CHEMBL215	SINGLE PROTEIN	P09917	Arachidonate 5-lipoxygenase	Homo sapiens	9	Protein			57731	CHEMBL1777776
CHEMBL180239	303190	CHEMBL180239	303190	CURCUMIN PYRAZOLE	5	364.39	4.45	87.6	0	COc1cc(\C=C\c2cc(\C=C\c3ccc(O)c(OC)c3)[nH]n2)ccc1O	14730605	IC50	=	700.0	nM	6.16	IC50	=	0.7	uM			0	BAO_0000190	UO_0000065	http://www.openphacts.org/units/Nanomolar	1361561	CHEMBL3295128	B	Inhibition of 5-LO in human neutrophils using arachidonic acid as substrate preincubated for 15 mins measured after 10 mins by HPLC analysis	1	Scientific Literature	Homo sapiens		9606	Autocuration	BAO_0000357	55	CHEMBL215	SINGLE PROTEIN	P09917	Arachidonate 5-lipoxygenase	Homo sapiens	9	Protein			83961	CHEMBL3286393
CHEMBL180239	303190	CHEMBL180239	303190	CURCUMIN PYRAZOLE	5	364.39	4.45	87.6	0	COc1cc(\C=C\c2cc(\C=C\c3ccc(O)c(OC)c3)[nH]n2)ccc1O	14732735	Ratio IC50	=	2.0			Ratio IC50	=	2.0				0				1361580	CHEMBL3295147	B	Ratio of curcumin IC50 to compound IC50 for 5-LO-mediated LTB4 formation in LPS-stimulated human monocytes preincubated for 15 mins before arachidonic acid substrate addition measured after 30 mins by UPLC-MS/MS analysis	1	Scientific Literature	Homo sapiens		9606	Autocuration	BAO_0000219	55	CHEMBL215	SINGLE PROTEIN	P09917	Arachidonate 5-lipoxygenase	Homo sapiens	9	Protein			83961	CHEMBL3286393
CHEMBL3352830	1817800	CHEMBL3352830	1817800		62	323.37	3.99	92.03	0	Cc1ccc(cc1)C2=NC(=O)\C(=C\c3ccc(cc3)C(=O)O)\S2	14972520	IC50	=	1460.0	nM	5.84	IC50	=	1.46	uM			0	BAO_0000190	UO_0000065	http://www.openphacts.org/units/Nanomolar	1432943	CHEMBL3383918	B	Inhibition of 5-LO in human PMNL S100 extract using arachidonic acid as substrate incubated for 15 mins prior to substrate addition measured after 10 mins by HPLC analysis	1	Scientific Literature	Homo sapiens		9606	Autocuration	BAO_0000357	55	CHEMBL215	SINGLE PROTEIN	P09917	Arachidonate 5-lipoxygenase	Homo sapiens	9	Protein			89916	CHEMBL3351894
CHEMBL82843	135005	CHEMBL1205315	679266		LY-233569	223.29	2.06	65.84	0	[Na+].CSc1ccccc1\C=C\C(=O)N(C)[O-]	732701	IC50	=	100.0	nM	7.0	IC50	=	0.1	uM			0	BAO_0000190	UO_0000065	http://www.openphacts.org/units/Nanomolar	729	CHEMBL615631	B	The compound was tested for inhibitory activity against 5-Lipoxygenase in human polymorphonuclear leukocytes[PMNS]	1	Scientific Literature				Autocuration	BAO_0000219	55	CHEMBL215	SINGLE PROTEIN	P09917	Arachidonate 5-lipoxygenase	Homo sapiens	8	Homologous protein			11311	CHEMBL1125472
CHEMBL2029849	1341897	CHEMBL2029849	1341897		3e	379.86	5.43	63.95	1	COc1ccc2cc(\C=C\3/SC(=NC3=O)c4ccc(Cl)cc4)ccc2c1	10891698	Activity	=	15.7	%		Activity	=	15.7	%			0	BAO_0001103	UO_0000187	http://qudt.org/vocab/unit#Percent	818994	CHEMBL2034138	B	Inhibition of 5-lipoxygenase in cell free S100 freshly isolated human PMNL cells assessed as assessed as residual activity at 10 uM preincubated for 15 mins measured after 10 mins by HPLC analysis relative to control	1	Scientific Literature	Homo sapiens		9606	Autocuration	BAO_0000219	55	CHEMBL215	SINGLE PROTEIN	P09917	Arachidonate 5-lipoxygenase	Homo sapiens	9	Protein			61988	CHEMBL2029222
CHEMBL1367191	791075	CHEMBL1367191	791075		26	282.36	4.31	62.39	0	COc1ccc(cc1)c2csc(Nc3ccccc3)n2	15021253	IC50	=	1600.0	nM	5.8	IC50	=	1.6	uM			0	BAO_0000190	UO_0000065	http://www.openphacts.org/units/Nanomolar	1452155	CHEMBL3365101	B	Inhibition of 5-lipoxygenase in human PMNL using arachidonic acid as substrate preincubated for 15 mins before substrate addition measured after 10 mins	1	Scientific Literature	Homo sapiens		9606	Autocuration	BAO_0000357	55	CHEMBL215	SINGLE PROTEIN	P09917	Arachidonate 5-lipoxygenase	Homo sapiens	9	Protein			90519	CHEMBL3352533
CHEMBL206632	345944	CHEMBL206632	345944		9	548.86	7.66	71.83	2	OC(c1cc(F)cc(Sc2ccc3C(=CC(=O)Oc3c2)c4ccc(Cl)cc4)c1)(C(F)(F)F)C(F)(F)F	1711263	IC50	=	400.0	nM	6.4	IC50	=	400.0	nM			0	BAO_0000190	UO_0000065	http://www.openphacts.org/units/Nanomolar	351710	CHEMBL870099	F	Inhibition of LTB4 production in calcium ionophore A-23187-stimulated human whole blood	1	Scientific Literature	Homo sapiens		9606	Expert	BAO_0000019	55	CHEMBL215	SINGLE PROTEIN	P09917	Arachidonate 5-lipoxygenase	Homo sapiens	9	Protein			31094	CHEMBL1147648
CHEMBL341040	211856	CHEMBL341040	211856		7	403.56	3.03	92.31	0	COC1(CCOCC1)c2cc(Sc3ccc4N(C)C(=O)CCc4c3)sc2C	1068259	IC50	=	20.0	nM	7.7	IC50	=	0.02	uM			0	BAO_0000190	UO_0000065	http://www.openphacts.org/units/Nanomolar	89911	CHEMBL702329	F	Inhibition of LT biosynthesis in vitro using A-23187-stimulated human whole blood.	1	Scientific Literature	Homo sapiens		9606	Expert	BAO_0000019	55	CHEMBL215	SINGLE PROTEIN	P09917	Arachidonate 5-lipoxygenase	Homo sapiens	9	Protein			13104	CHEMBL1128582
CHEMBL1289329	715734	CHEMBL1289329	715734		2i	474.5	5.06	108.28	1	CCC(O)(c1cn(Cc2ccc3c(c4ccccc4)c(sc3c2)C(=O)NC)nn1)C(F)(F)F	3599834	IC50	=	263.0	nM	6.58	IC50	=	263.0	nM			0	BAO_0000190	UO_0000065	http://www.openphacts.org/units/Nanomolar	686761	CHEMBL1291000	B	Inhibition of 5-lipoxygenase in human whole blood assessed as inhibition of LTB4 production	1	Scientific Literature	Homo sapiens		9606	Autocuration	BAO_0000357	55	CHEMBL215	SINGLE PROTEIN	P09917	Arachidonate 5-lipoxygenase	Homo sapiens	9	Protein			54069	CHEMBL1287744
CHEMBL3260690	1745641	CHEMBL3260690	1745641		18	369.48	5.47	76.76	1	CCOC(=O)c1c(CSc2cc(C)cc(C)c2)n(C)c3ccc(O)cc13	14670386	IC50	=	1800.0	nM	5.75	IC50	=	1.8	uM			0	BAO_0000190	UO_0000065	http://www.openphacts.org/units/Nanomolar	1347661	CHEMBL3270700	B	Inhibition of human recombinant 5-LO expressed in Escherichia coli BL21 using arachidonic acid as substrate preincubated for 5 to 10 mins by HPLC analysis	1	Scientific Literature	Homo sapiens		9606	Autocuration	BAO_0000019	55	CHEMBL215	SINGLE PROTEIN	P09917	Arachidonate 5-lipoxygenase	Homo sapiens	9	Protein			83307	CHEMBL3259515
CHEMBL3781006	2076274	CHEMBL3781006	2076274		39	456.88	6.3	85.45	1	OC(=O)c1noc(c2ccc(OCc3ccc4ccccc4n3)cc2)c1c5ccc(Cl)cc5	16520817	IC50	=	8000.0	nM	5.1	IC50	=	8.0	uM				BAO_0000190	UO_0000065	http://www.openphacts.org/units/Nanomolar	1563595	CHEMBL3783531	B	Inhibition of recombinant human 5-LO expressed in Escherichia coli BL21 assessed as 5-LO product formation preincubated for 15 mins followed by addition of arachidonic acid as substrate measured after 10 mins by RP-HPLC analysis	1	Scientific Literature	Homo sapiens		9606	Autocuration		55	CHEMBL215	SINGLE PROTEIN	P09917	Arachidonate 5-lipoxygenase	Homo sapiens	9	Protein			98702	CHEMBL3779871
CHEMBL459722	471098	CHEMBL459722	471098		3b	459.0	7.15	102.3	1	CCCCCCC(Sc1nc(Cl)cc(Nc2ccc3ncccc3c2)n1)C(=O)OCC	2594316	IC50	=	19000.0	nM	4.72	IC50	=	19.0	uM			1	BAO_0000190	UO_0000065	http://www.openphacts.org/units/Nanomolar	560974	CHEMBL1014421	B	Inhibition of human recombinant 5-LO expressed in Escherichia coli by cell-free assay	1	Scientific Literature	Homo sapiens		9606	Autocuration	BAO_0000019	55	CHEMBL215	SINGLE PROTEIN	P09917	Arachidonate 5-lipoxygenase	Homo sapiens	9	Protein			44797	CHEMBL1151733
CHEMBL2042354	1348784	CHEMBL2042354	1348784		3	513.5	3.69	143.36	1	OC(=O)c1ccc(Cn2cc(nn2)c3ccc(cc3)c4cccc(c4)C(=O)N5CCOCC5)c(c1)[N+](=O)[O-]	10927843	Activity	=	62.7	%		Activity	=	62.7	%			0	BAO_0001103	UO_0000187	http://qudt.org/vocab/unit#Percent	824651	CHEMBL2045709	B	Inhibition of human recombinant 5-lipoxygenase in cell-free system assessed as remaining activity at 10 uM preincubated for 10 mins before substrate arachidonic acid addition measured after 10 mins by RP-HPLC method	1	Scientific Literature	Homo sapiens		9606	Autocuration	BAO_0000357	55	CHEMBL215	SINGLE PROTEIN	P09917	Arachidonate 5-lipoxygenase	Homo sapiens	9	Protein			62361	CHEMBL2040712
CHEMBL3288309	1758845	CHEMBL3288309	1758845		3c	382.19	2.84	112.73	0	[O-][N+](=O)c1ccc2C(=NS(=O)(=O)c2c1)Nc3cccc(Br)c3	14710230	IC50	=	3400.0	nM	5.47	IC50	=	3.4	uM			0	BAO_0000190	UO_0000065	http://www.openphacts.org/units/Nanomolar	1363988	CHEMBL3295575	B	Inhibition of human 5-LOX using arachidonic acid as substrate measured as H2DCFDA conversion to 2',7'-dichlorofluorescein preincubated for 10 mins by fluorescence spectrophotometric analysis	1	Scientific Literature	Homo sapiens		9606	Autocuration	BAO_0000357	55	CHEMBL215	SINGLE PROTEIN	P09917	Arachidonate 5-lipoxygenase	Homo sapiens	9	Protein			83771	CHEMBL3286363
CHEMBL3760012	2062359	CHEMBL3760012	2062359		8a	439.95	6.44	76.62	1	CCOC(=O)c1c(CSc2ccccc2Cl)[nH]c3c4ccccc4c(OCC)cc13	16451962	IC50	=	1260.0	nM	5.9	IC50	=	1.26	uM				BAO_0000190	UO_0000065	http://www.openphacts.org/units/Nanomolar	1552587	CHEMBL3762392	B	Inhibition of 5-LOX in human intact polymorphonuclear leukocytes preincubated for 15 mins with CaCl2, A23187 measured after 10 mins by HPLC analysis	1	Scientific Literature	Homo sapiens		9606	Autocuration		55	CHEMBL215	SINGLE PROTEIN	P09917	Arachidonate 5-lipoxygenase	Homo sapiens	9	Protein			97930	CHEMBL3758140
CHEMBL3109727	1614930	CHEMBL3109727	1614930		Ia	244.24	1.77	63.6	0	COC1=CC(=O)C(=C(Cc2ccccc2)C1=O)O	13892993	IC50	>	10000.0	nM		IC50	>	10.0	uM			0	BAO_0000190	UO_0000065	http://www.openphacts.org/units/Nanomolar	1287338	CHEMBL3111168	B	Inhibition of 5-LO in human PMNL using arachidonic acid as substrate preincubated for 15 mins	1	Scientific Literature	Homo sapiens		9606	Autocuration	BAO_0000357	55	CHEMBL215	SINGLE PROTEIN	P09917	Arachidonate 5-lipoxygenase	Homo sapiens	9	Protein			76652	CHEMBL3108770
CHEMBL3109727	1614930	CHEMBL3109727	1614930		Ia	244.24	1.77	63.6	0	COC1=CC(=O)C(=C(Cc2ccccc2)C1=O)O	13893378	Activity	=	109.6	%		Activity	=	109.6	%			0	BAO_0001103	UO_0000187	http://qudt.org/vocab/unit#Percent	1287341	CHEMBL3111171	B	Inhibition of human recombinant 5-LO expressed in Escherichia coli BL21 using arachidonic acid as substrate assessed as residual activity at 10 uM after 10 mins	1	Scientific Literature	Homo sapiens		9606	Autocuration	BAO_0000019	55	CHEMBL215	SINGLE PROTEIN	P09917	Arachidonate 5-lipoxygenase	Homo sapiens	9	Protein			76652	CHEMBL3108770
CHEMBL3144576	1633867	CHEMBL3144576	1633867		21i	239.27	1.93	45.23	0	Cc1ccncc1CN2Nc3ccccc3C2=O	491371	EC50	=	5.0	mg kg-1		EC50	=	5.0	mg kg-1		Non standard unit for type	0	BAO_0000188	UO_0000308		98489	CHEMBL879813	F	Ex vivo inhibition of LTB4 production was measured in dog blood	1	Scientific Literature	Canis lupus familiaris		9615	Expert	BAO_0000019	55	CHEMBL215	SINGLE PROTEIN	P09917	Arachidonate 5-lipoxygenase	Homo sapiens	8	Homologous protein			10917	CHEMBL1125845
CHEMBL2029855	1341904	CHEMBL2029855	1341904		4b	449.52	6.99	73.19	1	O=C1N=C(S/C/1=C\c2ccc(Oc3ccccc3)cc2)c4ccc(Oc5ccccc5)cc4	10891672	Activity	=	29.4	%		Activity	=	29.4	%			0	BAO_0001103	UO_0000187	http://qudt.org/vocab/unit#Percent	818993	CHEMBL2034137	B	Inhibition of 5-lipoxygenase in human polynuclear leukocytes assessed as residual activity at 10 uM preincubated for 15 mins measured after 10 mins by HPLC analysis relative to control	1	Scientific Literature	Homo sapiens		9606	Autocuration	BAO_0000219	55	CHEMBL215	SINGLE PROTEIN	P09917	Arachidonate 5-lipoxygenase	Homo sapiens	9	Protein			61988	CHEMBL2029222
CHEMBL316040	135680	CHEMBL316040	135680	TEPOXALIN	27(Tepoxalin)	385.84	4.23	67.59	0	COc1ccc(cc1)n2nc(CCC(=O)N(C)O)cc2c3ccc(Cl)cc3	724466	EC50	=	70.0	nM	7.16	EC50	=	0.07	uM			0	BAO_0000188	UO_0000065	http://www.openphacts.org/units/Nanomolar	98492	CHEMBL707313	F	In vitro inhibition of ionophore stimulated LTB4 release from human peripheral blood leukocytes.	1	Scientific Literature				Expert	BAO_0000019	55	CHEMBL215	SINGLE PROTEIN	P09917	Arachidonate 5-lipoxygenase	Homo sapiens	8	Homologous protein			11391	CHEMBL1125535
CHEMBL459520	470841	CHEMBL459520	470841		2f	389.86	4.34	99.5	0	CCOC(=O)CSc1nc(Cl)cc(OCc2ccc3ncccc3c2)n1	2375654	Activity	=	80.0	%		Activity	=	80.0	%			0	BAO_0001103	UO_0000187	http://qudt.org/vocab/unit#Percent	510926	CHEMBL1007260	B	Inhibition of 5-lipoxygenase in human intact polymorphonuclear leukocytes assessed as suppression of A23187-induced product formation at 1 uM	1	Scientific Literature	Homo sapiens		9606	Autocuration	BAO_0000019	55	CHEMBL215	SINGLE PROTEIN	P09917	Arachidonate 5-lipoxygenase	Homo sapiens	9	Protein			45163	CHEMBL1140046
CHEMBL87722	141858	CHEMBL87722	141858		4b	334.41	3.74	27.69	0	COC1(CCOC1)c2cccc(OCc3ccc4ccccc4c3)c2	1037916	IC50	=	700.0	nM	6.16	IC50	=	0.7	uM			0	BAO_0000190	UO_0000065	http://www.openphacts.org/units/Nanomolar	3807	CHEMBL619882	B	In vitro inhibition of leukotriene B4 synthesis in human whole blood by inhibiting 5-lipoxygenase	1	Scientific Literature				Expert	BAO_0000357	55	CHEMBL215	SINGLE PROTEIN	P09917	Arachidonate 5-lipoxygenase	Homo sapiens	8	Homologous protein			11320	CHEMBL1125479
CHEMBL284104	33029	CHEMBL284104	33029	DIPICOLINIC ACID	8a	167.12	0.8	87.49	0	OC(=O)c1cccc(n1)C(=O)O	5194375	Inhibition	=	31.0	%		INH	=	31.0	%			0	BAO_0000201	UO_0000187	http://qudt.org/vocab/unit#Percent	715228	CHEMBL1664429	B	Inhibition of human recombinant 5-lipoxygenase at 1 mM after 10 mins by fluorescence assay	1	Scientific Literature	Homo sapiens		9606	Autocuration	BAO_0000357	55	CHEMBL215	SINGLE PROTEIN	P09917	Arachidonate 5-lipoxygenase	Homo sapiens	9	Protein			55288	CHEMBL1649420
CHEMBL2042364	1348794	CHEMBL2042364	1348794		13	444.4	4.22	151.12	0	OC(=O)c1ccc(cc1)c2ccc(cc2)c3cn(Cc4ccc(cc4[N+](=O)[O-])C(=O)O)nn3	10927848	IC50	>	5000.0	nM		IC50	>	5.0	uM			0	BAO_0000190	UO_0000065	http://www.openphacts.org/units/Nanomolar	824650	CHEMBL2045708	B	Inhibition of 5-lipoxygenase in human neutrophil preincubated for 15 mins before substrate arachidonic acid addition measured after 10 mins by HPLC method	1	Scientific Literature	Homo sapiens		9606	Autocuration	BAO_0000357	55	CHEMBL215	SINGLE PROTEIN	P09917	Arachidonate 5-lipoxygenase	Homo sapiens	9	Protein			62361	CHEMBL2040712
CHEMBL3608365	1959218	CHEMBL3608365	1959218		2, myrtucommulone B, MC B	414.49	4.76	100.9	0	CC(C)[C@H]1C2=C(Oc3c1c(O)cc(O)c3C(=O)C(C)C)C(C)(C)C(=O)C(C)(C)C2=O	15693175	IC50	=	1600.0	nM	5.8	IC50	=	1.6	uM			0	BAO_0000190	UO_0000065	http://www.openphacts.org/units/Nanomolar	1513806	CHEMBL3611124	B	Inhibition of 5-LO in ionophore A23187-stimulated human PMNL using arachidonic acid as substrate assessed as formation of LTB4, 5(S),12(S)-DiHETE, 5-H(p)ETE preincubated for 15 mins followed by substrate and ionophore addition measured after 10 mins by HPLC analysis	1	Scientific Literature	Homo sapiens		9606	Autocuration	BAO_0000357	55	CHEMBL215	SINGLE PROTEIN	P09917	Arachidonate 5-lipoxygenase	Homo sapiens	9	Protein			93212	CHEMBL3608292
CHEMBL2042364	1348794	CHEMBL2042364	1348794		13	444.4	4.22	151.12	0	OC(=O)c1ccc(cc1)c2ccc(cc2)c3cn(Cc4ccc(cc4[N+](=O)[O-])C(=O)O)nn3	10927826	Activity	=	62.7	%		Activity	=	62.7	%			0	BAO_0001103	UO_0000187	http://qudt.org/vocab/unit#Percent	824653	CHEMBL2045711	B	Inhibition of human recombinant 5-lipoxygenase in cell-free system assessed as remaining activity at 5 uM preincubated for 10 mins before substrate arachidonic acid addition measured after 10 mins by RP-HPLC method	1	Scientific Literature	Homo sapiens		9606	Autocuration	BAO_0000357	55	CHEMBL215	SINGLE PROTEIN	P09917	Arachidonate 5-lipoxygenase	Homo sapiens	9	Protein			62361	CHEMBL2040712
CHEMBL1573436	997320	CHEMBL1573436	997320		5, ML127	377.26	3.11	90.46	0	CC(=O)NC(c1cccs1)c2cc(Br)c3cccnc3c2O	6305278	IC50	>	100000.0	nM		IC50	>	100.0	uM			0	BAO_0000190	UO_0000065	http://www.openphacts.org/units/Nanomolar	761394	CHEMBL1817024	B	Inhibition of human 5-lipoxygenase assessed as conjugated diene product formation using arachidonic acid by UV-vis spectrophotometer analysis	1	Scientific Literature	Homo sapiens		9606	Autocuration	BAO_0000357	55	CHEMBL215	SINGLE PROTEIN	P09917	Arachidonate 5-lipoxygenase	Homo sapiens	9	Protein			58567	CHEMBL1811753
CHEMBL2336203	1525870	CHEMBL2336203	1525870		5c	388.42	3.23	68.61	0	O=C(\C=C\c1ccccc1)n2cc(C(=O)C(=O)N3CCOCC3)c4ccccc24	12707198	IC50	=	5000.0	nM	5.3	IC50	=	5.0	uM			0	BAO_0000190	UO_0000065	http://www.openphacts.org/units/Nanomolar	943200	CHEMBL2346231	B	Inhibition of 5LOX (unknown origin) using arachidonic acid as substrate after 5 mins by spectrophotometric analysis	1	Scientific Literature	Homo sapiens		9606	Autocuration	BAO_0000357	55	CHEMBL215	SINGLE PROTEIN	P09917	Arachidonate 5-lipoxygenase	Homo sapiens	9	Protein			72445	CHEMBL2331414
CHEMBL3113167	1616123	CHEMBL3113167	1616123		37	424.47	3.51	124.72	0	COc1cccc(CNc2ccc(cc2)S(=O)(=O)Nc3nc4ccccc4[nH]3)c1O	13920033	IC50	>	35000.0	nM		IC50	>	35.0	uM			0	BAO_0000190	UO_0000065	http://www.openphacts.org/units/Nanomolar	1290548	CHEMBL3119997	B	Inhibition of human 5-LOX using arachidonic acid as substrate by UV-vis spectrophotometric analysis	1	Scientific Literature	Homo sapiens		9606	Autocuration	BAO_0000357	55	CHEMBL215	SINGLE PROTEIN	P09917	Arachidonate 5-lipoxygenase	Homo sapiens	9	Protein			76818	CHEMBL3112506
CHEMBL88724	142274	CHEMBL88724	142274		4ee	397.44	2.84	48.0	0	COC1(CCOCC1)c2cc(F)cc(OCc3ccc4N(C)C=CC(=O)c4c3)c2	1041454	IC50	=	30000.0	nM	4.52	IC50	=	30.0	uM			0	BAO_0000190	UO_0000065	http://www.openphacts.org/units/Nanomolar	3807	CHEMBL619882	B	In vitro inhibition of leukotriene B4 synthesis in human whole blood by inhibiting 5-lipoxygenase	1	Scientific Literature				Expert	BAO_0000357	55	CHEMBL215	SINGLE PROTEIN	P09917	Arachidonate 5-lipoxygenase	Homo sapiens	8	Homologous protein			11320	CHEMBL1125479
CHEMBL490461	500061	CHEMBL490461	500061		11a	379.84	5.5	62.31	1	CCOC(=O)c1c(Cc2cccc(Cl)c2)[nH]c3c4ccccc4c(O)cc13	2633505	IC50	=	1600.0	nM	5.8	IC50	=	1.6	uM			0	BAO_0000190	UO_0000065	http://www.openphacts.org/units/Nanomolar	520053	CHEMBL939892	B	Inhibition of 5-lipoxygenase in A-23817-challenged human whole blood assessed as 5-HETE formation after 10 mins by intact cell based assay	1	Scientific Literature	Homo sapiens		9606	Autocuration	BAO_0000219	55	CHEMBL215	SINGLE PROTEIN	P09917	Arachidonate 5-lipoxygenase	Homo sapiens	9	Protein			46825	CHEMBL1137012
CHEMBL29097	41530	CHEMBL29097	41530		9, MK-886	472.08	8.11	67.53	1	CC(C)c1ccc2c(c1)c(SC(C)(C)C)c(CC(C)(C)C(=O)O)n2Cc3ccc(Cl)cc3	2594305	Activity					Activity				Not Active		0	BAO_0000375			560971	CHEMBL1014418	B	Inhibition of 5-LO in human PMNL cells at 10 uM relative to control	1	Scientific Literature	Homo sapiens		9606	Autocuration	BAO_0000219	55	CHEMBL215	SINGLE PROTEIN	P09917	Arachidonate 5-lipoxygenase	Homo sapiens	9	Protein			44797	CHEMBL1151733
CHEMBL7660	2271	CHEMBL7660	2271	PHENIDONE	phenidone	162.19	1.11	32.34	0	O=C1CCN(N1)c2ccccc2	502060	EC50	=	5.0	mg kg-1		EC50	=	5.0	mg kg-1		Non standard unit for type	0	BAO_0000188	UO_0000308		98489	CHEMBL879813	F	Ex vivo inhibition of LTB4 production was measured in dog blood	1	Scientific Literature	Canis lupus familiaris		9615	Expert	BAO_0000019	55	CHEMBL215	SINGLE PROTEIN	P09917	Arachidonate 5-lipoxygenase	Homo sapiens	8	Homologous protein			10917	CHEMBL1125845
CHEMBL106206	177203	CHEMBL106206	177203		24	325.45	3.39	119.0	0	CC(C)c1ccc2nc(SCCNC(=O)N(C)O)sc2c1	743149	EC50	=	160.0	nM	6.8	EC50	=	0.16	uM			0	BAO_0000188	UO_0000065	http://www.openphacts.org/units/Nanomolar	98492	CHEMBL707313	F	In vitro inhibition of ionophore stimulated LTB4 release from human peripheral blood leukocytes.	1	Scientific Literature				Expert	BAO_0000019	55	CHEMBL215	SINGLE PROTEIN	P09917	Arachidonate 5-lipoxygenase	Homo sapiens	8	Homologous protein			11391	CHEMBL1125535
CHEMBL328041	148103	CHEMBL328041	148103		10f	266.34	3.78	33.2	0	CCC1(CC)C(=O)N(c2ccccc2)c3ncccc13	1175425	Inhibition	=	12.0	%		Inhibition	=	12.0	%			0	BAO_0000201	UO_0000187	http://qudt.org/vocab/unit#Percent	3841	CHEMBL873950	B	In vitro inhibitory activity against 5-lipoxygenase in human polymorphonuclear (PMN) cells	1	Scientific Literature				Expert	BAO_0000019	55	CHEMBL215	SINGLE PROTEIN	P09917	Arachidonate 5-lipoxygenase	Homo sapiens	8	Homologous protein			10319	CHEMBL1125117
CHEMBL2147417	1420917	CHEMBL2147417	1420917		3	284.35	3.89	49.69	0	C[C@@H]1[C@H](C)[C@H](O[C@H]1c2ccc(O)cc2)c3ccc(O)cc3	12033711	IC50	>	50000.0	nM		IC50	>	50.0	uM			0	BAO_0000190	UO_0000065	http://www.openphacts.org/units/Nanomolar	849364	CHEMBL2149156	B	Inhibition of 5-lipoxygenase in human neutrophils assessed as inhibition of LTB4 production	1	Scientific Literature	Homo sapiens		9606	Autocuration	BAO_0000357	55	CHEMBL215	SINGLE PROTEIN	P09917	Arachidonate 5-lipoxygenase	Homo sapiens	9	Protein			65383	CHEMBL2146414
CHEMBL29097	41530	CHEMBL29097	41530		36, MK-886	472.08	8.11	67.53	1	CC(C)c1ccc2c(c1)c(SC(C)(C)C)c(CC(C)(C)C(=O)O)n2Cc3ccc(Cl)cc3	12105030	IC50	=	90.0	nM	7.05	IC50	=	0.09	uM			1	BAO_0000190	UO_0000065	http://www.openphacts.org/units/Nanomolar	861606	CHEMBL2174547	B	Inhibition of 5-lipoxygenase-mediated 5(S)-H(p)ETE formation in fMLP-stimulated human PMNL incubated 10 mins prior to fMLP challenge	1	Scientific Literature	Homo sapiens		9606	Autocuration	BAO_0000357	55	CHEMBL215	SINGLE PROTEIN	P09917	Arachidonate 5-lipoxygenase	Homo sapiens	9	Protein			65904	CHEMBL2169781
CHEMBL2042359	1348789	CHEMBL2042359	1348789		8	416.39	4.34	134.05	0	OC(=O)c1ccc(Cn2cc(nn2)c3ccc(cc3)c4cccc(O)c4)c(c1)[N+](=O)[O-]	10927839	Activity	=	80.2	%		Activity	=	80.2	%			0	BAO_0001103	UO_0000187	http://qudt.org/vocab/unit#Percent	824651	CHEMBL2045709	B	Inhibition of human recombinant 5-lipoxygenase in cell-free system assessed as remaining activity at 10 uM preincubated for 10 mins before substrate arachidonic acid addition measured after 10 mins by RP-HPLC method	1	Scientific Literature	Homo sapiens		9606	Autocuration	BAO_0000357	55	CHEMBL215	SINGLE PROTEIN	P09917	Arachidonate 5-lipoxygenase	Homo sapiens	9	Protein			62361	CHEMBL2040712
CHEMBL1650626	1062534	CHEMBL1650626	1062534		12f	156.11	1.42	57.53	0	OC(=O)c1ccc(F)cc1O	5194137	Inhibition	=	31.0	%		INH	=	31.0	%			0	BAO_0000201	UO_0000187	http://qudt.org/vocab/unit#Percent	715228	CHEMBL1664429	B	Inhibition of human recombinant 5-lipoxygenase at 1 mM after 10 mins by fluorescence assay	1	Scientific Literature	Homo sapiens		9606	Autocuration	BAO_0000357	55	CHEMBL215	SINGLE PROTEIN	P09917	Arachidonate 5-lipoxygenase	Homo sapiens	9	Protein			55288	CHEMBL1649420
CHEMBL2029831	1341879	CHEMBL2029831	1341879		1a	309.38	4.34	63.95	0	COc1ccc(cc1)C2=NC(=O)\C(=C\c3ccc(C)cc3)\S2	10891576	IC50	=	280.0	nM	6.55	IC50	=	0.28	uM			0	BAO_0000190	UO_0000065	http://www.openphacts.org/units/Nanomolar	818991	CHEMBL2034135	B	Inhibition of 5-lipoxygenase in human polynuclear leukocytes assessed as inhibition of A23187-stimulated 5-LO product formation preincubated for 15 mins measured after 10 mins by HPLC analysis	1	Scientific Literature	Homo sapiens		9606	Autocuration	BAO_0000219	55	CHEMBL215	SINGLE PROTEIN	P09917	Arachidonate 5-lipoxygenase	Homo sapiens	9	Protein			61988	CHEMBL2029222
CHEMBL2029831	1341879	CHEMBL2029831	1341879		1a	309.38	4.34	63.95	0	COc1ccc(cc1)C2=NC(=O)\C(=C\c3ccc(C)cc3)\S2	10891648	Activity	<	10.0	%		Activity	<	10.0	%			0	BAO_0001103	UO_0000187	http://qudt.org/vocab/unit#Percent	818993	CHEMBL2034137	B	Inhibition of 5-lipoxygenase in human polynuclear leukocytes assessed as residual activity at 10 uM preincubated for 15 mins measured after 10 mins by HPLC analysis relative to control	1	Scientific Literature	Homo sapiens		9606	Autocuration	BAO_0000219	55	CHEMBL215	SINGLE PROTEIN	P09917	Arachidonate 5-lipoxygenase	Homo sapiens	9	Protein			61988	CHEMBL2029222
CHEMBL341287	211573	CHEMBL341287	211573		11d	364.48	2.87	117.48	0	C\C(=N/O)\c1ccc(Sc2ncc(s2)[C@@]3(C)COC(C)(C)O3)cc1	1094575	IC50	=	130.0	nM	6.89	IC50	=	0.13	uM			0	BAO_0000190	UO_0000065	http://www.openphacts.org/units/Nanomolar	89911	CHEMBL702329	F	Inhibition of LT biosynthesis in vitro using A-23187-stimulated human whole blood.	1	Scientific Literature	Homo sapiens		9606	Expert	BAO_0000019	55	CHEMBL215	SINGLE PROTEIN	P09917	Arachidonate 5-lipoxygenase	Homo sapiens	9	Protein			13104	CHEMBL1128582
CHEMBL96611	153853	CHEMBL96611	153853		4e	551.1	7.06	98.88	2	COc1ccc(COc2ccc3c4c2CC(C)Sc4c(CC(C)(C)C(=O)O)n3Cc5ccc(Cl)cc5)nc1	1146168	IC50	=	12.0	nM	7.92	IC50	=	12.0	nM			0	BAO_0000190	UO_0000065	http://www.openphacts.org/units/Nanomolar	90626	CHEMBL699908	F	In vitro inhibition of LTB4 biosynthesis in [Ca(2+)]-ionophore-activated human polymorphonuclear leukocytes	1	Scientific Literature	Homo sapiens		9606	Expert	BAO_0000019	55	CHEMBL215	SINGLE PROTEIN	P09917	Arachidonate 5-lipoxygenase	Homo sapiens	9	Protein			11966	CHEMBL1126955
CHEMBL1917089	1264552	CHEMBL1917089	1264552		18b	369.48	3.17	116.6	0	CCc1ccc(cc1)S2=NS(=O)(=O)c3cc(ccc23)S(=O)(=O)C	7931224	Inhibition	=	35.0	%		INH	=	35.0	%			0	BAO_0000201	UO_0000187	http://qudt.org/vocab/unit#Percent	787582	CHEMBL1917975	B	Inhibition of recombinant human 5-LOX in human PBML assessed as inhibition of A23187-induced LTB4 production at 10 uM preincubated for 15 mins measured after 15 mins by enzyme immunoassay	1	Scientific Literature	Homo sapiens		9606	Autocuration	BAO_0000357	55	CHEMBL215	SINGLE PROTEIN	P09917	Arachidonate 5-lipoxygenase	Homo sapiens	9	Protein			60139	CHEMBL1914427
CHEMBL1958143	1283681	CHEMBL1958143	1283681		31	411.54	6.78	38.56	1	Cc1ccc2nc(c(NC3CCCCC3)n2c1)c4cccc(OCc5ccccc5)c4	8052280	IC50	=	430.0	nM	6.37	IC50	=	0.43	uM			0	BAO_0000190	UO_0000065	http://www.openphacts.org/units/Nanomolar	808210	CHEMBL1961122	B	Inhibition of 5-lipoxygenase in human polymorphonuclear leukocytes assessed as reduction in A23187 and AA-stimulated 5-LO product formation preincubated for 15 mins prior stimulation measured after 10 mins by HPLC analysis	1	Scientific Literature	Homo sapiens		9606	Autocuration	BAO_0000219	55	CHEMBL215	SINGLE PROTEIN	P09917	Arachidonate 5-lipoxygenase	Homo sapiens	9	Protein			61272	CHEMBL1955753
CHEMBL108204	177275	CHEMBL108204	177275		1	268.36	2.32	106.97	0	CN(O)C(=O)CCSc1nc2ccccc2s1	735199	EC50	=	39.0	nM	7.41	EC50	=	0.039	uM			0	BAO_0000188	UO_0000065	http://www.openphacts.org/units/Nanomolar	98492	CHEMBL707313	F	In vitro inhibition of ionophore stimulated LTB4 release from human peripheral blood leukocytes.	1	Scientific Literature				Expert	BAO_0000019	55	CHEMBL215	SINGLE PROTEIN	P09917	Arachidonate 5-lipoxygenase	Homo sapiens	8	Homologous protein			11391	CHEMBL1125535
CHEMBL128094	212249	CHEMBL128094	212249		3g	490.55	4.87	64.99	0	OC1(CC2OC(C1)C=C2)c3cccc(COc4ccc5c(c6COC(=O)c6cc5c4)c7ccccc7)c3	653589	IC50	=	400.0	nM	6.4	IC50	=	400.0	nM			0	BAO_0000190	UO_0000065	http://www.openphacts.org/units/Nanomolar	3826	CHEMBL618012	B	Potency to inhibit oxidation of arachidonic acid by recombinant human 5-lipoxygenase	1	Scientific Literature				Expert	BAO_0000357	55	CHEMBL215	SINGLE PROTEIN	P09917	Arachidonate 5-lipoxygenase	Homo sapiens	8	Homologous protein			13623	CHEMBL1129067
CHEMBL212151	352373	CHEMBL212151	352373		3h	399.87	4.67	68.8	0	CCOC(=O)c1c([nH]c2ccc(O)cc12)N3CCN(CC3)c4ccc(Cl)cc4	1737883	IC50	=	5000.0	nM	5.3	IC50	=	5.0	uM			0	BAO_0000190	UO_0000065	http://www.openphacts.org/units/Nanomolar	370438	CHEMBL869693	B	Inhibition of 5-LOX in A-23187-stimulated PNML	1	Scientific Literature	Homo sapiens		9606	Expert	BAO_0000357	55	CHEMBL215	SINGLE PROTEIN	P09917	Arachidonate 5-lipoxygenase	Homo sapiens	9	Protein			31377	CHEMBL1138080
CHEMBL1917104	1264567	CHEMBL1917104	1264567		30h	309.32	1.45	132.8	0	[O-][N+](=O)c1ccc2c(c1)S(=O)(=O)N=S2c3ccncc3	7931257	Inhibition	=	17.0	%		INH	=	17.0	%			0	BAO_0000201	UO_0000187	http://qudt.org/vocab/unit#Percent	787582	CHEMBL1917975	B	Inhibition of recombinant human 5-LOX in human PBML assessed as inhibition of A23187-induced LTB4 production at 10 uM preincubated for 15 mins measured after 15 mins by enzyme immunoassay	1	Scientific Literature	Homo sapiens		9606	Autocuration	BAO_0000357	55	CHEMBL215	SINGLE PROTEIN	P09917	Arachidonate 5-lipoxygenase	Homo sapiens	9	Protein			60139	CHEMBL1914427
CHEMBL3416362	1839561	CHEMBL3416362	1839561		25c	378.55	6.9	52.6	1	CCCCCCCCCCCCCCCC1=C(OC)C(=CC(=O)C1=O)OC	15225886	IC50	=	620.0	nM	6.21	IC50	=	0.62	uM			0	BAO_0000190	UO_0000065	http://www.openphacts.org/units/Nanomolar	1472475	CHEMBL3420628	B	Inhibition of human recombinant 5-LOX expressed in Escherichia coli BL21 incubated for 10 mins in presence of arachidonic acid by RP-HPLC based cell-free assay	1	Scientific Literature	Homo sapiens		9606	Autocuration	BAO_0000019	55	CHEMBL215	SINGLE PROTEIN	P09917	Arachidonate 5-lipoxygenase	Homo sapiens	9	Protein			91551	CHEMBL3414543
CHEMBL2110174	1382614	CHEMBL2093045	1368234		11(S-E)	432.51	5.55	81.01	1	[Na+].C\C(=N/O[C@@H](C1CCCCC1)c2ccc(OCc3ccc4ccccc4n3)cc2)\C(=O)[O-]	1086770	IC50	=	34.0	nM	7.47	IC50	=	34.0	nM			0	BAO_0000190	UO_0000065	http://www.openphacts.org/units/Nanomolar	86312	CHEMBL696464	F	Inhibition of calcium ionophore (A-23187)-stimulated LTB4 formation in human neutrophil assay	1	Scientific Literature				Expert	BAO_0000019	55	CHEMBL215	SINGLE PROTEIN	P09917	Arachidonate 5-lipoxygenase	Homo sapiens	8	Homologous protein			15812	CHEMBL1133707
CHEMBL399821	403019	CHEMBL399821	403019		14n	509.68	6.66	120.69	2	CCCCCc1ccc(cc1)S(=O)(=O)NCCc2nc([nH]c2c3ccc(OC)cc3)c4cccs4	1980448	Inhibition	=	41.0	%		Inhibition	=	41.0	%			0	BAO_0000201	UO_0000187	http://qudt.org/vocab/unit#Percent	448807	CHEMBL897953	B	Inhibition of human 5-lipoxygenase at 10 uM	1	Scientific Literature	Homo sapiens		9606	Intermediate	BAO_0000357	55	CHEMBL215	SINGLE PROTEIN	P09917	Arachidonate 5-lipoxygenase	Homo sapiens	9	Protein			36937	CHEMBL1149679
CHEMBL280317	19045	CHEMBL280317	19045		3	393.43	3.98	84.09	0	CS(=O)(=O)c1ccc(cc1)c2nc(c3ccc(F)cc3)c([nH]2)c4ccncc4	915157	IC50	=	200.0	nM	6.7	IC50	=	0.2	uM			0	BAO_0000190	UO_0000065	http://www.openphacts.org/units/Nanomolar	88003	CHEMBL697605	F	Inhibitory activity against interleukin-1 (IL-1) synthesis, using intact human monocytes	1	Scientific Literature	Homo sapiens		9606	Expert	BAO_0000019	55	CHEMBL215	SINGLE PROTEIN	P09917	Arachidonate 5-lipoxygenase	Homo sapiens	9	Protein			1175	CHEMBL1150984
CHEMBL89700	142835	CHEMBL89700	142835	METHYLHONOKIOL	1b	280.36	5.11	29.46	1	COc1ccc(cc1CC=C)c2cc(CC=C)ccc2O	2696493	Inhibition	=	96.4	%		INH	=	96.4	%			0	BAO_0000201	UO_0000187	http://qudt.org/vocab/unit#Percent	578975	CHEMBL1061424	B	Inhibition of 5LOX-mediated LTB4 formation in stimulated human polymorphonuclear leukocytes at 8 uM	1	Scientific Literature	Homo sapiens		9606	Intermediate	BAO_0000019	55	CHEMBL215	SINGLE PROTEIN	P09917	Arachidonate 5-lipoxygenase	Homo sapiens	9	Protein			47888	CHEMBL1152958
CHEMBL328958	141395	CHEMBL328958	141395		4bb	379.45	2.53	48.0	0	COC1(CCOCC1)c2cccc(OCc3ccc4C=CC(=O)N(C)c4c3)c2	1062673	IC50	=	200.0	nM	6.7	IC50	=	0.2	uM			0	BAO_0000190	UO_0000065	http://www.openphacts.org/units/Nanomolar	3807	CHEMBL619882	B	In vitro inhibition of leukotriene B4 synthesis in human whole blood by inhibiting 5-lipoxygenase	1	Scientific Literature				Expert	BAO_0000357	55	CHEMBL215	SINGLE PROTEIN	P09917	Arachidonate 5-lipoxygenase	Homo sapiens	8	Homologous protein			11320	CHEMBL1125479
CHEMBL211821	352376	CHEMBL211821	352376		9a	322.4	4.43	43.26	0	CCOC(=O)c1c(NC(C)c2ccccc2)n(C)c3ccccc13	1737770	Inhibition	=	48.0	%		Inhibition	=	48.0	%			0	BAO_0000201	UO_0000187	http://qudt.org/vocab/unit#Percent	370436	CHEMBL869691	B	Inhibition of 5-LOX in A-23187-stimulated PNML at 10 uM	1	Scientific Literature	Homo sapiens		9606	Expert	BAO_0000357	55	CHEMBL215	SINGLE PROTEIN	P09917	Arachidonate 5-lipoxygenase	Homo sapiens	9	Protein			31377	CHEMBL1138080
CHEMBL3608370	1959223	CHEMBL3608370	1959223		54	708.92	7.53	172.59	3	CC(C)C(C1=C(O)CC(C)(C)CC1=O)c2c(O)c(C(C(C)C)C3=C(O)CC(C)(C)CC3=O)c(O)c(C(C(C)C)C4=C(O)CC(C)(C)CC4=O)c2O	15693778	Activity	=	83.5	%		Activity	=	83.5	%			0	BAO_0001103	UO_0000187	http://qudt.org/vocab/unit#Percent	1513807	CHEMBL3611125	B	Inhibition of 5-LO in ionophore A23187-stimulated human PMNL using arachidonic acid as substrate assessed as remaining activity at 10 uM preincubated for 15 mins followed by substrate and ionophore addition measured after 10 mins by HPLC analysis relative to control	1	Scientific Literature	Homo sapiens		9606	Autocuration	BAO_0000357	55	CHEMBL215	SINGLE PROTEIN	P09917	Arachidonate 5-lipoxygenase	Homo sapiens	9	Protein			93212	CHEMBL3608292
CHEMBL3608359	1959212	CHEMBL3608359	1959212		34	724.92	8.94	186.49	2	CCCCCC(=O)c1c(O)c(C(CC(C)C)C2=C(O)C(C)(C)C(=O)C(C)(C)C2=O)c(O)c(C(CC(C)C)C3=C(O)C(C)(C)C(=O)C(C)(C)C3=O)c1O	15693168	IC50	=	460.0	nM	6.34	IC50	=	0.46	uM			0	BAO_0000190	UO_0000065	http://www.openphacts.org/units/Nanomolar	1513806	CHEMBL3611124	B	Inhibition of 5-LO in ionophore A23187-stimulated human PMNL using arachidonic acid as substrate assessed as formation of LTB4, 5(S),12(S)-DiHETE, 5-H(p)ETE preincubated for 15 mins followed by substrate and ionophore addition measured after 10 mins by HPLC analysis	1	Scientific Literature	Homo sapiens		9606	Autocuration	BAO_0000357	55	CHEMBL215	SINGLE PROTEIN	P09917	Arachidonate 5-lipoxygenase	Homo sapiens	9	Protein			93212	CHEMBL3608292
CHEMBL227301	378444	CHEMBL227301	378444		13	317.47	4.7	38.33	0	COc1cc(C)c2CCC(Cc2c1C)C(C)C(=O)NC(C)(C)C	1880520	Inhibition	=	42.0	%		Inhibition	=	42.0	%			0	BAO_0000201	UO_0000187	http://qudt.org/vocab/unit#Percent	436355	CHEMBL905755	B	Inhibition of partially purified human 5-LO expressed in Escherichia coli assessed as remaining 5-LO activity at 10 uM	1	Scientific Literature	Homo sapiens		9606	Intermediate	BAO_0000019	55	CHEMBL215	SINGLE PROTEIN	P09917	Arachidonate 5-lipoxygenase	Homo sapiens	9	Protein			35780	CHEMBL1143062
CHEMBL1907659	1248210	CHEMBL1907659	1248210		30	372.44	5.42	71.11	1	O=C1N(\C(=N\c2ccccc2)\S/C/1=C\C=C\c3occc3)c4ccccc4	6169347	IC50	>	30000.0	nM		IC50	>	30.0	uM			0	BAO_0000190	UO_0000065	http://www.openphacts.org/units/Nanomolar	742515	CHEMBL1769274	B	Inhibition of 5-lipoxygenase in S100 supernatant assessed as inhibition of LTB4 production preincubated for 15 mins measured after 10 mins by HPLC method	1	Scientific Literature				Autocuration	BAO_0000357	55	CHEMBL215	SINGLE PROTEIN	P09917	Arachidonate 5-lipoxygenase	Homo sapiens	8	Homologous protein			57258	CHEMBL1765089
CHEMBL1907659	1248210	CHEMBL1907659	1248210		30	372.44	5.42	71.11	1	O=C1N(\C(=N\c2ccccc2)\S/C/1=C\C=C\c3occc3)c4ccccc4	6169393	Activity	>	60.0	%		Activity	>	60.0	%			0	BAO_0001103	UO_0000187	http://qudt.org/vocab/unit#Percent	742519	CHEMBL1769278	B	Inhibition of 5-lipoxygenase in S100 supernatant assessed as residual activity at 30 uM relative to control	1	Scientific Literature				Autocuration	BAO_0000357	55	CHEMBL215	SINGLE PROTEIN	P09917	Arachidonate 5-lipoxygenase	Homo sapiens	8	Homologous protein			57258	CHEMBL1765089
CHEMBL291391	100532	CHEMBL291391	100532		28	290.31	3.85	35.53	0	COc1ccc2c(c3COC(=O)c3cc2c1)c4ccccc4	867990	IC50	=	180.0	nM	6.75	IC50	=	180.0	nM			0	BAO_0000190	UO_0000065	http://www.openphacts.org/units/Nanomolar	86709	CHEMBL693301	F	In vitro inhibition of LTB4 biosynthesis by human leukocytes	1	Scientific Literature				Expert	BAO_0000019	55	CHEMBL215	SINGLE PROTEIN	P09917	Arachidonate 5-lipoxygenase	Homo sapiens	8	Homologous protein			409	CHEMBL1127123
CHEMBL212366	352292	CHEMBL212366	352292		3n	330.77	4.42	74.34	0	CCOC(=O)c1c(Nc2cccc(Cl)c2)[nH]c3ccc(O)cc13	1737803	IC50	=	300.0	nM	6.52	IC50	=	0.3	uM			0	BAO_0000190	UO_0000065	http://www.openphacts.org/units/Nanomolar	370439	CHEMBL869694	B	Inhibition of 5-LOX	1	Scientific Literature	Homo sapiens		9606	Expert	BAO_0000357	55	CHEMBL215	SINGLE PROTEIN	P09917	Arachidonate 5-lipoxygenase	Homo sapiens	9	Protein			31377	CHEMBL1138080
CHEMBL3353712	1817823	CHEMBL3353712	1817823		23	310.37	4.36	76.32	0	COc1ccc(cc1)\N=C\2/SC(=NC2=O)c3ccc(C)cc3	14972527	IC50	=	8220.0	nM	5.09	IC50	=	8.22	uM			0	BAO_0000190	UO_0000065	http://www.openphacts.org/units/Nanomolar	1432943	CHEMBL3383918	B	Inhibition of 5-LO in human PMNL S100 extract using arachidonic acid as substrate incubated for 15 mins prior to substrate addition measured after 10 mins by HPLC analysis	1	Scientific Literature	Homo sapiens		9606	Autocuration	BAO_0000357	55	CHEMBL215	SINGLE PROTEIN	P09917	Arachidonate 5-lipoxygenase	Homo sapiens	9	Protein			89916	CHEMBL3351894
CHEMBL213079	353500	CHEMBL213079	353500		14	310.35	3.63	74.34	0	COC(=O)c1c(NC(C)c2ccccc2)[nH]c3ccc(O)cc13	1737705	Inhibition	=	77.0	%		Inhibition	=	77.0	%			0	BAO_0000201	UO_0000187	http://qudt.org/vocab/unit#Percent	370436	CHEMBL869691	B	Inhibition of 5-LOX in A-23187-stimulated PNML at 10 uM	1	Scientific Literature	Homo sapiens		9606	Expert	BAO_0000357	55	CHEMBL215	SINGLE PROTEIN	P09917	Arachidonate 5-lipoxygenase	Homo sapiens	9	Protein			31377	CHEMBL1138080
CHEMBL517107	471337	CHEMBL517107	471337		4	378.38	1.13	172.61	0	OC(=O)CN1C(=S)S\C(=C\2/C(=O)N(CC(=O)O)c3ccccc23)\C1=O	12691027	Inhibition	<	1.0	%		INH	<	1.0	%			0	BAO_0000201	UO_0000187	http://qudt.org/vocab/unit#Percent	945908	CHEMBL2340522	B	Inhibition of 5-LOX (unknown origin) at 10 uM by cell-free assay	1	Scientific Literature	Homo sapiens		9606	Autocuration	BAO_0000357	55	CHEMBL215	SINGLE PROTEIN	P09917	Arachidonate 5-lipoxygenase	Homo sapiens	9	Protein			72703	CHEMBL2331332
CHEMBL3290441	1760998	CHEMBL3290441	1760998		11	500.63	8.16	87.6	2	COc1cc(\C=C\c2cc(\C=C\c3cc(CC=C(C)C)c(O)c(OC)c3)[nH]n2)cc(CC=C(C)C)c1O	14730634	IC50	=	13.0	nM	7.89	IC50	=	0.013	uM			0	BAO_0000190	UO_0000065	http://www.openphacts.org/units/Nanomolar	1361577	CHEMBL3295144	B	Inhibition of 5-LO-mediated LTB4 formation in LPS-stimulated human monocytes preincubated for 15 mins before arachidonic acid substrate addition measured after 30 mins by UPLC-MS/MS analysis	1	Scientific Literature	Homo sapiens		9606	Autocuration	BAO_0000219	55	CHEMBL215	SINGLE PROTEIN	P09917	Arachidonate 5-lipoxygenase	Homo sapiens	9	Protein			83961	CHEMBL3286393
CHEMBL2172783	1432290	CHEMBL2172783	1432290		3	407.48	4.58	88.69	0	CC(C(=O)NS(=O)(=O)c1ccc(C)cc1)c2cccc(c2)C(=O)c3ccccc3	12113195	Activity	=	78.9	%		Activity	=	78.9	%			0	BAO_0001103	UO_0000187	http://qudt.org/vocab/unit#Percent	864587	CHEMBL2176567	B	Inhibition of 5-lipoxygenase in A23187-stimulated human neutrophils assessed as remaining activity measuring enzyme product formation at 10 uM by RP-HPLC analysis relative to vehicle-treated control	1	Scientific Literature	Homo sapiens		9606	Autocuration	BAO_0000357	55	CHEMBL215	SINGLE PROTEIN	P09917	Arachidonate 5-lipoxygenase	Homo sapiens	9	Protein			66020	CHEMBL2169773
CHEMBL159499	268349	CHEMBL159499	268349		36	462.58	6.97	81.01	1	CCCCCCCCC(O\N=C(/C)\C(=O)O)c1ccc(OCc2ccc3ccccc3n2)cc1	1074279	Inhibition	=	92.0	%		Inhibition	=	92.0	%			0	BAO_0000201	UO_0000187	http://qudt.org/vocab/unit#Percent	86313	CHEMBL696465	F	Inhibition of Calcium Ionophore (A-23187)-stimulated LTB4 formation in Human Neutrophil assay at 100 uM.	1	Scientific Literature				Expert	BAO_0000019	55	CHEMBL215	SINGLE PROTEIN	P09917	Arachidonate 5-lipoxygenase	Homo sapiens	8	Homologous protein			15812	CHEMBL1133707
CHEMBL1830335	1177040	CHEMBL1830335	1177040		12	460.96	7.27	69.9	1	CC(C)c1ccc(OC(=O)CCc2cc(c3ccc(C)cc3)n(n2)c4ccc(Cl)nn4)cc1	6359377	IC50	=	8000.0	nM	5.1	IC50	=	8.0	uM			0	BAO_0000190	UO_0000065	http://www.openphacts.org/units/Nanomolar	770284	CHEMBL1833593	B	Inhibition of 5-Lipoxygenase in arachidonic acid-stimulated human neutrophils after 15 mins by HPLC analysis in presence of A23187	1	Scientific Literature	Homo sapiens		9606	Autocuration	BAO_0000357	55	CHEMBL215	SINGLE PROTEIN	P09917	Arachidonate 5-lipoxygenase	Homo sapiens	9	Protein			59013	CHEMBL1828531
CHEMBL3099219	1609995	CHEMBL3099219	1609995		DTPSAL	368.47	5.0	81.92	1	CC(C)(C)c1cc(\C=N\NC(=O)c2ccccc2O)c(O)c(c1)C(C)(C)C	13863779	IC50	=	8000.0	nM	5.1	IC50	=	8.0	uM			0	BAO_0000190	UO_0000065	http://www.openphacts.org/units/Nanomolar	1282186	CHEMBL3102294	B	Inhibition of 5-LOX (unknown origin) by ELISA	1	Scientific Literature	Homo sapiens		9606	Autocuration	BAO_0000357	55	CHEMBL215	SINGLE PROTEIN	P09917	Arachidonate 5-lipoxygenase	Homo sapiens	9	Protein			76363	CHEMBL3098067
CHEMBL605161	602054	CHEMBL605161	602054		1	387.23	3.35	119.91	0	[O-][N+](=O)c1ccc2c(c1)S(=O)(=O)N=S2c3ccc(Br)cc3	3110711	IC50	=	1220.0	nM	5.91	IC50	=	1.22	uM			0	BAO_0000190	UO_0000065	http://www.openphacts.org/units/Nanomolar	608594	CHEMBL1065859	B	Inhibition of LOX5 in human PMBL by enzyme immunoassay	1	Scientific Literature	Homo sapiens		9606	Autocuration	BAO_0000357	55	CHEMBL215	SINGLE PROTEIN	P09917	Arachidonate 5-lipoxygenase	Homo sapiens	9	Protein			49959	CHEMBL1159122
CHEMBL1330331	754215	CHEMBL1330331	754215		4	283.33	3.23	59.31	0	COc1cccc(CNc2nc3ccccc3n2C)c1O	10907147	IC50	=	7600.0	nM	5.12	IC50	=	7.6	uM			0	BAO_0000190	UO_0000065	http://www.openphacts.org/units/Nanomolar	821042	CHEMBL2039368	B	Inhibition of recombinant 5-lipoxygenase expressed in Escherichia coli BL21 using arachidonic acid as substrate incubated for 15 mins prior to substrate addition measured after 10 mins by HPLC analysis	1	Scientific Literature				Autocuration	BAO_0000019	55	CHEMBL215	SINGLE PROTEIN	P09917	Arachidonate 5-lipoxygenase	Homo sapiens	8	Homologous protein			62078	CHEMBL2034900
CHEMBL3094150	1608538	CHEMBL3140022	1629353		23a, PK131	330.37	4.55	75.99	0	[K+].CCCCCOc1ccc(COc2cccc(O)c2C(=O)[O-])cc1	13852318	Ka	=	390.0	nM		Ka	=	390.0	nM			0	BAO_0002809	UO_0000065	http://www.openphacts.org/units/Nanomolar	1278588	CHEMBL3095269	B	Binding affinity to human 5-LOX-linoleic acid complex by Lineweaver-Burk plot analysis	1	Scientific Literature	Homo sapiens		9606	Autocuration	BAO_0000357	55	CHEMBL215	SINGLE PROTEIN	P09917	Arachidonate 5-lipoxygenase	Homo sapiens	9	Protein			76259	CHEMBL3091418
CHEMBL565883	574629	CHEMBL565883	574629		21	512.35	6.27	70.75	2	OC(=O)c1ccc(cc1)N2C(=O)\C(=C/c3oc(cc3)c4ccc(Br)cc4)\C=C2c5ccccc5	6197234	IC50	=	5400.0	nM	5.27	IC50	=	5.4	uM			0	BAO_0000190	UO_0000065	http://www.openphacts.org/units/Nanomolar	747069	CHEMBL1777435	B	Inhibition of 5-LO in human polymorphonuclear leukocytes assessed as inhibition of LTB4 production after 10 mins by RP-HPLC assay	1	Scientific Literature	Homo sapiens		9606	Autocuration	BAO_0000219	55	CHEMBL215	SINGLE PROTEIN	P09917	Arachidonate 5-lipoxygenase	Homo sapiens	9	Protein			57567	CHEMBL1773007
CHEMBL565883	574629	CHEMBL565883	574629		21	512.35	6.27	70.75	2	OC(=O)c1ccc(cc1)N2C(=O)\C(=C/c3oc(cc3)c4ccc(Br)cc4)\C=C2c5ccccc5	6197257	Inhibition					INH				Dose-dependent effect		0	BAO_0000376			747069	CHEMBL1777435	B	Inhibition of 5-LO in human polymorphonuclear leukocytes assessed as inhibition of LTB4 production after 10 mins by RP-HPLC assay	1	Scientific Literature	Homo sapiens		9606	Autocuration	BAO_0000219	55	CHEMBL215	SINGLE PROTEIN	P09917	Arachidonate 5-lipoxygenase	Homo sapiens	9	Protein			57567	CHEMBL1773007
CHEMBL565883	574629	CHEMBL565883	574629		21	512.35	6.27	70.75	2	OC(=O)c1ccc(cc1)N2C(=O)\C(=C/c3oc(cc3)c4ccc(Br)cc4)\C=C2c5ccccc5	6197244	Inhibition					INH				Dose-dependent effect		0	BAO_0000376			747067	CHEMBL1777433	B	Inhibition of human recombinant 5-LO in cell-free system assessed as inhibition of LTB4 production after 10 mins by RP-HPLC assay	1	Scientific Literature	Homo sapiens		9606	Autocuration	BAO_0000357	55	CHEMBL215	SINGLE PROTEIN	P09917	Arachidonate 5-lipoxygenase	Homo sapiens	9	Protein			57567	CHEMBL1773007
CHEMBL165967	273805	CHEMBL165967	273805		26	334.3	2.41	94.25	0	NC(=O)N(O)C[C@@H]1COc2ccc(Oc3ccc(F)cc3)cc2O1	998556	Inhibition	=	15.0	%		Inhibition	=	15.0	%			0	BAO_0000201	UO_0000187	http://qudt.org/vocab/unit#Percent	3995	CHEMBL620058	F	Ex vivo inhibition of 5-LO was determined by the measurement of A-23187-stimulated LTB4 production in dog blood at 6.0h, following intravenous administration at the dose of 1.0 mg/kg	1	Scientific Literature	Canis lupus familiaris		9615	Autocuration	BAO_0000218	55	CHEMBL215	SINGLE PROTEIN	P09917	Arachidonate 5-lipoxygenase	Homo sapiens	8	Homologous protein			12832	CHEMBL1128345
CHEMBL517589	471017	CHEMBL517589	471017		5a	402.9	5.66	113.3	1	CCCCC(Sc1nc(Cl)cc(Nc2ccc3ncccc3c2)n1)C(=O)O	2375635	Activity					Activity				Not Active		0	BAO_0000375			510926	CHEMBL1007260	B	Inhibition of 5-lipoxygenase in human intact polymorphonuclear leukocytes assessed as suppression of A23187-induced product formation at 1 uM	1	Scientific Literature	Homo sapiens		9606	Autocuration	BAO_0000019	55	CHEMBL215	SINGLE PROTEIN	P09917	Arachidonate 5-lipoxygenase	Homo sapiens	9	Protein			45163	CHEMBL1140046
CHEMBL1830333	1177038	CHEMBL1830333	1177038		10	503.98	4.67	98.06	1	Cc1ccc(cc1)c2cc(CCC(=O)Nc3ccc(nc3)N4CCOCC4)nn2c5ccc(Cl)nn5	6359339	Activity	=	106.2	%		Activity	=	106.2	%			0	BAO_0001103	UO_0000187	http://qudt.org/vocab/unit#Percent	770283	CHEMBL1833592	B	Inhibition of 5-Lipoxygenase in arachidonic acid-stimulated human neutrophils assessed as residual activity at 10 uM after 15 mins by HPLC analysis in presence of A23187	1	Scientific Literature	Homo sapiens		9606	Autocuration	BAO_0000357	55	CHEMBL215	SINGLE PROTEIN	P09917	Arachidonate 5-lipoxygenase	Homo sapiens	9	Protein			59013	CHEMBL1828531
CHEMBL1650616	1062507	CHEMBL1650616	1062507		9d	174.58	0.61	46.53	0	CC1=CC(=O)C(=C(CCl)O1)O	5193540	Inhibition	=	72.0	%		INH	=	72.0	%			0	BAO_0000201	UO_0000187	http://qudt.org/vocab/unit#Percent	715228	CHEMBL1664429	B	Inhibition of human recombinant 5-lipoxygenase at 1 mM after 10 mins by fluorescence assay	1	Scientific Literature	Homo sapiens		9606	Autocuration	BAO_0000357	55	CHEMBL215	SINGLE PROTEIN	P09917	Arachidonate 5-lipoxygenase	Homo sapiens	9	Protein			55288	CHEMBL1649420
CHEMBL314360	135211	CHEMBL314360	135211		35, BWA4C	283.32	3.0	49.77	0	CC(=O)N(O)C\C=C\c1cccc(Oc2ccccc2)c1	12104023	Activity	=	529.4	ng/ml		Activity	=	529.4	ng/ml			0	BAO_0000181	UO_0000275	http://www.openphacts.org/units/NanogramPerMilliliter	861749	CHEMBL2173207	B	Competitive inhibition of 5-lipoxygenase in A23187-stimulated human PMNL assessed as enzyme product formation preincubated up to 10 uM for 15 mins by RP-HPLC analysis in presence of 40 uM exogenous arachidonic acid	1	Scientific Literature	Homo sapiens		9606	Autocuration	BAO_0000357	55	CHEMBL215	SINGLE PROTEIN	P09917	Arachidonate 5-lipoxygenase	Homo sapiens	9	Protein			65904	CHEMBL2169781
CHEMBL331483	197367	CHEMBL331483	197367		84	252.27	0.96	85.02	0	COc1ccc2CC(CN(O)C(=O)N)COc2c1	297469	IC50	>	3000.0	nM		IC50	>	3.0	uM			0	BAO_0000190	UO_0000065	http://www.openphacts.org/units/Nanomolar	101350	CHEMBL712608	B	In vitro inhibitory activity against 5-lipoxygenase by reduction of LTB4 formed in guinea pig polymorphonuclear leukocytes (PMNs).	1	Scientific Literature	Cavia porcellus		10141	Expert	BAO_0000019	55	CHEMBL215	SINGLE PROTEIN	P09917	Arachidonate 5-lipoxygenase	Homo sapiens	8	Homologous protein			12079	CHEMBL1127079
CHEMBL1765903	1140931	CHEMBL1765903	1140931		22	311.36	3.61	84.19	0	COc1ccc(\C=C\2/SC(=NC2=O)c3ccc(O)cc3)cc1	6169374	IC50	=	650.0	nM	6.19	IC50	=	0.65	uM			0	BAO_0000190	UO_0000065	http://www.openphacts.org/units/Nanomolar	742516	CHEMBL1769275	B	Inhibition of 5-lipoxygenase in S100 supernatant assessed as inhibition of (5(S)-hydroperoxy-6-trans-8,11,14-cis-eicosatetraenoic acid production preincubated for 15 mins measured after 10 mins by HPLC method	1	Scientific Literature				Autocuration	BAO_0000357	55	CHEMBL215	SINGLE PROTEIN	P09917	Arachidonate 5-lipoxygenase	Homo sapiens	8	Homologous protein			57258	CHEMBL1765089
CHEMBL1765903	1140931	CHEMBL1765903	1140931		22	311.36	3.61	84.19	0	COc1ccc(\C=C\2/SC(=NC2=O)c3ccc(O)cc3)cc1	6169304	IC50	=	1690.0	nM	5.77	IC50	=	1.69	uM			0	BAO_0000190	UO_0000065	http://www.openphacts.org/units/Nanomolar	742514	CHEMBL1769273	B	Inhibition of 5-lipoxygenase in human polymorphonuclear leukocytes assessed as inhibition of (5(S)-hydroperoxy-6-trans-8,11,14-cis-eicosatetraenoic acid production preincubated for 15 mins measured after 10 mins by HPLC method	1	Scientific Literature	Homo sapiens		9606	Autocuration	BAO_0000219	55	CHEMBL215	SINGLE PROTEIN	P09917	Arachidonate 5-lipoxygenase	Homo sapiens	9	Protein			57258	CHEMBL1765089
CHEMBL1172	191342	CHEMBL1172	191342	DESLORATADINE	Desloratadine	310.82	4.21	24.92	0	Clc1ccc2C(=C3CCNCC3)c4ncccc4CCc2c1	1455415	IC50					IC50			nM	Not Determined		0	BAO_0000190			305349	CHEMBL832729	B	Inhibition of 5-lipoxygenase activity in human whole blood assay; not tested	1	Scientific Literature	Homo sapiens		9606	Expert	BAO_0000357	55	CHEMBL215	SINGLE PROTEIN	P09917	Arachidonate 5-lipoxygenase	Homo sapiens	9	Protein			20275	CHEMBL1137052
CHEMBL159817	268781	CHEMBL159817	268781		64	450.5	5.75	81.01	1	C\C(=N/OC(C1CCCCC1)c2ccc(OCc3ccc4cc(F)ccc4n3)cc2)\C(=O)O	1101372	IC50	=	20.0	nM	7.7	IC50	=	20.0	nM			0	BAO_0000190	UO_0000065	http://www.openphacts.org/units/Nanomolar	86312	CHEMBL696464	F	Inhibition of calcium ionophore (A-23187)-stimulated LTB4 formation in human neutrophil assay	1	Scientific Literature				Expert	BAO_0000019	55	CHEMBL215	SINGLE PROTEIN	P09917	Arachidonate 5-lipoxygenase	Homo sapiens	8	Homologous protein			15812	CHEMBL1133707
CHEMBL118393	197309	CHEMBL118393	197309		41	332.39	3.1	85.02	0	NC(=O)N(O)CC1=Cc2cc(OCC3CCCCC3)ccc2OC1	265441	IC50	=	1360.0	nM	5.87	IC50	=	1.36	uM			0	BAO_0000190	UO_0000065	http://www.openphacts.org/units/Nanomolar	101349	CHEMBL712607	B	In vitro inhibitory activity against 5-lipoxygenase by reduction of 5-hydroxyeicosatetraenoic acid (5-HETE) formed in guinea pig polymorphonuclear leukocytes (PMNs).	1	Scientific Literature	Cavia porcellus		10141	Expert	BAO_0000019	55	CHEMBL215	SINGLE PROTEIN	P09917	Arachidonate 5-lipoxygenase	Homo sapiens	8	Homologous protein			12079	CHEMBL1127079
CHEMBL294092	92558	CHEMBL294092	92558		14c	196.2	0.38	79.7	0	NC(=O)N(O)CC1CC1c2cocc2	1265992	IC50	=	230.0	nM	6.64	IC50	=	0.23	uM			0	BAO_0000190	UO_0000065	http://www.openphacts.org/units/Nanomolar	90070	CHEMBL701321	F	Inhibition of 5-lipoxygenase (5-LO) measured as LTB4 production in human whole blood stimulated with calcium ionophore (A23187).	1	Scientific Literature				Expert	BAO_0000019	55	CHEMBL215	SINGLE PROTEIN	P09917	Arachidonate 5-lipoxygenase	Homo sapiens	8	Homologous protein			13986	CHEMBL1130069
CHEMBL1172003	649560	CHEMBL1172003	649560		4	494.65	8.28	106.84	1	CCCCCCC(Sc1nc(OCCc2ccccc2)cc(OCCc3ccccc3)n1)C(=O)O	12104028	Activity	=	199.2	ng/ml		Activity	=	199.2	ng/ml			0	BAO_0000181	UO_0000275	http://www.openphacts.org/units/NanogramPerMilliliter	861747	CHEMBL2173205	B	Competitive inhibition of 5-lipoxygenase in A23187-stimulated human PMNL assessed as enzyme product formation preincubated up to 10 uM for 15 mins by RP-HPLC analysis	1	Scientific Literature	Homo sapiens		9606	Autocuration	BAO_0000357	55	CHEMBL215	SINGLE PROTEIN	P09917	Arachidonate 5-lipoxygenase	Homo sapiens	9	Protein			65904	CHEMBL2169781
CHEMBL3353711	1817822	CHEMBL3353711	1817822		20	293.32	3.78	47.89	0	COc1ccc(\C=C\2/OC(=NC2=O)c3ccc(C)cc3)cc1	14972573	IC50	=	10510.0	nM	4.98	IC50	=	10.51	uM			0	BAO_0000190	UO_0000065	http://www.openphacts.org/units/Nanomolar	1432944	CHEMBL3383919	B	Inhibition of 5-LO in human PMNL using arachidonic acid as substrate assessed as product formation incubated for 15 mins prior to substrate addition measured after 10 mins by HPLC analysis	1	Scientific Literature	Homo sapiens		9606	Autocuration	BAO_0000357	55	CHEMBL215	SINGLE PROTEIN	P09917	Arachidonate 5-lipoxygenase	Homo sapiens	9	Protein			89916	CHEMBL3351894
CHEMBL3260683	1745634	CHEMBL3260683	1745634		14	375.87	5.16	76.76	1	CCOC(=O)c1c(CSc2cccc(Cl)c2)n(C)c3ccc(O)cc13	14669444	Activity	=	71.0	%		Activity	=	71.0	%			0	BAO_0001103	UO_0000187	http://qudt.org/vocab/unit#Percent	1347606	CHEMBL3269884	B	Inhibition of 5-LO-mediated LTB4 production in human polymorphonuclear leukocytes assessed as assessed as remaining activity preincubated at 10 uM for 15 mins by HPLC analysis	1	Scientific Literature	Homo sapiens		9606	Autocuration	BAO_0000219	55	CHEMBL215	SINGLE PROTEIN	P09917	Arachidonate 5-lipoxygenase	Homo sapiens	9	Protein			83307	CHEMBL3259515
CHEMBL462482	471180	CHEMBL462482	471180		6h	473.03	6.99	102.3	1	CCCCCCC(Sc1nc(Cl)cc(NCc2ccc3ncccc3c2)n1)C(=O)OCC	2375679	IC50	=	1400.0	nM	5.85	IC50	=	1.4	uM			0	BAO_0000190	UO_0000065	http://www.openphacts.org/units/Nanomolar	510928	CHEMBL1007262	B	Inhibition of 5-lipoxygenase in human intact polymorphonuclear leukocytes assessed as suppression of A23187-induced product formation	1	Scientific Literature	Homo sapiens		9606	Autocuration	BAO_0000019	55	CHEMBL215	SINGLE PROTEIN	P09917	Arachidonate 5-lipoxygenase	Homo sapiens	9	Protein			45163	CHEMBL1140046
CHEMBL462482	471180	CHEMBL462482	471180		6h	473.03	6.99	102.3	1	CCCCCCC(Sc1nc(Cl)cc(NCc2ccc3ncccc3c2)n1)C(=O)OCC	2375691	Activity	=	70.7	%		Activity	=	70.7	%			0	BAO_0001103	UO_0000187	http://qudt.org/vocab/unit#Percent	510929	CHEMBL1007263	B	Inhibition of human recombinant 5-lipoxygenase expressed in Escherichia coli MV1190 assessed as suppression of A23187-induced product formation at 1 uM	1	Scientific Literature	Homo sapiens		9606	Autocuration	BAO_0000019	55	CHEMBL215	SINGLE PROTEIN	P09917	Arachidonate 5-lipoxygenase	Homo sapiens	9	Protein			45163	CHEMBL1140046
CHEMBL3318377	1783022	CHEMBL3318377	1783022		19	354.78	5.93	53.16	1	FC(F)(F)c1ccc(Nc2nc(cs2)c3ccc(Cl)cc3)cc1	15021246	IC50	=	5900.0	nM	5.23	IC50	=	5.9	uM			0	BAO_0000190	UO_0000065	http://www.openphacts.org/units/Nanomolar	1452155	CHEMBL3365101	B	Inhibition of 5-lipoxygenase in human PMNL using arachidonic acid as substrate preincubated for 15 mins before substrate addition measured after 10 mins	1	Scientific Literature	Homo sapiens		9606	Autocuration	BAO_0000357	55	CHEMBL215	SINGLE PROTEIN	P09917	Arachidonate 5-lipoxygenase	Homo sapiens	9	Protein			90519	CHEMBL3352533
CHEMBL3238473	1737027	CHEMBL3238473	1737027		11a	292.29	3.8	63.59	0	OC(=O)c1cccc(c1)C(=O)Oc2cccc3ccccc23	14594658	IC50	>	50000.0	nM		IC50	>	50.0	uM			0	BAO_0000190	UO_0000065	http://www.openphacts.org/units/Nanomolar	1336618	CHEMBL3240356	B	Inhibition of human 5-LOX using arachidonic acid as substrate preincubated for 10 mins followed by substrate addition by H2DCFDA staining-based fluorometric analysis	1	Scientific Literature	Homo sapiens		9606	Autocuration	BAO_0000357	55	CHEMBL215	SINGLE PROTEIN	P09917	Arachidonate 5-lipoxygenase	Homo sapiens	9	Protein			82303	CHEMBL3232946
CHEMBL461837	471016	CHEMBL461837	471016		4d	450.94	6.04	102.3	1	CCOC(=O)C(Sc1nc(Cl)cc(Nc2ccc3ncccc3c2)n1)c4ccccc4	2375684	IC50	=	1200.0	nM	5.92	IC50	=	1.2	uM			0	BAO_0000190	UO_0000065	http://www.openphacts.org/units/Nanomolar	510928	CHEMBL1007262	B	Inhibition of 5-lipoxygenase in human intact polymorphonuclear leukocytes assessed as suppression of A23187-induced product formation	1	Scientific Literature	Homo sapiens		9606	Autocuration	BAO_0000019	55	CHEMBL215	SINGLE PROTEIN	P09917	Arachidonate 5-lipoxygenase	Homo sapiens	9	Protein			45163	CHEMBL1140046
CHEMBL68429	108064	CHEMBL68429	108064		72	271.31	4.52	61.36	0	Oc1nc(sc1c2ccccc2)c3ccc(F)cc3	260837	IC50	=	470.0	nM	6.33	IC50	=	0.47	uM			0	BAO_0000190	UO_0000065	http://www.openphacts.org/units/Nanomolar	3838	CHEMBL618022	B	The compound was tested for the inhibition of 5-lipoxygenase (5-lo) in human whole blood (HWBL)	1	Scientific Literature				Autocuration	BAO_0000357	55	CHEMBL215	SINGLE PROTEIN	P09917	Arachidonate 5-lipoxygenase	Homo sapiens	8	Homologous protein			11087	CHEMBL1125582
CHEMBL303632	108447	CHEMBL303632	108447		56	291.37	4.78	76.66	0	CCCc1sc(nc1OC(=O)OCC)c2ccccc2	237715	IC50	=	4500.0	nM	5.35	IC50	=	4.5	uM			0	BAO_0000190	UO_0000065	http://www.openphacts.org/units/Nanomolar	3838	CHEMBL618022	B	The compound was tested for the inhibition of 5-lipoxygenase (5-lo) in human whole blood (HWBL)	1	Scientific Literature				Autocuration	BAO_0000357	55	CHEMBL215	SINGLE PROTEIN	P09917	Arachidonate 5-lipoxygenase	Homo sapiens	8	Homologous protein			11087	CHEMBL1125582
CHEMBL20905	25978	CHEMBL20905	25978		2e	389.51	5.33	59.59	1	CCC(OC)(c1cccc(OCc2ccc3ccccc3c2)c1)c4cscn4	908047	IC50	=	600.0	nM	6.22	IC50	=	0.6	uM			0	BAO_0000190	UO_0000065	http://www.openphacts.org/units/Nanomolar	3800	CHEMBL619875	B	Inhibition of 5-lipoxygenase in human whole blood.	1	Scientific Literature				Expert	BAO_0000357	55	CHEMBL215	SINGLE PROTEIN	P09917	Arachidonate 5-lipoxygenase	Homo sapiens	8	Homologous protein			11090	CHEMBL1125585
CHEMBL1917107	1264570	CHEMBL1917107	1264570		17a	421.31	2.16	142.63	0	NS(=O)(=O)c1ccc2c(c1)S(=O)(=O)N=S2c3ccc(Br)cc3	7931229	IC50	=	91100.0	nM	4.04	IC50	=	91.1	uM			0	BAO_0000190	UO_0000065	http://www.openphacts.org/units/Nanomolar	787580	CHEMBL1917973	B	Inhibition of recombinant human 5-LOX in human PBML assessed as inhibition of A23187-induced LTB4 production preincubated for 15 mins measured after 15 mins by enzyme immunoassay	1	Scientific Literature	Homo sapiens		9606	Autocuration	BAO_0000357	55	CHEMBL215	SINGLE PROTEIN	P09917	Arachidonate 5-lipoxygenase	Homo sapiens	9	Protein			60139	CHEMBL1914427
CHEMBL212364	352401	CHEMBL212364	352401		3j	296.32	3.76	74.35	0	CCOC(=O)c1c(Nc2ccccc2)[nH]c3ccc(O)cc13	1737861	Inhibition	=	65.0	%		Inhibition	=	65.0	%			0	BAO_0000201	UO_0000187	http://qudt.org/vocab/unit#Percent	370436	CHEMBL869691	B	Inhibition of 5-LOX in A-23187-stimulated PNML at 10 uM	1	Scientific Literature	Homo sapiens		9606	Expert	BAO_0000357	55	CHEMBL215	SINGLE PROTEIN	P09917	Arachidonate 5-lipoxygenase	Homo sapiens	9	Protein			31377	CHEMBL1138080
CHEMBL3353687	1817797	CHEMBL3353687	1817797		59	321.39	4.1	71.8	0	CC(=O)c1ccc(\C=C\2/SC(=NC2=O)c3ccc(C)cc3)cc1	14972547	IC50	=	580.0	nM	6.24	IC50	=	0.58	uM			0	BAO_0000190	UO_0000065	http://www.openphacts.org/units/Nanomolar	1432944	CHEMBL3383919	B	Inhibition of 5-LO in human PMNL using arachidonic acid as substrate assessed as product formation incubated for 15 mins prior to substrate addition measured after 10 mins by HPLC analysis	1	Scientific Literature	Homo sapiens		9606	Autocuration	BAO_0000357	55	CHEMBL215	SINGLE PROTEIN	P09917	Arachidonate 5-lipoxygenase	Homo sapiens	9	Protein			89916	CHEMBL3351894
CHEMBL340737	212453	CHEMBL340737	212453		9v	505.56	4.27	81.79	1	OC1(CCOCC1)c2cccc(COc3ccc4c(cc(cc4c3)C(=O)c5cccnc5)c6cocc6)c2	657172	IC50	=	120.0	nM	6.92	IC50	=	120.0	nM			0	BAO_0000190	UO_0000065	http://www.openphacts.org/units/Nanomolar	3826	CHEMBL618012	B	Potency to inhibit oxidation of arachidonic acid by recombinant human 5-lipoxygenase	1	Scientific Literature				Expert	BAO_0000357	55	CHEMBL215	SINGLE PROTEIN	P09917	Arachidonate 5-lipoxygenase	Homo sapiens	8	Homologous protein			13623	CHEMBL1129067
CHEMBL275887	17765	CHEMBL275887	17765		1	635.22	8.03	106.81	2	CC1Cc2c(OCc3ccc(cn3)c4ccccc4)ccc5c2c(S1)c(CC(C)(C)Cc6nnn[nH]6)n5Cc7ccc(Cl)cc7	1110750	IC50	=	75.0	nM	7.13	IC50	=	75.0	nM			1	BAO_0000190	UO_0000065	http://www.openphacts.org/units/Nanomolar	3828	CHEMBL618013	B	Tested for activity against 5-Lipoxygenase (5-LO)	1	Scientific Literature				Autocuration	BAO_0000357	55	CHEMBL215	SINGLE PROTEIN	P09917	Arachidonate 5-lipoxygenase	Homo sapiens	8	Homologous protein			12780	CHEMBL1127635
CHEMBL1774308	1145354	CHEMBL1774308	1145354		24	442.59	6.13	132.82	1	CCCC(Sc1nc2ccc(NC(=O)c3ccc(cc3)C(C)(C)C)cc2s1)C(=O)O	6197237	IC50	>	10000.0	nM		IC50	>	10.0	uM			0	BAO_0000190	UO_0000065	http://www.openphacts.org/units/Nanomolar	747069	CHEMBL1777435	B	Inhibition of 5-LO in human polymorphonuclear leukocytes assessed as inhibition of LTB4 production after 10 mins by RP-HPLC assay	1	Scientific Literature	Homo sapiens		9606	Autocuration	BAO_0000219	55	CHEMBL215	SINGLE PROTEIN	P09917	Arachidonate 5-lipoxygenase	Homo sapiens	9	Protein			57567	CHEMBL1773007
CHEMBL1774308	1145354	CHEMBL1774308	1145354		24	442.59	6.13	132.82	1	CCCC(Sc1nc2ccc(NC(=O)c3ccc(cc3)C(C)(C)C)cc2s1)C(=O)O	6197247	Inhibition					INH				Dose-dependent effect		0	BAO_0000376			747067	CHEMBL1777433	B	Inhibition of human recombinant 5-LO in cell-free system assessed as inhibition of LTB4 production after 10 mins by RP-HPLC assay	1	Scientific Literature	Homo sapiens		9606	Autocuration	BAO_0000357	55	CHEMBL215	SINGLE PROTEIN	P09917	Arachidonate 5-lipoxygenase	Homo sapiens	9	Protein			57567	CHEMBL1773007
CHEMBL1289557	715964	CHEMBL1289557	715964		(S)-2k	478.46	5.06	122.27	1	CC[C@](O)(c1cn(Cc2ccc3c(c4cccc(F)c4)c(sc3c2)C(=O)N)nn1)C(F)(F)F	3599822	IC50	=	39.0	nM	7.41	IC50	=	39.0	nM			0	BAO_0000190	UO_0000065	http://www.openphacts.org/units/Nanomolar	686760	CHEMBL1290999	B	Inhibition of human recombinant 5-lipoxygenase assessed as arachidonic acid oxidation	1	Scientific Literature	Homo sapiens		9606	Autocuration	BAO_0000357	55	CHEMBL215	SINGLE PROTEIN	P09917	Arachidonate 5-lipoxygenase	Homo sapiens	9	Protein			54069	CHEMBL1287744
CHEMBL8562	4194	CHEMBL8562	4194		2 (KME-4)	302.41	4.75	46.53	0	CC(C)(C)c1cc(\C=C\2/CCOC2=O)cc(c1O)C(C)(C)C	1238052	Inhibition	=	67.0	%		Inhibition	=	67.0	%			0	BAO_0000201	UO_0000187	http://qudt.org/vocab/unit#Percent	3847	CHEMBL618030	B	Inhibitory activity against 5-lipoxygenase at 10 uM concentration	1	Scientific Literature				Expert	BAO_0000357	55	CHEMBL215	SINGLE PROTEIN	P09917	Arachidonate 5-lipoxygenase	Homo sapiens	8	Homologous protein			9859	CHEMBL1124310
CHEMBL3260682	1745633	CHEMBL3260682	1745633		15	377.4	4.91	76.76	0	CCOC(=O)c1c(CSc2ccc(F)cc2F)n(C)c3ccc(O)cc13	14670398	IC50	=	6800.0	nM	5.17	IC50	=	6.8	uM			0	BAO_0000190	UO_0000065	http://www.openphacts.org/units/Nanomolar	1347605	CHEMBL3269883	B	Inhibition of 5-LO in human polymorphonuclear leukocytes assessed as inhibition of LTB4 production from arachidonic acid preincubated for 15 mins by HPLC analysis	1	Scientific Literature	Homo sapiens		9606	Autocuration	BAO_0000219	55	CHEMBL215	SINGLE PROTEIN	P09917	Arachidonate 5-lipoxygenase	Homo sapiens	9	Protein			83307	CHEMBL3259515
CHEMBL1957962	1283498	CHEMBL1957962	1283498		5	350.41	5.1	75.15	1	Cc1ccc2nc(c3ccc(cc3)[N+](=O)[O-])c(NC4CCCCC4)n2c1	8052253	IC50	=	1530.0	nM	5.82	IC50	=	1.53	uM			0	BAO_0000190	UO_0000065	http://www.openphacts.org/units/Nanomolar	808210	CHEMBL1961122	B	Inhibition of 5-lipoxygenase in human polymorphonuclear leukocytes assessed as reduction in A23187 and AA-stimulated 5-LO product formation preincubated for 15 mins prior stimulation measured after 10 mins by HPLC analysis	1	Scientific Literature	Homo sapiens		9606	Autocuration	BAO_0000219	55	CHEMBL215	SINGLE PROTEIN	P09917	Arachidonate 5-lipoxygenase	Homo sapiens	9	Protein			61272	CHEMBL1955753
CHEMBL3416162	1839359	CHEMBL3416162	1839359		17d	196.2	1.43	74.59	0	CCCCC1=C(O)C(=O)C=C(O)C1=O	15225931	IC50	>	10000.0	nM		IC50	>	10.0	uM			0	BAO_0000190	UO_0000065	http://www.openphacts.org/units/Nanomolar	1472475	CHEMBL3420628	B	Inhibition of human recombinant 5-LOX expressed in Escherichia coli BL21 incubated for 10 mins in presence of arachidonic acid by RP-HPLC based cell-free assay	1	Scientific Literature	Homo sapiens		9606	Autocuration	BAO_0000019	55	CHEMBL215	SINGLE PROTEIN	P09917	Arachidonate 5-lipoxygenase	Homo sapiens	9	Protein			91551	CHEMBL3414543
CHEMBL8562	4194	CHEMBL8562	4194		5	302.41	4.75	46.53	0	CC(C)(C)c1cc(\C=C\2/CCOC2=O)cc(c1O)C(C)(C)C	95752	IC50	=	690.0	nM	6.16	IC50	=	0.69	uM			0	BAO_0000190	UO_0000065	http://www.openphacts.org/units/Nanomolar	4069	CHEMBL620871	F	Evaluated for inhibition of the formation and release of 5-lipoxygenase in isolated guinea pig ileum	1	Scientific Literature	Cavia porcellus		10141	Expert	BAO_0000221	55	CHEMBL215	SINGLE PROTEIN	P09917	Arachidonate 5-lipoxygenase	Homo sapiens	8	Homologous protein			10546	CHEMBL1124776
CHEMBL110863	177795	CHEMBL110863	177795		25	345.87	3.59	119.0	0	CC(C)N(O)C(=O)NCCSc1nc2cc(Cl)ccc2s1	746977	EC50	=	70.0	nM	7.16	EC50	=	0.07	uM			0	BAO_0000188	UO_0000065	http://www.openphacts.org/units/Nanomolar	98492	CHEMBL707313	F	In vitro inhibition of ionophore stimulated LTB4 release from human peripheral blood leukocytes.	1	Scientific Literature				Expert	BAO_0000019	55	CHEMBL215	SINGLE PROTEIN	P09917	Arachidonate 5-lipoxygenase	Homo sapiens	8	Homologous protein			11391	CHEMBL1125535
CHEMBL159590	268567	CHEMBL159721	268396		11(RS-E)	432.51	5.55	81.01	1	[Na+].C\C(=N/OC(C1CCCCC1)c2ccc(OCc3ccc4ccccc4n3)cc2)\C(=O)[O-]	1084685	Inhibition	=	95.0	%		Inhibition	=	95.0	%			0	BAO_0000201	UO_0000187	http://qudt.org/vocab/unit#Percent	86313	CHEMBL696465	F	Inhibition of Calcium Ionophore (A-23187)-stimulated LTB4 formation in Human Neutrophil assay at 100 uM.	1	Scientific Literature				Expert	BAO_0000019	55	CHEMBL215	SINGLE PROTEIN	P09917	Arachidonate 5-lipoxygenase	Homo sapiens	8	Homologous protein			15812	CHEMBL1133707
CHEMBL1774311	1145357	CHEMBL1774311	1145357		27	403.53	5.79	83.06	1	CCCCCCCCN(c1ccc(cc1)C(=O)O)S(=O)(=O)c2ccc(C)cc2	6197240	IC50	=	4500.0	nM	5.35	IC50	=	4.5	uM			0	BAO_0000190	UO_0000065	http://www.openphacts.org/units/Nanomolar	747069	CHEMBL1777435	B	Inhibition of 5-LO in human polymorphonuclear leukocytes assessed as inhibition of LTB4 production after 10 mins by RP-HPLC assay	1	Scientific Literature	Homo sapiens		9606	Autocuration	BAO_0000219	55	CHEMBL215	SINGLE PROTEIN	P09917	Arachidonate 5-lipoxygenase	Homo sapiens	9	Protein			57567	CHEMBL1773007
CHEMBL1774311	1145357	CHEMBL1774311	1145357		27	403.53	5.79	83.06	1	CCCCCCCCN(c1ccc(cc1)C(=O)O)S(=O)(=O)c2ccc(C)cc2	6197250	Inhibition					INH				Dose-dependent effect		0	BAO_0000376			747067	CHEMBL1777433	B	Inhibition of human recombinant 5-LO in cell-free system assessed as inhibition of LTB4 production after 10 mins by RP-HPLC assay	1	Scientific Literature	Homo sapiens		9606	Autocuration	BAO_0000357	55	CHEMBL215	SINGLE PROTEIN	P09917	Arachidonate 5-lipoxygenase	Homo sapiens	9	Protein			57567	CHEMBL1773007
CHEMBL3416357	1839556	CHEMBL3416357	1839556		20c	308.41	4.62	52.6	0	CCCCCCCCCCC1=C(OC)C(=CC(=O)C1=O)OC	15225957	IC50	=	40.0	nM	7.4	IC50	=	0.04	uM			0	BAO_0000190	UO_0000065	http://www.openphacts.org/units/Nanomolar	1472476	CHEMBL3420629	B	Inhibition of 5-LOX in A23187-stimulated human blood PMNL assessed as reduction in lipoxygenase products formation pre-incubated for 15 mins followed by stimulation with A23187 for 10 mins by RP-HPLC based cell based assay	1	Scientific Literature	Homo sapiens		9606	Autocuration	BAO_0000219	55	CHEMBL215	SINGLE PROTEIN	P09917	Arachidonate 5-lipoxygenase	Homo sapiens	9	Protein			91551	CHEMBL3414543
CHEMBL1289447	715853	CHEMBL1289447	715853		(S)-2j	460.47	4.86	122.27	0	CC[C@](O)(c1cn(Cc2ccc3c(c4ccccc4)c(sc3c2)C(=O)N)nn1)C(F)(F)F	3599821	IC50	=	28.0	nM	7.55	IC50	=	28.0	nM			0	BAO_0000190	UO_0000065	http://www.openphacts.org/units/Nanomolar	686760	CHEMBL1290999	B	Inhibition of human recombinant 5-lipoxygenase assessed as arachidonic acid oxidation	1	Scientific Literature	Homo sapiens		9606	Autocuration	BAO_0000357	55	CHEMBL215	SINGLE PROTEIN	P09917	Arachidonate 5-lipoxygenase	Homo sapiens	9	Protein			54069	CHEMBL1287744
CHEMBL487916	500549	CHEMBL487916	500549		10l	315.75	4.56	62.32	0	CCOC(=O)c1c([nH]c2ccc(O)cc12)c3ccc(Cl)cc3	2633447	IC50	=	2000.0	nM	5.7	IC50	=	2.0	uM			0	BAO_0000190	UO_0000065	http://www.openphacts.org/units/Nanomolar	520050	CHEMBL939889	B	Inhibition of 5-lipoxygenase in A-23817-challenged human neutrophils assessed as 5LO product formation by intact cell based assay in presence of exogenous arachidonic acid	1	Scientific Literature	Homo sapiens		9606	Autocuration	BAO_0000219	55	CHEMBL215	SINGLE PROTEIN	P09917	Arachidonate 5-lipoxygenase	Homo sapiens	9	Protein			46825	CHEMBL1137012
CHEMBL375676	378423	CHEMBL375676	378423		2	500.61	4.04	124.22	1	COc1cc(cc(OC)c1OC)C(=O)Nc2nc3[C@@H](C)[C@@H]4[C@H]5OC(=O)[C@@H](C)[C@@H]5CC[C@@]4(C)Cc3s2	1880561	IC50	>	10000.0	nM		IC50	>	10.0	uM			0	BAO_0000190	UO_0000065	http://www.openphacts.org/units/Nanomolar	436353	CHEMBL905753	B	Inhibition of partially purified human 5-LO expressed in Escherichia coli	1	Scientific Literature	Homo sapiens		9606	Intermediate	BAO_0000019	55	CHEMBL215	SINGLE PROTEIN	P09917	Arachidonate 5-lipoxygenase	Homo sapiens	9	Protein			35780	CHEMBL1143062
CHEMBL66369	100442	CHEMBL66369	100442		13	334.32	3.35	46.15	0	C1Oc2ccc(cc2O1)c3c4COCc4cc5cc6OCOc6cc35	894799	IC50	=	230.0	nM	6.64	IC50	=	230.0	nM			0	BAO_0000190	UO_0000065	http://www.openphacts.org/units/Nanomolar	86709	CHEMBL693301	F	In vitro inhibition of LTB4 biosynthesis by human leukocytes	1	Scientific Literature				Expert	BAO_0000019	55	CHEMBL215	SINGLE PROTEIN	P09917	Arachidonate 5-lipoxygenase	Homo sapiens	8	Homologous protein			409	CHEMBL1127123
CHEMBL2336306	1525974	CHEMBL2336306	1525974		8d	632.07	8.3	98.15	2	COc1cc(ccc1OCCCNC(=O)Nc2ccc(OC(F)(F)F)cc2)c3nc4ccc(Cl)cn4c3NC5CCCCC5	12701427	IC50	=	191.0	nM	6.72	IC50	=	191.0	nM			0	BAO_0000190	UO_0000065	http://www.openphacts.org/units/Nanomolar	948575	CHEMBL2344231	B	Inhibition of human recombinant 5-LO expressed in Escherichia coli after 15 mins by HPLC analysis	1	Scientific Literature	Homo sapiens		9606	Autocuration	BAO_0000019	55	CHEMBL215	SINGLE PROTEIN	P09917	Arachidonate 5-lipoxygenase	Homo sapiens	9	Protein			72494	CHEMBL2331454
CHEMBL2336204	1525871	CHEMBL2336204	1525871		6a	402.44	3.99	68.61	0	COc1ccc2c(c1)c(cn2C(=O)\C=C\c3ccccc3)C(=O)C(=O)N4CCCC4	12707217	Inhibition	=	68.6	%		INH	=	68.6	%			0	BAO_0000201	UO_0000187	http://qudt.org/vocab/unit#Percent	943204	CHEMBL2346235	B	Inhibition of 5LOX (unknown origin) using arachidonic acid as substrate at 10 uM after 5 mins by spectrophotometric analysis	1	Scientific Literature	Homo sapiens		9606	Autocuration	BAO_0000357	55	CHEMBL215	SINGLE PROTEIN	P09917	Arachidonate 5-lipoxygenase	Homo sapiens	9	Protein			72445	CHEMBL2331414
CHEMBL2336310	1525978	CHEMBL2336310	1525978		8h	597.63	7.67	98.15	2	COc1cc(ccc1OCCCNC(=O)Nc2ccc(OC(F)(F)F)cc2)c3nc4ccc(C)cn4c3NC5CCCC5	12701423	IC50	=	473.0	nM	6.33	IC50	=	473.0	nM			0	BAO_0000190	UO_0000065	http://www.openphacts.org/units/Nanomolar	948575	CHEMBL2344231	B	Inhibition of human recombinant 5-LO expressed in Escherichia coli after 15 mins by HPLC analysis	1	Scientific Literature	Homo sapiens		9606	Autocuration	BAO_0000019	55	CHEMBL215	SINGLE PROTEIN	P09917	Arachidonate 5-lipoxygenase	Homo sapiens	9	Protein			72494	CHEMBL2331454
CHEMBL3113607	1616567	CHEMBL3113607	1616567		5a	260.25	0.92	88.26	0	COC(=O)CNC(=O)C(=O)c1c[nH]c2ccccc12	13908065	Inhibition	=	47.8	%		INH	=	47.8	%			0	BAO_0000201	UO_0000187	http://qudt.org/vocab/unit#Percent	1290930	CHEMBL3118903	B	Inhibition of 5-LOX (unknown origin) using arachidonic acid as substrate at 1 uM after 5 mins by EIA	1	Scientific Literature	Homo sapiens		9606	Autocuration	BAO_0000357	55	CHEMBL215	SINGLE PROTEIN	P09917	Arachidonate 5-lipoxygenase	Homo sapiens	9	Protein			76758	CHEMBL3112507
CHEMBL3113607	1616567	CHEMBL3113607	1616567		5a	260.25	0.92	88.26	0	COC(=O)CNC(=O)C(=O)c1c[nH]c2ccccc12	13908020	IC50	=	3500.0	nM	5.46	IC50	=	3.5	uM			0	BAO_0000190	UO_0000065	http://www.openphacts.org/units/Nanomolar	1290927	CHEMBL3118900	B	Inhibition of 5-LOX (unknown origin) using arachidonic acid as substrate after 5 mins by EIA	1	Scientific Literature	Homo sapiens		9606	Autocuration	BAO_0000357	55	CHEMBL215	SINGLE PROTEIN	P09917	Arachidonate 5-lipoxygenase	Homo sapiens	9	Protein			76758	CHEMBL3112507
CHEMBL3353719	1817830	CHEMBL3353719	1817830		82	337.48	5.25	54.73	1	Cc1ccc(cc1)C2=NC(=O)\C(=C\C34CC5CC(CC(C5)C3)C4)\S2	14972582	IC50	=	410.0	nM	6.39	IC50	=	0.41	uM			0	BAO_0000190	UO_0000065	http://www.openphacts.org/units/Nanomolar	1432944	CHEMBL3383919	B	Inhibition of 5-LO in human PMNL using arachidonic acid as substrate assessed as product formation incubated for 15 mins prior to substrate addition measured after 10 mins by HPLC analysis	1	Scientific Literature	Homo sapiens		9606	Autocuration	BAO_0000357	55	CHEMBL215	SINGLE PROTEIN	P09917	Arachidonate 5-lipoxygenase	Homo sapiens	9	Protein			89916	CHEMBL3351894
CHEMBL3353719	1817830	CHEMBL3353719	1817830		82	337.48	5.25	54.73	1	Cc1ccc(cc1)C2=NC(=O)\C(=C\C34CC5CC(CC(C5)C3)C4)\S2	14972535	IC50	=	120.0	nM	6.92	IC50	=	0.12	uM			0	BAO_0000190	UO_0000065	http://www.openphacts.org/units/Nanomolar	1432943	CHEMBL3383918	B	Inhibition of 5-LO in human PMNL S100 extract using arachidonic acid as substrate incubated for 15 mins prior to substrate addition measured after 10 mins by HPLC analysis	1	Scientific Literature	Homo sapiens		9606	Autocuration	BAO_0000357	55	CHEMBL215	SINGLE PROTEIN	P09917	Arachidonate 5-lipoxygenase	Homo sapiens	9	Protein			89916	CHEMBL3351894
CHEMBL205800	345661	CHEMBL205800	345661		1	532.4	7.2	71.83	2	OC(c1cc(F)cc(Sc2ccc3OC(=O)C=C(c4ccc(F)cc4)c3c2)c1)(C(F)(F)F)C(F)(F)F	1711264	IC50	=	70.0	nM	7.16	IC50	=	70.0	nM			0	BAO_0000190	UO_0000065	http://www.openphacts.org/units/Nanomolar	351710	CHEMBL870099	F	Inhibition of LTB4 production in calcium ionophore A-23187-stimulated human whole blood	1	Scientific Literature	Homo sapiens		9606	Expert	BAO_0000019	55	CHEMBL215	SINGLE PROTEIN	P09917	Arachidonate 5-lipoxygenase	Homo sapiens	9	Protein			31094	CHEMBL1147648
CHEMBL2163379	1426795	CHEMBL2163379	1426795		8, AG-670/36678015	308.29	3.63	85.01	0	Cc1ccc2cccc(OC(=O)c3cccc(c3)[N+](=O)[O-])c2n1	12086137	IC50	=	4600.0	nM	5.34	IC50	=	4.6	uM			0	BAO_0000190	UO_0000065	http://www.openphacts.org/units/Nanomolar	859396	CHEMBL2167302	B	Inhibition of human recombinant 5-LOX expressed in Escherichia coli BL2-DE3 incubated 10 mins before substrate addition by fluorescence spectrophotometry based cell free system assay	1	Scientific Literature	Homo sapiens		9606	Autocuration	BAO_0000019	55	CHEMBL215	SINGLE PROTEIN	P09917	Arachidonate 5-lipoxygenase	Homo sapiens	9	Protein			65770	CHEMBL2163330
CHEMBL2163379	1426795	CHEMBL2163379	1426795		8, AG-670/36678015	308.29	3.63	85.01	0	Cc1ccc2cccc(OC(=O)c3cccc(c3)[N+](=O)[O-])c2n1	12086136	IC50	>	100000.0	nM		IC50	>	100.0	uM			0	BAO_0000190	UO_0000065	http://www.openphacts.org/units/Nanomolar	859395	CHEMBL2167301	B	Inhibition of human 5-LOX in A23187-induced human whole blood assessed as reduction in LTB4 production pre-incubated for 20 mins before A23187 addition by enzyme immunoassay	1	Scientific Literature	Homo sapiens		9606	Autocuration	BAO_0000357	55	CHEMBL215	SINGLE PROTEIN	P09917	Arachidonate 5-lipoxygenase	Homo sapiens	9	Protein			65770	CHEMBL2163330
CHEMBL390982	378362	CHEMBL390982	378362		1	372.52	5.22	79.45	1	CCCOc1cc(C)c2CCC(Cc2c1C)C(C)C(=O)Nc3nccs3	1880494	Inhibition	=	50.0	%		Inhibition	=	50.0	%			0	BAO_0000201	UO_0000187	http://qudt.org/vocab/unit#Percent	436354	CHEMBL905754	B	Inhibition of partially purified human 5-LO expressed in Escherichia coli assessed as remaining 5-LO activity at 1 uM	1	Scientific Literature	Homo sapiens		9606	Intermediate	BAO_0000019	55	CHEMBL215	SINGLE PROTEIN	P09917	Arachidonate 5-lipoxygenase	Homo sapiens	9	Protein			35780	CHEMBL1143062
[truncated: 4,412 more rows]
[truncated: 9 more columns]
