# Supplementary material for: Machine Learning Uncovers Natural Product Modulators of the 5-Lipoxygenase Pathway and Facilitates the Elucidation of Their Biological Mechanisms
Source: ACS Chem Biol. 2023 Dec 27;19(1):217–29. doi: 10.1021/acschembio.3c00725 (PMC10804367; doi:10.1021/acschembio.3c00725)
Supplement: Supplementary file 2 — cb3c00725_si_002.zip [file cb3c00725_si_002.zip › Data S2 Commercially available natural products (SMILES).xlsx]

## Sheet: default_1
Molecule (Canonical SMILES)
BrB(Br)Br
IB(I)I
Cc1cccc2c1C=CC2
CCOc1c(Br)c(Br)c(OCC)c(Br)c1Br
C[n+]1cccc2ccccc21
Cn1cccc1-c1cccnc1
Cn1ccc(=N)c2ccccc21
C[n+]1c(N)ccc2ccccc21
c1ccc(Cn2ccnc2)cc1
Cc1nnc2ccccc2c1C
Cc1nc(C)c2ccccc2n1
Cn1cc(C(N)=O)c2ccccc21
Cn1cc(/C=N/O)c2ccccc21
Cn1c(C(N)=O)cc2ccccc21
CCn1cnc(=O)c2ccccc21
CCn1cnc2ccccc2c1=O
CCOc1ncnc2ccccc12
CCc1nc2ccccc2c(=O)[nH]1
C/C(=N/O)c1c[nH]c2ccccc12
Cc1nc(=O)c2ccccc2n1C
Cc1nc(CO)nc2ccccc12
CC(=O)Nc1ccc(CC#N)cc1
NC(=O)Cc1c[nH]c2ccccc12
N#CCNC(=O)Cc1ccccc1
O/N=C/Cc1c[nH]c2ccccc12
Cn1c(=O)c2ccccc2n(C)c1=O
COc1cc(-c2ccc[nH]2)[nH]c1C=O
CCN1C(=O)/C(=N/O)c2ccccc21
CCn1c(=O)[nH]c2ccccc2c1=O
CCOC(=O)c1cnc2ccccn12
CC(O)c1nc2ccccc2c(=O)[nH]1
CC1C(=O)NC(=O)N1c1ccccc1
CC1NC(=O)N(c2ccccc2)C1=O
NC(=O)Cc1c[nH]c2cc(O)ccc12
N#Cc1cccc(CC(N)C(=O)O)c1
O=c1c2ccccc2ncn1CCO
O=C1CNC(=O)C(c2ccccc2)N1
Cc1ccc(S(=O)(=O)n2ccnc2)cc1
O=C1NC(=O)C(Cc2ccc(O)cc2)N1
CC1(C(=O)O)CSC(c2ncccc2O)=N1
O=C(O)CCNC(=O)c1ccc([N+](=O)[O-])cc1
Cc1cncc(SCc2ccco2)n1
Nc1ccc(Nc2ncccn2)cc1
C=C(C)/C=N/Nc1ccc([N+](=O)[O-])cc1[N+](=O)[O-]
O=C(O)CC/C=N/Nc1ccc([N+](=O)[O-])cc1[N+](=O)[O-]
Cc1c2nc(N)nc-2ccc2nc(N)[nH]c12
COc1ccc2c(c1)C=CC2
Cc1ccc2c(c1)C(=O)CC2
Cc1ccc2c(c1)CCC2=O
Cc1cccc2c1CCC2=O
Cc1ccc(C)c2occc12
Cc1cc(C)c2occc2c1
Cc1cc2ccoc2cc1C
CC1CC(=O)c2ccccc21
C=C(C)c1ccc(C=O)cc1
CC(=O)/C=C/c1ccccc1
O=C1CCc2ccccc2C1
O=C1CCCc2ccccc21
O=Cc1ccc2c(c1)CCC2
O=Cc1cccc2c1CCC2
OCCC#Cc1ccccc1
COc1ccc2c(c1)C=CCO2
COC(=O)/C=C\c1ccccc1
C=CC(=O)OCc1ccccc1
C=CC(O)C#CC#C/C=C/CO
CCCC#C/C=C1\C=CC(=O)O1
C=CCc1ccc2c(c1)OCO2
C/C=C\c1ccc2c(c1)OCO2
C=CCOc1ccccc1C=O
C=CCOC(=O)c1ccccc1
C=Cc1ccc(OC(C)=O)cc1
Cc1ccc(O)c2c1C(=O)CC2
Cc1c(O)cc2ccoc2c1C
Cc1oc2c(O)cccc2c1C
Cc1ccc2c(c1)C(=O)CCO2
COc1ccc2oc(C)cc2c1
CC1Cc2ccccc2C(=O)O1
C/C(=C\c1ccccc1)C(=O)O
CC(=O)/C=C/c1ccc(O)cc1
CC(=O)CC(=O)c1ccccc1
C=C(C)C(=O)Oc1ccccc1
Cc1ccccc1/C=C/C(=O)O
O=C(O)C/C=C\c1ccccc1
O=COC/C=C\c1ccccc1
O=C1CCC(O)c2ccccc21
OC1C=Cc2ccccc2C1O
COC(=O)C1OC1c1ccccc1
COc1ccc2c(c1)OC(=O)CC2
COc1cccc2c1OCCC2=O
COC(=O)/C=C/c1cccc(O)c1
COC(=O)/C=C/c1ccc(O)cc1
COC(=O)C(=O)Cc1ccccc1
COc1cccc(/C=C/C(=O)O)c1
COc1ccc(/C=C/C(=O)O)cc1
COc1ccccc1/C=C/C(=O)O
CCOC(=O)C(=O)c1ccccc1
C=CC(O)c1ccc2c(c1)OCO2
CCC(=O)c1ccc2c(c1)OCO2
Cc1cc(C)c2c(c1O)C(=O)OC2
CC(=O)c1ccc(O)c(C(C)=O)c1
CC1CC(=O)Oc2cc(O)ccc21
CC1Cc2cccc(C(=O)O)c2O1
CC1Cc2cccc(O)c2C(=O)O1
CC(=O)/C=C/c1ccc(O)c(O)c1
CC(=O)Oc1ccc(C(C)=O)cc1
CC(=O)Oc1cccc(C(C)=O)c1
CC(=O)Oc1ccccc1C(C)=O
COc1ccc(C(C)=O)cc1C=O
Cc1cc(/C=C/C(=O)O)ccc1O
Cc1cc(O)ccc1/C=C\C(=O)O
OC/C=C/c1ccc2c(c1)OCO2
O=C1CCC(O)c2cccc(O)c21
O=C1CCCc2c(O)ccc(O)c21
O=C1CC(O)C(O)c2ccccc21
CC1(O)Cc2cccc(O)c2C(=O)O1
COC(=O)Cc1ccc2c(c1)OCO2
COc1cc(OC)c2c(c1)C(=O)OC2
COc1cc2c(c(OC)c1)C(=O)OC2
COc1ccc2c(c1OC)C(=O)OC2
COc1cc2c(cc1OC)C(=O)OC2
COc1cc2c(cc1O)C(=O)CCO2
COC(=O)c1c(C=O)cccc1OC
COC(=O)C(=O)c1ccc(OC)cc1
COC(=O)c1ccc(C(=O)OC)cc1
COC(=O)c1cccc(C(=O)OC)c1
COC(=O)c1ccccc1C(=O)OC
COC(=O)/C=C/c1cc(O)ccc1O
COC(=O)/C=C/c1ccc(O)c(O)c1
COC(=O)CC(=O)c1ccc(O)cc1
COc1ccc(O)c(/C=C/C(=O)O)c1
COc1cccc(/C=C/C(=O)O)c1O
COc1ccc(CC(=O)C(=O)O)cc1
COc1ccc(C(=O)CC(=O)O)cc1
COc1ccc(/C=C/C(=O)O)c(O)c1
COc1ccc(/C=C/C(=O)O)cc1O
COc1cc(/C=C\C(=O)O)ccc1O
CCOC(=O)c1ccc2c(c1)OCO2
CCOC(=O)c1cccc(C(=O)O)c1
CCOC(=O)c1ccc(C(=O)O)cc1
CCOC(=O)c1ccccc1C(=O)O
CCOC(=O)C(=O)c1ccc(O)cc1
CCOC(=O)C(=O)c1ccccc1O
CCC(=O)c1cc2c(cc1O)OCO2
C/C(=C/C(=O)O)c1ccc(C)c(=O)o1
CC(=O)Oc1c(C)cccc1C(=O)O
CC(=O)Oc1cccc(C)c1C(=O)O
CC(=O)OCc1ccc2c(c1)OCO2
CC(=O)Oc1ccc(OC(C)=O)cc1
CC(=O)Oc1cccc(OC(C)=O)c1
CC(=O)Oc1ccccc1OC(C)=O
CC(=O)OC(C(=O)O)c1ccccc1
COC(=O)c1ccc(OC(C)=O)cc1
COC(=O)c1ccccc1OC(C)=O
COc1ccc(C=O)cc1OC(C)=O
COc1cccc(C=O)c1OC(C)=O
COc1cc(C=O)ccc1OC(C)=O
O=C1CC(O)Cc2cc(O)cc(O)c21
O=C1CC(O)C(O)c2cccc(O)c21
O=C(O)CCC(=O)c1ccccc1O
COC(=O)c1cc(OC)c2c(c1)OCO2
COc1cc(C=O)c(OC)c2c1OCO2
COc1c(C=O)cc2c(c1OC)OCO2
COc1ccc(C(=O)C(=O)O)cc1OC
COC(=O)c1cc(OC)cc(C(=O)O)c1
COC(=O)c1ccc(C(=O)OC)c(O)c1
COC(=O)c1ccc(O)c(C(=O)OC)c1
COC(=O)c1cc(O)cc(C(=O)OC)c1
COC(=O)c1cccc(O)c1C(=O)OC
COC(=O)c1ccc(O)cc1C(=O)OC
COc1cc(/C=C/C(=O)O)cc(O)c1O
CC(=O)c1c(O)cc(O)c(C(C)=O)c1O
CC(=O)c1c(O)cc(O)cc1CC(=O)O
CC(=O)Oc1cc(O)cc(O)c1C(C)=O
CC(=O)Cc1cc(O)cc(O)c1C(=O)O
COc1cc(O)c(C(C)=O)c(O)c1C=O
COC1=C(OC(C)=O)C(=O)C(C)=CC1=O
COc1cc(C(=O)O)ccc1OC(C)=O
COc1ccc(C(=O)O)cc1OC(C)=O
COc1cccc(C(=O)O)c1OC(C)=O
O=C(O)c1cccc(CC(O)C(=O)O)c1
COc1cc(C(=O)O)c(OC)c2c1OCO2
COc1c(C(=O)O)cc2c(c1OC)OCO2
COc1ccc(C(=O)O)c(C(=O)O)c1OC
COc1cc(C(=O)O)c(C(=O)O)cc1OC
COC(=O)c1cc(O)c(O)cc1C(=O)OC
COC(=O)c1cc(O)c(C(=O)OC)cc1O
CC(=O)C(O)c1cc(O)cc(O)c1C(=O)O
C=C(OC1C=C(C(=O)O)C=CC1O)C(=O)O
O=C(O)C(=O)CC1(C(=O)O)C=CC(O)C=C1
COc1ccc(/C=C/C(=O)O)cc1OS(=O)(=O)O
COc1cc(/C=C/C(=O)O)ccc1OS(=O)(=O)O
NCCc1c[nH]c2ccc(Br)cc12
NCCc1c[nH]c2cc(Br)ccc12
COC(=O)Cc1ccc(OC)c(Br)c1
COC(=O)c1cc(Br)c(OC)c(OC)c1
COc1cc(Br)c(OC)c(C(=O)O)c1OC
COc1ccc(C(=O)CCO)cc1Cl
COC(=O)C(N)Cc1cc(I)c(O)c(I)c1
CCn1ccc2ccccc21
C/C=C/C=C\c1ccccn1
Cc1cc2c(C)cccc2[nH]1
CC(C)c1ccc(C#N)cc1
Cc1cn(C)c2ccccc12
Nc1cn(Cc2ccccc2)cn1
CCc1nc2ccccc2c(=O)n1N
CCOC(=O)Nc1nc2ccccc2[nH]1
O=[N+]([O-])c1ccc(N2CCCC2)c([N+](=O)[O-])c1
NC(=O)CC(NSc1ccccc1[N+](=O)[O-])C(=O)O
COC(=O)C(C)Nc1ccc([N+](=O)[O-])cc1[N+](=O)[O-]
NC(=S)N/N=C\C=C/c1ccccc1
O=c1[nH]cnc2c1ncn2C1OC2COP(=O)(O)OC2C1O
CNC(=O)/C=C/c1ccccc1
Cn1cc(CO)c2ccccc21
CN1CCC(=O)c2ccccc21
CN1CCc2ccccc2C1=O
COc1ccc(CCC#N)cc1
CCN1C(=O)Cc2ccccc21
CCOC(C#N)c1ccccc1
CCOc1ccc(CC#N)cc1
CCOc1c[nH]c2ccccc12
C=CCC(=O)Nc1ccccc1
C/C=C\C(=O)Nc1ccccc1
COc1ccc2[nH]cc(C)c2c1
CC1C(=O)N(C)c2ccccc21
C=C(C)C(=O)Nc1ccccc1
Cc1ccccc1/C=C/C(N)=O
CC(/C=C/c1ccccc1)=N\O
NC(=O)C/C=C\c1ccccc1
N#CCCC(O)c1ccccc1
O=C1CCCN1c1ccccc1
OCCc1c[nH]c2ccccc12
COc1ccc2c(c1)CC(=O)N2C
COc1ccc2cc[nH]c2c1OC
COc1ccc(CC#N)cc1OC
COc1cc2cc[nH]c2cc1OC
COC(=O)/C=C/c1ccc(N)cc1
COC(=O)c1ccc2c(c1)NCC2
COc1ccc(/C=C\NC=O)cc1
COc1ccc2c(c1)CCC(=O)N2
COc1ccc(/C=C/C(N)=O)cc1
COc1ccccc1/C=C/C(N)=O
C=CCOC(=O)c1ccccc1N
CC(=O)N1CCc2cc(O)ccc21
CC(=O)Nc1ccccc1C(C)=O
CC1NC(=O)OC1c1ccccc1
CC(=O)NCC(=O)c1ccccc1
OCCc1c[nH]c2ccc(O)cc12
O=C1CCCN1c1ccc(O)cc1
OCC1CSC(c2ccccc2O)=N1
CC(NC=O)(C(=O)O)c1ccccc1
CN(CC(=O)O)C(=O)c1ccccc1
COc1cc(OC)c(C#N)c(OC)c1
COc1cc(C#N)cc(OC)c1OC
COc1cc(OC)c(OC)cc1C#N
COC(=O)CNC(=O)c1ccccc1
COc1cc(/C=C\C(N)=O)ccc1O
CCOC(=O)C(=O)Nc1ccccc1
COc1c(C)c(O)cc2c1CNC2=O
CC(NC(=O)c1ccccc1)C(=O)O
CC(=O)N(C)c1ccccc1C(=O)O
CC(=O)NC(C(=O)O)c1ccccc1
CC(=O)Nc1ccc(CC(=O)O)cc1
CC(=O)Nc1ccccc1OC(C)=O
COC(=O)c1ccccc1NC(C)=O
CC(=O)OC(C(N)=O)c1ccccc1
Cc1cccc(C(=O)NCC(=O)O)c1
Nc1ccccc1C(=O)CCC(=O)O
O=CNC(Cc1ccccc1)C(=O)O
O=C(O)CNC(=O)Cc1ccccc1
O=C(O)CCNC(=O)c1ccccc1
Cc1ccc(S(=O)(=O)N2CC(=O)C2)cc1
O=C(NC(CS)C(=O)O)c1ccccc1
COc1cc2c(c(O)c1OC)CNC2=O
COC(=O)/C(Cc1ccc(O)cc1)=N/O
COc1cccc(C(=O)NCC(=O)O)c1
COc1ccc(C(=O)NCC(=O)O)cc1
CC(=O)OCc1ccc(OC(C)=O)cn1
NC(Cc1ccc2c(c1)OCO2)C(=O)O
NC(Cc1ccc(O)c(C=O)c1)C(=O)O
NC(Cc1cccc(C(=O)O)c1)C(=O)O
O=CNC(Cc1ccc(O)cc1)C(=O)O
O=C(NC(CO)C(=O)O)c1ccccc1
O=C(O)C1Cc2cc(O)c(O)cc2CN1
O=C(NC(CO)C(=O)O)c1ccccc1O
COC(=O)c1cc(OC)c(OC)cc1[N+](=O)[O-]
C/C=C\Cc1ccccc1
c1ccc2c(c1)CCCC2
C=CCc1ccc(C)cc1
C=C(C)c1cccc(C)c1
C=C(C)c1ccc(C)cc1
C=C(C)c1ccccc1C
Cc1cccc2c1CCC2
Cc1ccc2c(c1)CCC2
CC1CCc2ccccc21
Nc1nc(Br)nc2c1ncn2C1CC(O)C(CO)O1
Nc1nc(Br)nc2c1ncn2C1OC(CO)C(O)C1O
Nc1nc(Cl)nc2c1ncn2C1CC(O)C(CO)O1
Nc1nc(Cl)nc2c1ncn2C1OC(CO)C(O)C1O
NCC(CC(=O)O)c1ccc(Cl)cc1
Nc1nc(F)nc2c1ncn2C1OC(CO)CC1O
COC(=O)C(N)Cc1ccc(O)c(I)c1
CC(C)(C#N)Nc1ccccc1
CNCc1c[nH]c2ccccc12
Cn1cc(CN)c2ccccc21
C1=CCC(c2cccnc2)NC1
c1cncc(C2=NCCCC2)c1
CC(C)c1cc2cccnc2[nH]1
NCCc1c[nH]c2ccccc12
N#CCCNCc1ccccc1
CC1(C)NC(=O)c2ccccc2N1
CN1C(=O)CCC1c1cccnc1
NCCc1c[nH]c2ccc(O)cc12
NCCc1c[nH]c2cc(O)ccc12
NCCc1c[nH]c2cccc(O)c12
NCCC1C(=O)Nc2ccccc21
O=CN1CCCC1c1cccnc1
CNC(=O)CCC(=O)c1cccnc1
CN1C(=O)C(O)CC1c1cccnc1
COc1ccc(C2CC(=O)NN2)cc1
C/C(C/C(=N\O)c1ccccc1)=N/O
NCCc1c[nH]c2cc(O)c(O)cc12
NC(=O)CNC(=O)Cc1ccccc1
Nc1ccccc1C(=O)CC(N)C(=O)O
NC(CC(=O)Nc1ccccc1)C(=O)O
O=C(O)CCc1c[nH]c2c1CC(=O)NC2
Nc1c(O)cccc1C(=O)CC(N)C(=O)O
NCCc1c[nH]c2ccc(OS(=O)(=O)O)cc12
O=C(O)CCCNSc1ccccc1[N+](=O)[O-]
CC(=O)OCC1=C(C(=O)O)N2C(=O)C(N)C2SC1
CC(O)C(NSc1ccccc1[N+](=O)[O-])C(=O)O
Cc1cn(C2CC(O)C(C(=O)O)O2)c(=O)[nH]c1=O
O=C(O)c1cc(=O)[nH]c(=O)n1C1OC(CO)C(O)C1O
CC(=O)NC(=S)NCc1ccccc1
CC(=N\O)/C(C)=N/Nc1ccc([N+](=O)[O-])cc1
CC(C)/C=N/Nc1ccc([N+](=O)[O-])cc1[N+](=O)[O-]
O=c1[nH]cnc2c1ncn2C1CC(O)C(CO)O1
OCC1OC(n2cnc3cncnc32)C(O)C1O
O=c1[nH]cnc2c(C3OC(CO)C(O)C3O)n[nH]c12
O=c1[nH]cnc2c1ncn2C1OC(CO)C(O)C1O
O=c1[nH]cnc2c1ncn2C1OCC(O)C(O)C1O
O=c1[nH]c(=O)c2ncn(C3OC(CO)C(O)C3O)c2[nH]1
O=c1[nH]c(=O)c2[nH]c(=O)n(C3OC(CO)C(O)C3O)c2[nH]1
CC(=O)Nc1ccc(/C=N\NC(N)=S)cc1
Nc1ncnc2c1ncn2C1CC2OP(=O)(O)OCC2O1
Nc1ncnc2c1ncn2C1OC2COP(=O)(O)OC2C1O
Nc1ncnc2c1ncn2C1OC(CO)C2OP(=O)(O)OC21
Nc1nc2c(ncn2C2OC3COP(=O)(O)OC3C2O)c(=O)[nH]1
Nc1nc2c(ncn2C2OC(CO)C3OP(=O)(O)OC32)c(=O)[nH]1
CC[n+]1c(C)sc2ccccc21
C=CCCc1ccc(O)cc1
C=CCc1ccc(OC)cc1
C/C=C\c1ccc(OC)cc1
C=Cc1ccc(OCC)cc1
C=Cc1c(C)cccc1OC
CC1CCc2ccc(O)cc21
CC1CCc2cc(O)ccc21
Cc1ccc(C=O)c(C)c1C
CC(=O)c1ccc(C)c(C)c1
CC(=O)c1ccc(C)cc1C
Cc1cc(C)c(C=O)c(C)c1
Cc1cc(C)c(C=O)cc1C
Cc1ccc(O)c2c1CCC2
Cc1ccc2c(c1O)CCC2
CC1CCc2c(O)cccc21
CC1Cc2cccc(O)c2C1
Cc1cc(O)c2c(c1)CCC2
Cc1cc2c(cc1O)CCC2
Cc1c(O)ccc2c1CCC2
CC(C)C(=O)c1ccccc1
CC(C)c1ccc(C=O)cc1
CC(C)=Cc1ccc(O)cc1
Cc1ccc(C(C)C=O)cc1
CC(=O)CCc1ccccc1
CC(C=O)Cc1ccccc1
OCC/C=C/c1ccccc1
CC1(C)C=CC=C(C(=O)O)C=C1
CO/C=C/c1ccc(OC)cc1
COc1ccc(CC2CO2)cc1
COC(=O)CCc1ccccc1
COc1ccc(/C=C/CO)cc1
COc1ccccc1/C=C/CO
CCC(=O)OCc1ccccc1
CCC(O)C#CC#C/C=C/CO
CCOC(=O)Cc1ccccc1
CCC/C=C\c1cccc(=O)o1
c1ccc(CC2OCCO2)cc1
CCCC(=O)Oc1ccccc1
CCCOc1ccc(C=O)cc1
CCCOC(=O)c1ccccc1
C=CC(O)c1ccc(OC)cc1
CCOC(=O)c1cccc(C)c1
CCOC(=O)c1ccc(C)cc1
CCOc1ccc(C(C)=O)cc1
C=CCc1ccc(OC)c(O)c1
C/C=C\c1ccc(OC)c(O)c1
C=CCc1ccc(O)c(OC)c1
C/C=C\c1ccc(O)c(OC)c1
C=CCc1cccc(OC)c1O
CCc1ccc(OC(C)=O)cc1
C=Cc1ccc(OC)c(OC)c1
C=Cc1ccc(OC)cc1OC
CC1=CC(=O)C2C(C1=O)C2(C)C
CC1=CC(=O)C(C(C)C)=CC1=O
CC1=C2CCC(C)C=C2OC1=O
Cc1coc2c1C(=O)CC(C)C2
Cc1ccc(C)c(C(=O)O)c1C
Cc1ccc(C(=O)O)c(C)c1C
Cc1cc(C)c(C(=O)O)cc1C
CC(=O)c1cc(C)c(O)c(C)c1
CC(C)=CC(=O)c1coc(C)c1
CC(C)c1ccc(C=O)c(O)c1
CC(C)c1ccc(O)c(=O)cc1
CC(C)c1ccc(C(=O)O)cc1
CC(C)c1cccc(=O)c(O)c1
C=C(C)c1ccc(O)c(OC)c1
CC(C)c1ccccc(=O)c1O
CC(C)c1ccc(C=O)cc1O
COc1ccc(C2OC2C)cc1
CC(=O)Oc1cc(C)ccc1C
COC(=O)c1cc(C)ccc1C
COC(=O)c1ccc(C)c(C)c1
COc1cc(C)ccc1C(C)=O
COc1cc(C(C)=O)ccc1C
CC(=O)Oc1c(C)cccc1C
COC(=O)c1c(C)cccc1C
COc1cccc(C)c1C(C)=O
CC(=O)CCc1ccc(O)cc1
CC(=O)CCc1ccccc1O
COc1ccc(CC(C)=O)cc1
CC(=O)OC(C)c1ccccc1
CC(C)C(=O)Oc1ccccc1
CC(C)OC(=O)c1ccccc1
CC(C)Oc1ccccc1C=O
Cc1ccc(OCC2CO2)cc1
Cc1ccccc1OCC1CO1
CC(=O)OCCc1ccccc1
O=C(O)CCCc1ccccc1
O=CCCOCc1ccccc1
O=COCCCc1ccccc1
OC/C=C/C#CC#CCCCO
CC(=O)CCS(=O)c1ccccc1
CC(C)(O)c1ccc(C(=O)O)cc1
COc1ccc(OCC2CO2)cc1
COCc1ccc(C(=O)OC)cc1
COC(=O)C(OC)c1ccccc1
COc1ccc(CC=O)cc1OC
COC(=O)Cc1cccc(OC)c1
COC(=O)Cc1ccc(OC)cc1
COC(=O)CCc1ccc(O)cc1
COC(=O)CCc1ccccc1O
COC(=O)CC(O)c1ccccc1
COC(=O)C(O)Cc1ccccc1
COC(=O)C(CO)c1ccccc1
COC(=O)c1ccc(CCO)cc1
COc1ccc(/C=C/CO)cc1O
COc1cc(/C=C\CO)ccc1O
COc1cc(CCC=O)ccc1O
COCC(C(=O)O)c1ccccc1
COC(CC(=O)O)c1ccccc1
COc1ccc(CCC(=O)O)cc1
COc1ccccc1CCC(=O)O
CCOC(=O)COc1ccccc1
CCOC(=O)Cc1ccc(O)cc1
CCOC(=O)Cc1cccc(O)c1
CCOC(=O)Cc1ccccc1O
CCOC(=O)C(O)c1ccccc1
CCOCc1ccc(C(=O)O)cc1
CCOCc1ccccc1C(=O)O
CCOC(C(=O)O)c1ccccc1
CCOc1ccc(CC(=O)O)cc1
CCCC(=O)c1c(O)cccc1O
CCCOC(=O)c1ccc(O)cc1
CCCOC(=O)c1ccccc1O
CCCOc1ccc(C(=O)O)cc1
CCC(O)c1ccc2c(c1)OCO2
CCOC(=O)c1ccc(OC)cc1
CCOC(=O)c1cccc(OC)c1
CCOC(=O)c1ccccc1OC
CCOC(=O)c1cccc(C)c1O
CCOC(=O)c1c(C)cccc1O
CCOc1cc(C=O)ccc1OC
CCOc1c(C=O)cccc1OC
CCOc1ccc(C=O)cc1OC
CCOc1cccc(C=O)c1OC
CCOc1ccc(C(=O)OC)cc1
C=CCc1cc(O)c(O)c(OC)c1
CCc1cc(O)c(C)c(O)c1C=O
CCC(=O)c1ccc(O)c(OC)c1
CCC(=O)c1ccc(OC)cc1O
C=Cc1cc(OC)c(O)c(OC)c1
CC(C)c1ccc(O)c(=O)c(O)c1
CC(C)c1ccc(C(=O)O)cc1O
COc1c(C)cc(C(=O)O)cc1C
COC(=O)c1cc(C)c(O)c(C)c1
COc1cc(C)c(C(C)=O)c(O)c1
COc1cc(C(C)=O)c(O)cc1C
COc1cc(C)c(C=O)c(O)c1C
COc1ccc(C(C)C(=O)O)cc1
CC(Cc1cccc(O)c1)C(=O)O
COC(=O)C(C)c1ccc(O)cc1
COc1cccc(OC)c1C(C)=O
CC(=O)CCc1ccc(O)c(O)c1
COc1cc(CC(C)=O)ccc1O
CC(O)CC(=O)c1ccc(O)cc1
COc1ccc(C(C)=O)cc1OC
COc1cc(OC)cc(C(C)=O)c1
COc1ccc(C(C)=O)c(OC)c1
COc1ccc(OC)c(C(C)=O)c1
CC(=O)c1ccc(O)c(CCO)c1
CC(=O)c1ccc(C(O)CO)cc1
CC(C)OC(=O)c1ccc(O)cc1
CC(C)OC(=O)c1cccc(O)c1
COc1cc(C)c(C=O)c(OC)c1
COc1cc(C)cc(OC)c1C=O
CC(O)C(=O)OCc1ccccc1
CC(=O)OCC(O)c1ccccc1
CC(=O)OCCc1ccc(O)cc1
COc1ccc(COC(C)=O)cc1
COc1cccc(COC(C)=O)c1
COc1ccccc1COC(C)=O
CC(=O)/C=C/CC1CC=CC(=O)O1
OCCCc1ccc2c(c1)OCO2
O=C(OCCCO)c1ccccc1
O=C(O)CCC(O)c1ccccc1
O=C(O)CC(O)Cc1ccccc1
O=C(O)CCCc1ccccc1O
C=CCOS(=O)(=O)c1ccc(C)cc1
CC(=O)CCS(=O)(=O)c1ccccc1
COC(OC)c1ccc2c(c1)OCO2
COC(=O)c1ccc(OC)cc1OC
COc1cc(OC)c(C=O)c(OC)c1
COC(=O)c1c(OC)cccc1OC
COc1ccc(OC)c(OC)c1C=O
COC(=O)c1cc(OC)cc(OC)c1
COc1cc(C=O)cc(OC)c1OC
COc1cc(OC)c(OC)cc1C=O
COC(=O)c1ccc(OC)c(OC)c1
COC(=O)c1cccc(OC)c1OC
COc1ccc(OC)c(CC(=O)O)c1
COc1cccc(OC)c1CC(=O)O
COc1ccc(CC(=O)O)c(OC)c1
COc1ccc(CC(=O)O)cc1OC
COC(=O)C(O)c1ccc(OC)cc1
COc1ccc(C(OC)C(=O)O)cc1
COC(=O)C(O)Cc1ccc(O)cc1
COC(=O)C(O)C(O)c1ccccc1
COc1cc(CC(=O)CO)ccc1O
COc1cc(C(=O)CCO)ccc1O
COc1ccc(CC(O)C(=O)O)cc1
COc1ccc(CCC(=O)O)cc1O
COc1cc(CCC(=O)O)ccc1O
CCOC(=O)Cc1cc(O)ccc1O
CCOC(=O)C(O)c1ccc(O)cc1
CCOC(=O)C(O)c1cccc(O)c1
CCOC(=O)CC1(O)C=CC(=O)C=C1
CCOc1cc(CC(=O)O)ccc1O
CCCc1cc(O)cc(O)c1C(=O)O
CCCC(=O)c1cc(O)c(O)cc1O
CCCC(=O)c1c(O)cc(O)cc1O
CCOC1=CC(=O)C(OCC)=CC1=O
CCOC(=O)c1ccc(O)c(OC)c1
CCOC(=O)c1c(C)cc(O)cc1O
CCOc1ccc(C(=O)O)cc1OC
CCOc1cc(C(=O)O)ccc1OC
C=CCOC(=O)/C=C\C(=O)OCC=C
Cc1c(C)c(C(=O)O)c(O)c(C)c1O
CC(C)C(=O)c1c(O)cc(O)cc1O
COC(=O)c1c(C)cc(O)c(C)c1O
COc1cc(C)c(C(=O)O)c(O)c1C
COC1=C(OC)C(=O)C(C)=C(C)C1=O
COC(=O)c1c(O)cc(O)c(C)c1C
C=C1C(=O)OC2CC(C)(O)C(=O)CC12
COc1cc(O)c(C)c(O)c1C(C)=O
CC(Cc1ccc(O)c(O)c1)C(=O)O
COc1cc(C(=O)C(C)O)ccc1O
COc1cc(O)c(C(C)=O)c(OC)c1
COc1cc(C(C)=O)c(OC)cc1O
COc1cc(C(C)=O)cc(OC)c1O
COc1cc(O)c(C(C)=O)cc1OC
COc1ccc(OC)c(C(C)=O)c1O
Cc1occc(=O)c1OC(=O)C(C)C
COc1cc(C)c(C(=O)O)c(OC)c1
COc1cc(C)c(C(=O)O)cc1OC
COc1cc(C(=O)O)cc(OC)c1C
COc1cccc(OC)c1OC(C)=O
CC(=O)OCCc1ccc(O)c(O)c1
OCC(CO)c1ccc2c(c1)OCO2
OCC(O)Cc1ccc2c(c1)OCO2
O=C(OCC(O)CO)c1ccccc1
O=C(O)C(O)COCc1ccccc1
Cc1ccc(S(=O)(=O)OCC2CO2)cc1
COc1ccc(OC)c(C(=O)O)c1OC
COC(=O)c1c(O)cc(OC)cc1OC
COc1cc(OC)c(C(=O)O)c(OC)c1
COc1cc(C(=O)O)cc(OC)c1OC
COC(=O)c1cc(OC)c(O)c(OC)c1
COc1ccc(C(=O)O)c(OC)c1OC
COc1cc(OC)c(C(=O)O)cc1OC
COc1cc(O)c(C=O)c(OC)c1OC
COC(=O)c1cc(O)c(OC)c(OC)c1
COc1cc(CC(=O)O)cc(OC)c1O
COc1cc(C(=O)CO)cc(OC)c1O
COC(=O)C(O)Cc1ccc(O)c(O)c1
COc1cc(C(=O)C(O)CO)ccc1O
COc1cc(CC(O)C(=O)O)ccc1O
CCCOC(=O)c1cc(O)c(O)c(O)c1
COc1cc(O)c(C(C)=O)c(OC)c1O
CC(C)OC(=O)c1cc(O)c(O)c(O)c1
CC(=O)OC1C=CC(=O)OC1C1OC1C
CC(=O)OCc1ccc(COC(C)=O)o1
O=C(OCC(O)CO)c1ccc(O)cc1
CCOC(=O)C1CC2(CCC(=O)O2)C(=O)O1
CCCC(=O)C1C(=O)OC(CC(=O)O)C1=O
C/C=C\CSc1ccccc1
CC(C)(C)Oc1ccc(Br)cc1
CCCCOc1ccc(Br)cc1
CCCCOc1ccccc1Br
COc1cc(C(C)O)cc(OC)c1Cl
O=c1[nH]c(=O)n(C2OC(CO)C(O)C(O)C2O)cc1F
CN1CCc2ccccc2C1
CNC/C=C/c1ccccc1
C/C=C/CCc1ccccn1
Cc1ccnc2c1CCCC2
O=C(O)c1cc(=O)[nH]c(=O)n1C1OC(COP(=O)(O)O)C(O)C1O
Cc1cn(C2CC3OP(=O)(O)OCC3O2)c(=O)[nH]c1=O
O=c1[nH]cnc2c1ncn2C1OC(COP(=O)(O)O)C(O)C1O
O=c1[nH]c(=O)c2ncn(C3OC(COP(=O)(O)O)C(O)C3O)c2[nH]1
CC(C)=CCNc1ncnc2[nH]cnc12
CC(C)=CCn1cnc2ncnc(N)c21
CC(C)=CCn1cnc(N)c2ncnc1-2
C/C(=C\CNc1ncnc2[nH]cnc12)CO
Nc1ncnc2c1ncn2C1OCC(CO)C1O
Nc1ncnc2c1ncn2C1OC(CO)CC1O
Nc1ncnc2c1ncn2C1CC(O)C(CO)O1
Nc1ncnc2c1ncn2C1OC(CS)C(O)C1O
Nc1ncc2ncn(C3OC(CO)C(O)C3O)c2n1
Nc1nc2c(ncn2C2CC(O)C(CO)O2)c(=O)[nH]1
Nc1ncnc2c1ncn2C1OC(CO)C(O)C1O
Nc1nc(=O)[nH]c2c1ncn2C1CC(O)C(CO)O1
Nc1nncc2c1ncn2C1OC(CO)C(O)C1O
OCC1OC(n2cnc3/c(=N/O)[nH]cnc32)CC1O
Nc1nc(S)nc2c1ncn2C1OC(CO)C(O)C1O
Nc1nc2c(ncn2C2OC(CO)C(O)C2O)c(=O)[nH]1
Nc1nc2ncn(C3OC(CO)C(O)C3O)c2c(=O)[nH]1
Nc1nc2ncc(C(O)C(O)C(O)CO)nc2c(=O)[nH]1
Nn1cnc2c(ncn2C2OC(CO)C(O)C2O)c1=O
Nc1nc(O)nc2c1ncn2C1OC(CO)C(O)C1O
Nc1c2ncn(C3OC(CO)C(O)C3O)c2nc[n+]1[O-]
OCC1OC(n2cnc3c(NO)ncnc32)C(O)C1O
CN(C)C(=O)Cc1ccccc1
CN(C)CC(=O)c1ccccc1
CN1CCc2cc(O)ccc2C1
CN1CCc2cccc(O)c2C1
COc1ccc2c(c1)CNCC2
COc1ccc2c(c1)CCNC2
COc1cccc2c1CNCC2
c1ccc(N2CCOCC2)cc1
CCCC(=O)Nc1ccccc1
CCCNC(=O)c1ccccc1
CC(C)c1ccc(C(N)=O)cc1
Cc1cc(C)c(/C=N\O)c(C)c1
CNC(C)C(=O)c1ccccc1
CC(C)C(=O)Nc1ccccc1
CC(C)c1ccc(/C=N\O)cc1
Cc1ccc(C(=O)N(C)C)cc1
Cc1cccc(C(=O)N(C)C)c1
C/C(CCc1ccccc1)=N\O
CC(Cc1ccccc1)NC=O
CC(=O)NCCc1ccccc1
CC(C)(Nc1ccccc1)C(=O)O
CN(C)C(=O)C(O)c1ccccc1
CN(C)Cc1ccc2c(c1)OCO2
CN(C)c1ccc(CC(=O)O)cc1
CN1CCc2cc(O)c(O)cc2C1
CN1Cc2c(O)cccc2C(O)C1
CNC(Cc1ccccc1)C(=O)O
COC(=O)NCCc1ccccc1
COC(=O)C(N)Cc1ccccc1
COc1cc2c(cc1O)CNCC2
COc1cc2c(cc1O)CCNC2
COc1ccc(CCC(N)=O)cc1
COc1ccccc1CCC(N)=O
CCNCc1ccc2c(c1)OCO2
CCOC(=O)Cc1ccc(N)cc1
CCOC(=O)C(N)c1ccccc1
CCCCc1ccc(C(=O)O)nc1
CCCCOC(=O)c1cccnc1
CCCCOC(=O)c1ccncc1
CCCOC(=O)c1ccc(N)cc1
CCCOC(=O)c1ccccc1N
CCC(Nc1ccccc1)C(=O)O
CCOC(=O)c1ccc(NC)cc1
CCOC(=O)c1ccccc1NC
CCOc1ccc(NC(C)=O)cc1
CC1NCCc2cc(O)c(O)cc21
CC(c1ccccc1)C(N)C(=O)O
CC(N)C(=O)OCc1ccccc1
C/C(CCc1ccc(O)cc1)=N\O
CC(=O)NCC(O)c1ccccc1
CC(=O)NCCc1ccc(O)cc1
COc1ccc(CNC(C)=O)cc1
CC(CC(=O)O)Nc1ccccc1
CC(CO)NC(=O)c1ccccc1
NC(=O)OCCCc1ccccc1
NC(=O)CCC(O)c1ccccc1
O=C([O-])CCCC[n+]1ccccc1
O=C(O)CCNCc1ccccc1
O=C1C=CC(=O)N1C1CCCCC1
NC(CSCc1ccccc1)C(=O)O
NC(CS)C(=O)OCc1ccccc1
CNC(C(=O)O)c1ccc(OC)cc1
CNC(Cc1ccc(O)cc1)C(=O)O
CNc1c(OC)cccc1C(=O)OC
COc1ccc(OC)c(CC(N)=O)c1
COc1ccc(CC(N)=O)cc1OC
COC(=O)C(Cc1ccccc1)NO
COC(=O)C(N)Cc1ccccc1O
COC(=O)C(N)Cc1ccc(O)cc1
COc1ccc(CC(N)C(=O)O)cc1
CCOc1ccc(NC(=O)CO)cc1
CCCCOc1ccc([N+](=O)[O-])cc1
CCOc1ccc(NC(C)=O)c(O)c1
CC(=O)NCCc1ccc(O)c(O)c1
COc1ccc(NC(C)=O)c(OC)c1
COc1ccc(OC)c(NC(C)=O)c1
NC(Cc1ccccc1)C(O)C(=O)O
NC(COCc1ccccc1)C(=O)O
NC(Cc1ccc(CO)cc1)C(=O)O
CCOc1ccc(N)c(SCC(=O)O)c1
NC(CS(=O)Cc1ccccc1)C(=O)O
COC(=O)c1c(OC)ccc(OC)c1N
COc1cc(C(N)=O)cc(OC)c1OC
COC(=O)c1cc(OC)c(OC)cc1N
COc1cc(/C=N\O)cc(OC)c1OC
COc1cc(OC)c(OC)cc1/C=N/O
COC(=O)C(N)Cc1ccc(O)c(O)c1
COc1cc(CC(N)C(=O)O)ccc1O
CCOc1ccc(OCC)c([N+](=O)[O-])c1
CCOC(=O)c1cc[nH]c1C(=O)OCC
CC(=O)NCC(O)c1ccc(O)c(O)c1
COCc1cc(O)c(NC(C)=O)cc1O
CS(=O)(=O)NC(Cc1ccccc1)C(=O)O
Cc1ccc(S(=O)(=O)NC(=O)C(C)O)cc1
Cc1ccc(S(=O)(=O)NC(C)C(=O)O)cc1
COC(=O)CNS(=O)(=O)c1ccc(C)cc1
COc1cc(C(=O)O)c(N)c(OC)c1OC
CC(C)(C)c1ccccc1
CCCCc1ccccc1
CCCc1cccc(C)c1
CCCc1ccccc1C
CCc1ccc(CC)cc1
CCc1cccc(CC)c1
CCc1ccccc1CC
CCc1ccc(C)cc1C
CCc1ccc(C)c(C)c1
CCc1cccc(C)c1C
CCc1cc(C)ccc1C
CCc1c(C)cccc1C
C=C1C=CC2CC1C2(C)C
Cc1ccc(C)c(C)c1C
Cc1cc(C)c(C)c(C)c1
Cc1cc(C)c(C)cc1C
Cc1cccc(C(C)C)c1
C=C(C)C1=CC=C(C)CC1
Cc1ccc(C(C)C)cc1
C=C(C)C1CCC=CC1=C
Cc1ccccc1C(C)C
CC1(C)OC2OC(CO)C(NC(=O)C(F)(F)F)C2O1
Cc1cn(C2CC(F)C(COP(=O)(O)O)O2)c(=O)[nH]c1=O
CNCC/C=C\c1cccnc1
CN1CCCC1c1cccnc1
c1cc(C2CCCCN2)ccn1
c1cncc(C2CCCCN2)c1
CC/C(C)=N/Nc1ccccc1
C=C(C)c1cncc(C(C)C)n1
C=C(C)c1cnc(C(C)C)cn1
CC(C)(Nc1ccccc1)C(N)=O
C[N+]1([O-])CCCC1c1cccnc1
CCCCc1ccc(C(N)=O)nc1
CCC(Nc1ccccc1)C(N)=O
COC(=O)C(N)Cc1ccc(N)cc1
CCC1C(=O)OCC1Cc1cnc[nH]1
CC(=O)N(C)C1C2CN3C=CC(O2)C13
CC1=C/C(=N/O)C(C(C)C)=C/C1=N/O
NCc1cccc(CC(N)C(=O)O)c1
Nc1ccccc1CCC(N)C(=O)O
O=c1ccn(C2CCCCC2)c(=O)[nH]1
O=C1C2CCCN2C(=O)C2CCCN12
COc1ccc(CNC(N)=S)cc1OC
O=C1C2CC(O)CN2C(=O)C2CCCN12
O=C(O)/C=C/CCC1SCC2NC(=O)NC21
NCc1[nH]cc(CCC(=O)O)c1CC(=O)O
Cc1cn(C2CC(O)C(CO)O2)c(=O)[nH]c1=O
Cn1c(=O)ccn(C2OC(CO)C(O)C2O)c1=O
Cn1cc(C2OC(CO)C(O)C2O)c(=O)[nH]c1=O
COC1C(O)C(CO)OC1n1ccc(=O)[nH]c1=O
Cc1cn(C2OC(CO)C(O)C2O)c(=O)[nH]c1=O
COc1cn(C2OC(CO)C(O)C2O)c(=O)[nH]c1=O
NC(=O)C(N)CSCc1ccccc1
O=c1[nH]cnc2c1ncn2C1OC(COP(=O)(O)OP(=O)(O)O)C(O)C1O
CC(C)Cn1c(=O)n(C)c(=O)c2nc[nH]c21
NC(=O)c1cc[n+](CCCC(N)C(=O)O)nc1
NC(CC(=O)NC(Cc1cnc[nH]1)C(=O)O)C(=O)O
Nc1ncnc2c1ncn2C1CC(O)C(COP(=O)(O)O)O1
Nc1ncnc2c1ncn2C1CC(OP(=O)(O)O)C(CO)O1
Nc1nc2c(ncn2C2CC(O)C(COP(=O)(O)O)O2)c(=O)[nH]1
Nc1nc(O)c2ncn(C3CC(OP(=O)(O)O)C(CO)O3)c2n1
Nc1ncnc2c1ncn2C1OC(CO)C(OP(=O)(O)O)C1O
Nc1ncnc2c1ncn2C1OC(COP(=O)(O)O)C(O)C1O
Nc1ncnc2c1ncn2C1OC(CO)C(O)C1OP(=O)(O)O
Nc1nc2c(ncn2C2OC(CO)C(OP(=O)(O)O)C2O)c(=O)[nH]1
Nc1nc2c(ncn2C2OC(COP(=O)(O)O)C(O)C2O)c(=O)[nH]1
Nc1nc2c(ncn2C2OC(CO)C(O)C2OP(=O)(O)O)c(=O)[nH]1
Nc1c2ncn(C3OC(COP(=O)(O)O)C(O)C3O)c2nc[n+]1[O-]
Nc1ncnc2c1ncn2C1OC(CO)C(N)C1O
Nc1ncnc2c1ncn2C1OC(CO)C(O)C1N
Nc1nc(N)c2ncn(C3CC(O)C(CO)O3)c2n1
Nc1nc2c(ncn2C2OC(CO)C(O)C2N)c(=O)[nH]1
CC(C)(O)Cc1ccccc1
CC(C)(C)c1ccc(O)cc1
CCOCCc1ccccc1
CCCCc1ccc(O)cc1
CCCCc1ccccc1O
CCOC(C)c1ccccc1
C/C=C\CC1=C(C)CCC1=O
CCCc1ccc(OC)cc1
CCc1ccc(O)cc1CC
CCOc1cccc(C)c1C
CCOc1cc(C)ccc1C
CCOc1c(C)cccc1C
CCc1cc(C)c(C)cc1O
C=CC(=C)CCC(=O)C(=C)C
CC1=CC(=O)C2CC1C2(C)C
Cc1cc(C)c(C)c(O)c1C
C=C1C(=O)CC2CC1C2(C)C
Cc1cc(O)ccc1C(C)C
Cc1cc(C(C)C)ccc1O
CC(=O)C1=CCC(=C(C)C)C1
Cc1c(O)cccc1C(C)C
C=C(C)C1CC=C(C)C(=O)C1
Cc1ccc(C(C)C)cc1O
Cc1ccc(C(C)C)c(O)c1
C=C(C)C1CCC(C)=CC1=O
CC1=CC(=O)C(=C(C)C)CC1
Cc1ccc(O)c(C(C)C)c1
Cc1coc2c1CCC(C)C2
CC(C)c1ccc(CO)cc1
Cc1cccc(OC(C)C)c1
CC(C)Cc1ccccc1O
COc1ccc(C(C)C)cc1
COc1cccc(C(C)C)c1
Cc1ccc(C(C)CO)cc1
Cc1ccc(C(C)(C)O)cc1
CC1=CC=CC(C)(C)CC1=O
CC(O)CCc1ccccc1
CC(C)=CCCc1ccoc1
COC(C)(OC)c1ccccc1
CC(C)(O)c1ccc(CO)cc1
CC(C)(C)Oc1ccccc1O
CC(C)(C)c1cc(O)ccc1O
COC(Cc1ccccc1)OC
COc1ccc(CCCO)cc1
CCOc1ccccc1CCO
CCCCCc1cccc(=O)o1
CCCCOc1ccc(O)cc1
CCc1ccc(C(O)CO)cc1
CCOc1ccc(OCC)cc1
CCOc1cccc(OCC)c1
CCOc1ccccc1OCC
CCCc1ccc(OC)c(O)c1
CCCc1ccc(O)c(OC)c1
CCc1ccc(OC)c(OC)c1
CC(C)=C1CCC2(C)OC2C1=O
C=C(C)C1CC(=O)C2(C)OC2C1
C=C(C)C1CC(=O)C(C)=C(O)C1
Cc1ccc(C(C)C)c(O)c1O
Cc1cc(O)c(C(C)C)cc1O
CC1=CC2OC(=O)C(C)C2CC1
CC1=C2CCC(C)CC2OC1=O
CC1=COC(=O)C2C(C)CCC12
C=C(C)C1CC=C(C(=O)O)CC1
COc1cc(C)c(OC)c(C)c1
CC(O)CCc1ccc(O)cc1
COc1ccc(CC(C)O)cc1
CC(C)CCC(=O)c1ccoc1
Cc1ccc(C(C)(O)CO)cc1
CC(O)COCc1ccccc1
CC(CO)OCc1ccccc1
OCCCCc1ccc(O)cc1
COCc1ccc(OC)c(OC)c1
COc1ccc(C(OC)OC)cc1
COc1ccc(OC)c(CCO)c1
COc1ccc(CCO)cc1OC
COc1ccc(CCCO)cc1O
COc1cc(CCCO)ccc1O
CCCCCOC(=O)c1ccco1
CCCCC(=O)OCc1ccco1
CCC(O)C#CC#CC(O)CCO
CCOc1cc(O)cc(OCC)c1
CCOc1cc(CO)ccc1OC
CCOc1cc(COC)ccc1O
CCOCc1ccc(O)c(OC)c1
CCOc1ccc(CO)cc1OC
CCC(O)c1ccc(O)c(OC)c1
CCc1cc(OC)c(O)c(OC)c1
CCc1c(O)cc(C(C)C)oc1=O
CCc1oc(=O)c(CC)c(O)c1C
COc1cc(C)c(CO)c(O)c1C
CC1CC2CCCC(O)=C2C(=O)O1
COc1ccc(C(O)C(C)O)cc1
CC(O)CCc1ccc(O)c(O)c1
COc1ccc(C(C)O)cc1OC
COc1cc(C)cc(OC)c1OC
COc1cc(OC)c(C)c(OC)c1
CC(C)CC(=O)OCc1ccco1
OCCOCCOc1ccccc1
COc1cc(OC)c(OC)c(OC)c1
COc1cc(CO)cc(OC)c1OC
COc1cc(CCO)cc(OC)c1O
COc1cccc(OCC(O)CO)c1
COc1ccccc1OCC(O)CO
COc1ccc(C(O)CO)cc1OC
COc1cc(C(CO)CO)ccc1O
COc1cc(CCCO)cc(O)c1O
CCOC(=O)/C=C\C=C\C(=O)OCC
C=CC(=O)OCCCCOC(=O)C=C
C/C=C(/C)C(=O)OC/C(=C/C)C(=O)O
C/C(=C/C1C(C(=O)O)C1(C)C)C(=O)O
CC1CC2C(=C(O)CCC2O)C(=O)O1
CC1C(=O)OC2CC(C)(O)C(=O)CC21
COc1cc(C(O)C(C)O)ccc1O
CC1CC2OC2/C=C/C(O)CC(=O)O1
CC1CC(O)/C=C/C(O)/C=C\C(=O)O1
OCCOc1cccc(OCCO)c1
OCCOc1ccc(OCCO)cc1
OCCOc1ccccc1OCCO
Cc1ccc(S(=O)(=O)OCC(C)O)cc1
CC1(C)OC2C=C(C(=O)O)CC(O)C2O1
COc1cc(C(O)C(O)CO)ccc1O
C=CC(=O)OCCOCCOC(=O)C=C
CC1CC2OC2C2OC2C(O)CC(=O)O1
CC(=O)OC(C)CC(O)C1C=CC(=O)O1
CC(=O)OC1C=COC(C)C1OC(C)=O
CC1(C)OC2CC3(O)CC(OC3=O)C2O1
O=C1OC2C=C(CO)C(CO)C2C1CO
CCCCSc1ccccc1
CC(C)(N)Cc1ccccc1
CN(C)CCc1ccccc1
CCNCCc1ccccc1
CCCCCc1ccccn1
CCCCNc1ccccc1
CCCNCc1ccccc1
CCN(CC)c1ccccc1
CNC(C)Cc1ccccc1
CC(C)NCc1ccccc1
Cc1cn(C2CC(O)C(COP(=O)(O)O)O2)c(=O)[nH]c1=O
Cc1cn(C2CCC(CO)O2)c(=O)nc1N
Cc1cn(C2CC(O)C(CO)O2)c(=O)nc1N
CNc1ccn(C2OC(CO)C(O)C2O)c(=O)n1
Cn1c(=N)ccn(C2OC(CO)C(O)C2O)c1=O
COC1C(O)C(CO)OC1n1ccc(N)nc1=O
Cc1cn(C2OC(CO)C(O)C2O)c(=O)nc1N
NC(=O)CCC(NC(=O)C1CCC(=O)N1)C(=O)O
Nc1nc(=O)n(C2CC(O)C(CO)O2)cc1CO
O=c1[nH]cnc2c1ncn2C1OC(COP(=O)(O)OP(=O)(O)OP(=O)(O)O)C(O)C1O
CC(CO)CCNc1ncnc2nc[nH]c12
Nc1nc(O)c2ncn(C3CC(O)C(COP(=O)(O)OP(=O)(O)O)O3)c2n1
Nc1ncnc2c1ncn2C1OC(COP(=O)(O)O)C(OP(=O)(O)O)C1O
Nc1ncnc2c1ncn2C1OC(COP(=O)(O)OP(=O)(O)O)C(O)C1O
Nc1ncnc2c1ncn2C1OC(COP(=O)(O)O)C(O)C1OP(=O)(O)O
Nc1nc2c(ncn2C2OC(COP(=O)(O)OP(=O)(O)O)C(O)C2O)c(=O)[nH]1
Nc1ncnc2c1ncn2C1CC(O)C(COP(=O)(O)OP(=O)(O)O)O1
CC(C)(Cc1ccccc1)NO
CN(C)c1ccc(CCO)cc1
CN(C)CC(O)c1ccccc1
CN(C)CCc1ccc(O)cc1
COc1ccc(CN(C)C)cc1
COc1cccc(CN(C)C)c1
CNCCc1ccc(OC)cc1
COCC(N)Cc1ccccc1
CCOc1ccc(CCN)cc1
CCCCOc1ccccc1N
CCC(C)Cn1cccc1C=O
C=C1/C(=N/O)CC2CC1C2(C)C
CC(=O)C1=CCCC2CCC1N2
C=C(C)C1CC=C(C)/C(=N\O)C1
COc1ccc(CC(C)N)cc1
CNC(C)C(O)c1ccccc1
C=C(C)C1CC=C(/C=N/O)CC1
CC1=CC=CC(C)(C)C/C1=N/O
CC(C)CCn1cccc1C=O
CC(CO)NCc1ccccc1
CN(C)CCc1ccc(O)c(O)c1
CNCCc1ccc(O)c(OC)c1
CNCC(O)c1ccc(OC)cc1
CNCC(OC)c1ccc(O)cc1
COC(=O)C1=CCC2CCC1N2C
COc1ccc(CCN)cc1OC
COc1ccc(C(CN)OC)cc1
CNC(C)C(O)c1ccc(O)cc1
CC12CCC(C(=O)NC1=O)C2(C)C
OCC(CO)NCc1ccccc1
OCCN(CCO)c1ccccc1
CCCCNS(=O)(=O)c1ccccc1
CC(C)(C)OC(=O)N1OC2C=CC1C2
CC(C)(C)OC(=O)NC1C=CC(=O)C1
CNCC(O)c1ccc(O)c(OC)c1
COc1cc(CCN)cc(OC)c1O
COc1ccc(C(O)CN)cc1OC
COc1cc(CCN)cc(O)c1OC
CCC(C)C1NC(=O)C(C(C)=O)C1=O
CCC(C)C1NC(=O)/C(=C(/C)O)C1=O
CCC(C)C1NC(=O)C(C(C)=O)=C1O
CNC(C)C(O)c1ccc(O)c(O)c1
O=C(O)/C=C\C(=O)NC1CCCCC1
CCCC(=O)CC(=O)NC1CCOC1=O
C=C(C)C1CNC(C(=O)O)C1CC(=O)O
CC(C)(C)OC(=O)N1CC(=O)CC1C(=O)O
CC(C)(C)OC(=O)N1C(=O)CCC1C(=O)O
C1CCC2=C(C1)CCCC2
C=C/C(C)=C/CC=C(C)C
C=CC(=C)CCC=C(C)C
C=C/C(C)=C/CCC(=C)C
C/C=C(C)/C=C/C=C(C)C
C/C=C/C(C)=C\C=C(C)C
CC1=CCC2(C(C)C)CC12
CC1C=CC2(C(C)C)CC12
C=C1CCC2(C(C)C)CC12
C1C2CC3CC1CC(C2)C3
CC1=CCC2CC1C2(C)C
C=C1CCC2CC1C2(C)C
CC1=CCC2C(C1)C2(C)C
CC1C=CC2C(C1)C2(C)C
CC1=CC2C(CC1)C2(C)C
C=C1C2CCC(C2)C1(C)C
C=C(C)C1CCC=C(C)C1
C=C(C)C1CC=C(C)CC1
C=C1C=CC(C(C)C)CC1
CC1=CC=C(C(C)C)CC1
C=C(C)C1C=CC(C)CC1
CC1=CCC(C(C)C)=CC1
CC1=CCC(C(C)C)C=C1
CC1=CCC(=C(C)C)CC1
C=C(C)C1=CCC(C)CC1
C=C1C(C)=CCCC1(C)C
CC1(C)C2CC3C(C2)C31C
CC12C=CC(CC1)C2(C)C
CCc1c(C)nc2n1CCCC2
CCc1nc2n(c1C)CCCC2
CCCCc1nc(C)cnc1C
CCc1nc(C)c(CC)nc1C
CC(C)c1cncc(C(C)C)n1
CC(C)c1cnc(C(C)C)cn1
CC(C)c1cnc2n1CCCC2
NCCCNCc1ccccc1
N#CCCCCCCCCC#N
CCC(C)c1cnc(C)c(OC)n1
CC(=O)N(C)C1C2CN3CCC(O2)C13
CC(C)C1NC(=O)C2CCCN2C1=O
CSCCC1NC(=O)C2CCCN2C1=O
CCC(C)C1(CC)C(=O)NC(=O)NC1=O
CCC1(CC)C(=O)N(C)C(=O)N(C)C1=O
O=C(O)CCCCC1SCC2NC(=O)NC21
C=CCNC(=O)C(O)C(O)C(=O)NCC=C
CC(C)C(NC(=O)C1CCC(=O)N1)C(=O)O
CC(=O)N(CCN(C(C)=O)C(C)=O)C(C)=O
O=C(O)CCCCC1C2NC(=O)NC2CS1=O
CC1(O)CN(C2CC(O)C(CO)O2)C(=O)NC1=O
NC(CCC(=O)O)C(=O)NC(CCC(=O)O)C(=O)O
NC(CCC(=O)NC(CCC(=O)O)C(=O)O)C(=O)O
O=C(O)CC(NCCNC(CC(=O)O)C(=O)O)C(=O)O
Cn1cncc1CC(NC(=O)CCN)C(=O)O
NCCCC(=O)NC(Cc1cnc[nH]1)C(=O)O
CC(NC(=O)C(N)CNC(=O)/C=C/C(N)=O)C(=O)O
Nc1nc(N)c(OC2OC(CO)C(O)C(O)C2O)c(O)n1
NC(CCC(=O)NC(CSN=O)C(=O)NCC(=O)O)C(=O)O
Nc1ncnc2c1ncn2C1CC(O)C(COP(=O)(O)OP(=O)(O)OP(=O)(O)O)O1
Nc1nc(O)c2ncn(C3CC(O)C(COP(=O)(O)OP(=O)(O)OP(=O)(O)O)O3)c2n1
Nc1ncnc2c1ncn2C1OC(COP(=O)(O)OP(=O)(O)OP(=O)(O)O)C(O)C1O
Nc1nc2c(ncn2C2OC(COP(=O)(O)OP(=O)(O)OP(=O)(O)O)C(O)C2O)c(=O)[nH]1
CC1(C)C2CC=C(CO)C1C2
CC1(C)C2CCC(C=O)C1C2
CCCCCCc1ccco1
C=CC(=C)CC/C=C(\C)CO
C=CC1(C)CCC(C(=C)C)O1
C=CC(C)(O)C/C=C\C(=C)C
C=C/C(C)=C/CC1OC1(C)C
C=CC(=C)CCC(=O)C(C)C
C=C/C(C)=C/CC(O)C(=C)C
C=CC(=C)CC(O)C=C(C)C
C=C1C(O)CC2(C(C)C)CC12
CC1C(=O)CC2(C(C)C)CC12
C=CC(C)(C)C(=O)C=C(C)C
CC1=CC(O)C2CC1C2(C)C
CC1C(=O)CC2CC1C2(C)C
C=C1C(O)CC2CC1C2(C)C
C=C1C2CC(CC2O)C1(C)C
C=C(C)C1CCC2(C)OC2C1
CC1=CCC(C(C)C)CC1=O
C=C(C)C1CC=C(C)C(O)C1
C=C(C)C1CCC(C)C(=O)C1
C=C1CCC(C(=C)C)CC1O
C=C(C)C1CCC(C)C1C=O
C=C(C)C1CC=C(C)CC1O
CC1CC=C(C(C)C)C(=O)C1
C=C(C)C1CCC(C)=CC1O
CC1=CC(=O)C(C(C)C)CC1
C=C(C)C1CCC(C)CC1=O
CC(C)=C1CCC(C)CC1=O
CC1=CC2OCC(C)C2CC1
C=C(C)C1(O)CC=C(C)CC1
C=C(C)C1CC=C(CO)CC1
CC(C)=CC1CC(C)=CCO1
C=C(C)C1C=CC(C)(O)CC1
C=C(CO)C1CC=C(C)CC1
CC1=C(C)CC(C)(C=O)CC1
CC1=CCC(C)(C)C(=O)CC1
CC1=CCC(CC=O)C1(C)C
CC(C)=C/C=C/C(C)=C\CO
CC1(C)C2CC3OC3(C)C1C2
CC1(C)C2CCC3(CO3)C1C2
CC12CCC(C1)C(C)(C)C2=O
CC12CCC(CC1=O)C2(C)C
CC1(CO)C2CC3C(C2)C31C
OC12CC3CC(CC(C3)C1)C2
OC1C2CC3CC(C2)CC1C3
C#CCCCCCCCC(=O)O
CCCCC/C=C\C=C\C(=O)O
CC/C=C\CCC1CCC(=O)O1
CC/C=C/CC1CCCC(=O)O1
CCCCCC1CC=CC(=O)O1
C/C=C/C=C/C(=O)OCCCC
C=CCOC/C=C\COCC=C
CC(C)=CC1C(C(=O)O)C1(C)C
CC(C)C1CCC2(C)OC2C1=O
CC1=CC(=O)C(C(C)C)CC1O
CC1CCC2C(C)C(=O)OCC12
CC1COC(=O)C2C(C)CCC12
CC1=CC(=O)C(O)(C(C)C)CC1
CC1CCC2(OC2(C)C)C(=O)C1
CC1=CCC(C(C)(C)O)CC1=O
CC1=C(C(=O)O)CCC(C)(C)C1
C=C(C)C(=O)OC1CCCCC1
CC(C)=CCCC1(C)OC1C=O
CC(C)=CCC/C(C)=C\C(=O)O
CC1(C)C2CCC1(C)C(O)C2=O
CC1(C)C2CC(=O)C1(C)C(O)C2
CC12CC(O)C(CC1=O)C2(C)C
CC12CCC(C(=O)C1)C(C)(C)O2
CC12CC3OC(C1)C2C(C)(C)O3
CC1(C2CCC3(C)OC3C2)CO1
OC12CC3CC(C1)CC(O)(C3)C2
CC(C)(O)C1CC=C(C(=O)O)CC1
C=CC(C)(O)CC/C=C(/C)C(=O)O
CC(=O)C1CC(CC(=O)O)C1(C)C
CC(=O)C1CC1(CC(=O)O)C(C)C
CC1=C(C(=O)O)C(C)(C)CC(O)C1
C/C(=C/CC/C(C)=C/CO)C(=O)O
CC(=O)CCCCC/C=C/C(=O)O
CCCOC(=O)/C=C\C(=O)OCCC
CCOC(=O)/C=C(/C)CC(=O)OCC
CC1CC2OC(=O)C(CO)C2C1CO
CC1C(O)CC2C(CO)C(=O)OCC12
CC(=O)OC1CCC(OC(C)=O)CC1
CC(=O)OC1CCCCC1OC(C)=O
CC(C)OC(=O)/C=C\C(=O)OC(C)C
CC1(C(=O)O)CCC(C(=O)O)C1(C)C
O=C(O)CC/C=C/CCCCC(=O)O
O=C(O)CCC/C=C/CCCC(=O)O
O=C(O)/C=C/CCCCCCC(=O)O
CCOC(=O)CCC(=O)CC(=O)OCC
CCOC(=O)CCCC(=O)C(=O)OCC
CC1CCC(=O)CC(O)C(O)CC(=O)O1
CC1CC(O)/C=C/C(O)C(O)CC(=O)O1
COC1CC(OC(C)=O)C(COC(C)=O)O1
CC(=O)OCCC(COC(C)=O)OC(C)=O
CCOC(=O)CC(O)(CC(=O)OCC)C(=O)O
CCOC(=O)CC(O)(CC(=O)O)C(=O)OCC
CC(C)(C)OC(=O)C(O)(CC(=O)O)CC(=O)O
O=C1CC(OC2OC(CO)C(O)C(O)C2O)CO1
CC1(C)CCCC12C=NCC2
CC(C)=CCCC(C)CC#N
CC(NC(=O)CN)C(=O)N1CC(O)CC1C(=O)O
NC(=O)CCC(NC(=O)CCC(N)C(=O)O)C(=O)O
NC(CCC(=O)NC(CS)C(=O)NCC(=O)O)C(=O)O
Nc1ncnc2c1ncn2C1OC(COP(=O)(O)OP(=O)(O)OP(=O)(O)OP(=O)(O)O)C(O)C1O
Nc1nc(=O)c2ncn(C3OC(COP(=O)(O)OP(=O)(O)O)C(OP(=O)(O)OP(=O)(O)O)C3O)c2[nH]1
N=C1NC2C(COC(N)=O)NC(=N)N3CCC(O)(O)C23N1
N=C1NC2C(COC(N)=O)NC(=N)N3CC(OS(=O)(=O)O)C(O)(O)C23N1
CC12CCC(C1)C(C)(C)/C2=N\O
CC12CCC(C/C1=N\O)C2(C)C
O=C1CCCN1C1CCCCC1
CCOC(=O)C1CCN2CCCC12
CC(=O)OC1CC2CCC(C1)N2C
N#CCCCCCCCCC(=O)O
CN(CC(=O)O)C(=O)C1CCCCC1
COC(=O)C1C(O)CC2CCC1N2C
CCCCCC(=O)NC1CCOC1=O
CC(=O)OC1CC2CC(O)CC1N2C
CC1(C(=O)O)CCC(C(N)=O)C1(C)C
CC1(C(N)=O)CCC(C(=O)O)C1(C)C
O=C(O)CCC(=O)NC1CCCCC1
CCCC(O)CC(=O)NC1CCOC1=O
CCOC(=O)C1CCC(C(=O)OCC)N1
C=CCC(NC(=O)OC(C)(C)C)C(=O)O
COC(=O)C(CC=O)NC(=O)OC(C)(C)C
CC(C)(C)OC(=O)N1CC(O)CC1C(=O)O
CC(C)(C#N)OC1OC(CO)C(O)C(O)C1O
CC(=O)NC1C(O)OC(CO)C(O)C1OC(C)=O
CC(=O)NC(C=O)C(OC(C)=O)C(O)C(O)CO
C=CC/C(=N\OS(=O)(=O)O)SC1OC(CO)C(O)C(O)C1O
C1=C\CCCCCCCC/1
C1CCC2CCCCC2C1
C#CCCCCCCCC
C/C=C/C=C/CCCCC
C=CC(C)CCC=C(C)C
CC1CCC2(C(C)C)CC12
CC1CCC2CC1C2(C)C
CC1CCC2C(C1)C2(C)C
CC1C2CCC(C2)C1(C)C
CC1=CCC(C(C)C)CC1
CC1CC=C(C(C)C)CC1
CC12CCC(CC1)C2(C)C
CC(C)C1NC(=O)C(C(C)C)NC1=O
CC(=O)OC1CCN2CC(N)CCC12
CC1NC(=O)NC1CCCCCC(=O)O
CC(C)(C)OC(=O)N1CC(N)CC1C(=O)O
CC(C)C(NC(=O)CCC(N)C(=O)O)C(=O)O
CC(C)C(NC(=O)C(N)CCC(=O)O)C(=O)O
CSCCC(NC(=O)CCC(N)C(=O)O)C(=O)O
CC(=O)NC1C(O)OC(CO)C(O)C1NC(C)=O
N=C(NCCCC(N)C(=O)O)NC(CC(=O)O)C(=O)O
CC1(C)CCC/C(=C/CO)C1
CC1(C)C2CCC(CO)C1C2
C=CCCCCCCCC=O
C=C/C=C/CCCCCCO
CC/C=C/C/C=C\CCCO
CCCCC/C=C/C=C/CO
CCC(=O)C(C)CC=C(C)C
C=CC1(C)CCCC(C)(C)O1
C=CC(C)(O)CCC=C(C)C
C/C=C(/C)C1CCC(C)(C)O1
C=CC(=C)CCCC(C)(C)O
C=C/C(C)=C\CCC(C)(C)O
C=CC(=C)CC(O)CC(C)C
C=CC(C)CC(=O)CC(C)C
CC1C(O)CC2(C(C)C)CC12
CC1CC2C(CC1O)C2(C)C
CC1C(O)CC2CC1C2(C)C
C=CC(C)(C)/C=C/C(C)(C)O
C=CC(C=C(C)C)C(C)(C)O
CC(C)C12CCC(C)(O)C1C2
CC(C)=CC1C(CO)C1(C)C
CC1CCC(C(C)C)CC1=O
C=C(C)C1CCC(C)C(O)C1
CC1CCC(C(C)C)C(=O)C1
CC(C)=C1CCC(C)CC1O
C=C(C)C1CCC(C)CC1O
C=C(C)C1CCC(C)(O)C1C
CC1COCC2C(C)CCC12
C=C1CC(CO)C(C)(C)C1C
CC1=CCC(O)(C(C)C)CC1
CC(C)C12CCC(C)(CC1)O2
C=C(C)C(CO)CC=C(C)C
CC(C)=CC1CC(C)CCO1
C=C(C)C1CCC1(C)CCO
CC(C)=C1CCC(C)(O)CC1
CC(C)C1C=CC(C)(O)CC1
CC(C)C1=CCC(C)(O)CC1
C=C(C)C1CCC(C)(O)CC1
CC1=CCC(C(C)CO)CC1
CC1=CCC(CCO)C1(C)C
CC1=CCC(C(C)(C)O)CC1
CC1CC=C(C(C)(C)O)CC1
C=C1CCC(C(C)(C)O)CC1
CC1=CCCC(C)(C)C1CO
CC1=C(CO)CCC(C)(C)C1
CC(C)=CCC/C(C)=C\CO
CC(C)=CCCC(C)CC=O
CC(C)=CC/C=C(\C)CCO
C=C(C)CCCC(C)CC=O
CC1(O)CCC2CC1C2(C)C
CC12CCC(C1)C(C)(C)C2O
CC1(C)C2CCC1(C)C(O)C2
CC12CCC(CC1)C(C)(C)O2
C/C=C\CCCCCCC(=O)O
C=CCCCCCCCC(=O)O
CCCCC/C=C\CCC(=O)O
CCCCCC/C=C\CC(=O)O
CCCCCCC/C=C/C(=O)O
CCCCCCC1CCC(=O)O1
CCCCCC1CCCC(=O)O1
CCCCC1CCCCC(=O)O1
CCCCC/C=C\CC(=O)OC
CCCCCC/C=C\C(=O)OC
CC/C=C\CCCCOC(C)=O
CCCCC/C=C\COC(C)=O
CCCCCC1OC(=O)CC1C
C=CCOC(=O)CCCCCC
C=COC(=O)CCCCCCC
CCC/C=C/CCC(=O)OCC
CCCC/C=C/CC(=O)OCC
C=CC(=O)OCCCCCCC
C/C=C\C(=O)OCCCCCC
CC/C=C\CCOC(=O)CCC
CCC/C=C/COC(=O)CCC
CCCCCC(=O)C(C)C(C)=O
C=C(C)C(=O)OCCCCCC
CC/C=C\CCOC(=O)C(C)C
C=CC(CCCCC)OC(C)=O
C=COC(=O)C(CC)CCCC
C=CC1(C)CCC(O)C(C)(C)O1
C=CC1(C)CCC(C(C)(C)O)O1
C=CC(C)(O)CCC1OC1(C)C
C=CC(C)(O)C/C=C/C(C)(C)O
C=C/C(C)=C/CC(O)C(C)(C)O
C/C=C(/C)C(=O)OCCC(C)C
C=C(C)C(=O)OCC(CC)CC
CC1=CCC(C(C)C)C(O)C1O
CC1=CC(O)C(C(C)C)CC1O
CC1CCC(O)(C(C)C)C(=O)C1
C=C(C)C1CCC(C)(O)C(O)C1
CC1CCC(C(C)C)OC(=O)C1
CC1=CCC(C(C)(C)O)CC1O
CC1=C(CO)C(C)(C)CC(O)C1
CC1CCCC(C)(C)C1C(=O)O
C=C(C)C(O)CC/C(C)=C/CO
CC(C)C1(O)C=CC(C)(O)CC1
CC(C)=CCC(O)/C(C)=C/CO
CC(C)=CCCC(C)CC(=O)O
CC(C)=CC(=O)OCCC(C)C
CC(=O)OC(C)CCC=C(C)C
C=C(C)C(/C=C/C(C)(C)O)CO
CC1=CCC(C(C)(O)CO)CC1
CC1(C)C2CCC1(C)C(O)C2O
CC1(C)C2CC(O)C(C)(C2)C1O
CC1(C)C2CC(O)C(C)(O)C1C2
CC1(C)C2CC(O)C1(C)CC2O
CC1(C)C2CCC(O)(CO)C1C2
CC1(C)C2CCC1(CO)C(O)C2
CC1(C)OC2(C)CCC1CC2O
CC(C)/C=C/CCCCC(=O)O
CC1(O)C=CC(C(C)(C)O)CC1
O=C1CCCCCCCCCO1
COC(=O)CCCCCCCC=O
CCCCCC(O)C1CCC(=O)O1
CCCCCC1CC(O)CC(=O)O1
CCCCCC(=O)CCCC(=O)O
C=C(C)C(=O)OCCOCCCC
CCCCCC(=O)C(C)(O)C(C)=O
CC(C)C12CCC(C)(O1)C(O)C2O
CC(C)=CCCC(C)(O)CC(=O)O
CC1(C)OC2(C)C(O)CC1CC2O
O=C(O)/C=C/CCCCCCCO
CCCC(CCOC(C)=O)SC(C)=O
COC(=O)CCCCCCC(=O)OC
COC(=O)CCCCCCCC(=O)O
CCOC(=O)CCCCCCC(=O)O
CCOC(=O)CCCCC(=O)OCC
CCCCOC(=O)C(=O)OCCCC
CCCOC(=O)CCC(=O)OCCC
CCCC(=O)OCOC(=O)C(C)(C)C
CC(O)CC1CCC(C(C)C(=O)O)O1
CC(C)CC(=O)OC(C(=O)O)C(C)C
CC(=O)OC(C)CC(C)(C)OC(C)=O
CC(C)COC(=O)C(=O)OCC(C)C
CC(C)(C)OC(=O)C(=O)OC(C)(C)C
O=C(O)CCCCCCCCC(=O)O
CCOC(=O)CC(OCC)C(=O)OCC
COC1OC(C(C)O)C2OC(C)(C)OC12
COC1OC(C)C(O)C2OC(C)(C)OC12
CC(C)OC(=O)CC(O)C(=O)OC(C)C
COC1C(C(O)CO)OC2OC(C)(C)OC21
CC(C)OC(=O)C(O)C(O)C(=O)OC(C)C
CC1OC2COC(C)OC2C(C(O)CO)O1
CCOC(=O)C(O)C(O)C(O)C(O)C(=O)OCC
O=CC(O)C(O)C(CO)OC1OCC(O)C(O)C1O
OC1COC(OC2COC(O)C(O)C2O)C(O)C1O
CC1CCC(C(C)(C)S)C(=O)C1
CC1=CCC(C(C)(C)S)CC1
CN1CCC2CCCCC2C1
CCCCCCCCCC#N
CC1CCC2NCCCC2C1
CC1CC(C)N2CCCC2C1
CC1(C)C2CCC1(C)C(N)C2
NC1CCCC2CCCCC12
CC1CCC(C(C)C)/C(=N\O)C1
OCC1CCCN2CCCCC12
OC1CCCCC12CCCNC2
C=C(C)C(=O)OCCN(CC)CC
CC1CCC(C(=O)OC(C)(C)C)N1
C=C(C)C(=O)OCCNC(C)(C)C
CCC(=O)CCCCCC(N)C(=O)O
NC(=O)CCCCCCCCC(=O)O
CCC(=O)OC(CC(=O)[O-])C[N+](C)(C)C
CCOC(=O)C(C)NC(C)C(=O)OCC
COC(=O)CCNC(=O)C(O)C(C)(C)CO
CCOC1OC(CO)C(O)C(O)C1NC(C)=O
CN(C)CC(=O)OCC(O)C(O)C(O)C(O)C(=O)O
COC1(C(=O)O)CC(O)C(N)C(C(O)C(O)CO)O1
COC1OCC(OS(C)(=O)=O)C(NC(C)=O)C1OS(C)(=O)=O
CC(C)=CCC/C(C)=C\COP(=O)(O)O
CCCCC1CCCCC1
C=CCCCCCCCC
CCC1CC(C)CC(C)C1
CC1CCC(C(C)C)CC1
C1CCN(N2CCCCC2)CC1
NC(=O)CCCCCCCCC(N)=O
O=C(O)CCNCCCCNCCC(=O)O
CC(C)CCCCCCC=O
CCCCCCCCCC=O
C=CCCCCCCCCO
CC/C=C\CCCCCCO
CCCC/C=C/CCCCO
CCCCCC/C=C/CCO
CCCCCCC/C=C/CO
CCCCCCCCC(C)=O
CCCC1CCC(C)CC1O
CCCCCCC(C=O)CC
CCCCCCCC(=O)CC
CCCCCCC(=O)CCC
CCCCC(C=O)CCCC
CCCCC(=O)C(C)CCC
CC(C)C1CCC(C)C(O)C1
CC1CCC(C(C)C)C(O)C1
CC1CCC(O)(C(C)C)CC1
CC(C)C1CCC(CO)CC1
CC(C)=CCCC(C)C(C)O
CC(C)C1CCC(C)(O)CC1
CC1CCC(C(C)(C)O)CC1
C=C(C)CCCC(C)CCO
CC(C)=CCCC(C)CCO
CCCCCCCCCC(=O)O
CCCCCCCCCOC=O
CCCCCCCC(C)C(=O)O
CCCCCCCCC(=O)OC
CCCCCCCCOC(C)=O
CCCCCCC(=O)OCCC
CCCCCCCC(=O)OCC
CCCCCCCOC(=O)CC
CCCCCCOC(=O)CCC
CCCCC(CC)CCC(=O)O
CCCCCC(=O)OCCCC
CCCCCOC(=O)CCCC
CCCCC(=O)OCCC(C)C
CCCCCC(=O)OCC(C)C
CCCCCOC(=O)CC(C)C
CCCCCCOC(=O)C(C)C
CCCCCCC(C)OC(C)=O
CCCCC(CC)COC(C)=O
CCCCCC(CC)OC(C)=O
CCCCCOC(=O)C(C)CC
CCCCCC(CC)C(=O)OC
CC/C=C/CCOC(C)OCC
CCCCC(CC)C(=O)OCC
CCC/C=C/C(OCC)OCC
CCC(C)CCCCC(=O)OC
C=CC(C)(O)CCCC(C)(C)O
CCC(C)COC(=O)C(C)CC
CCC(C)C(=O)OCCC(C)C
CCC(C)COC(=O)CC(C)C
CC(C)C1CCC(C)C(O)C1O
CC(C)C1CCC(C)(O)C(O)C1
CC1CCC(C(C)(C)O)C(O)C1
CC(C)CCOC(=O)CC(C)C
CC(C)CCCCCCC(=O)O
CC1(O)CCC(C(C)(C)O)CC1
CC(CC=O)CCCC(C)(C)O
CCCC(=O)OCCC(S)CCC
COC(=O)CCCCCCCCO
CCCCCCCCC(O)C(=O)O
CCCCCCCC(O)CC(=O)O
CCCCCC(O)CCCC(=O)O
CCCCC(O)CCCCC(=O)O
CCCC(O)CCCCCC(=O)O
CCCCCCC(O)CC(=O)OC
CCCCCCC(O)C(=O)OCC
CCCCCC(O)CC(=O)OCC
CCCCC(O)CCC(=O)OCC
C=CC(C)(O)CCC(O)C(C)(C)O
CC(C)C1(O)CCC(C)(O)C(O)C1
C/C(=C\CO)CCC(O)C(C)(C)O
CC(O)CCCCCCCC(=O)O
CC1(O)CCC(C(C)(C)O)C(O)C1
CC(C)(O)C1CCC(C)(O)C(O)C1
O=C(O)CCCCCCCCCO
COCC1OC(COC)C(OC)C1OC
COCC1OC(O)C(OC)C(OC)C1OC
COCC1OC(CO)(OC)C(OC)C1OC
COCC(O)C(OC)C(OC)C(C=O)OC
CCCCOC1OC(CO)C(O)C(O)C1O
CC(C)=CCC/C(C)=C/COP(=O)(O)OP(=O)(O)O
CC(C)(C)NC1CCCCC1
CCN(CC)C1CCCCC1
CNC(C)CC1CCCCC1
CCN(CC)C(=O)N1CCN(C)CC1
CCCCCCCCCC(N)=O
CCCCCCCCOC(=O)CN
CC(C)CC(N)C(=O)OC(C)(C)C
CC(C)(C)OC(=O)C(N)C(C)(C)C
OCCN(CCO)C1CCCCC1
CCCCN1CC(O)C(O)C(O)C1CO
OCC(CO)NC1CC(O)(CO)C(O)C(O)C1O
CCCCCCCCCC
CCCCCCCC(C)C
CCCCCCC(C)CC
CCCCCC(C)CCC
CCC(C)CCCC(C)C
CC(C)CCCCC(C)C
CC(C)(C)OC(=O)NCCCCCN
CCCCC(=O)OCC[N+](C)(C)C
CC(C)CCCCCCCO
CCCCCCCCCCO
CCCCCCCCC(C)O
CCCCCCCCCOC
CCCCCCCCOCC
CCCCCCC(O)CCC
CCCCC(O)CCC(C)C
CCCCC(O)C(C)CCC
CCC(C)CCCCC(C)O
CC(C)CCCC(C)CCO
CC(C)CCCCCC(C)O
CCCCCCCC(O)CCO
CCCCCCCC(OC)OC
CCCCOC(C)OCCCC
CCCCCC(OCC)OCC
CCCCC(CC)C(OC)OC
CC(C)CCCC(C)(O)CCO
CC(CCO)CCCC(C)(C)O
CCCCCCOCCOCCO
CCCOCCOCCOCCC
CCCCCCCCCCOS(=O)(=O)O
CCSC(CC(O)C(O)C(O)CO)SCC
CCSC(SCC)C(O)C(O)C(O)C(C)O
COCCOCCOCCOCCOC
CCOCCOCCOCCOCCO
CCSC(SCC)C(O)C(O)C(O)C(O)CO
COC(CO)C(OC)C(OC)C(CO)OC
NCCC(O)CNCCCCC(N)C(=O)O
CCCCN(CCO)CCCC
CCCCNCCNCCCC
CCCCN(CCN)CCCC
CCN(CC)CCN(CC)CC
CC(C)CN(CCN)CC(C)C
CC(C)(C)NCCNC(C)(C)C
CCC(CO)NCCNC(CC)CO
CN(C)CCCNCCCN(C)C
NCCCCNCCCNCCCN
NCCCNCCCCNCCCN
O=C(c1c(F)c(F)c(F)c(F)c1F)n1ccnc1
O=C1C(Cl)=C(Cl)C(=O)c2ccccc21
O=[N+]([O-])c1ccc(Br)cc1-c1c[nH]c(Br)c1Br
C=C(C)C(=O)Oc1c(Cl)c(Cl)c(Cl)c(Cl)c1Cl
O=C1C=C(Br)C(=O)N1c1ccccc1
O=C(O)c1cc(=O)c2ccc(Br)cc2[nH]1
O=C(O)C(=O)c1c[nH]c2cc(Br)ccc12
O=[N+]([O-])c1c(Cl)cccc1-c1c[nH]cc1Cl
CC(=O)Oc1c(Cl)c(Cl)c(OC(C)=O)c(Cl)c1Cl
CC(=O)Oc1c(Cl)c(Cl)c(Cl)c(Cl)c1OC(C)=O
O=C1C=CC(=O)N1c1ccc(Cl)cc1
O=C1C=CC(=O)N1c1ccccc1Cl
N#Cc1ccnc2ccccc12
N#Cc1ccc2ccccc2n1
N#Cc1nc2ccccc2cc1O
O=C1C=CC(=O)N1c1ccc([N+](=O)[O-])cc1
O=c1[nH]c(=O)c2nc3ccccc3nc2[nH]1
CC#CC#C/C=C1\C=CC(=O)O1
O=C1C=CC(=O)c2ccccc21
O=C1C=CC(=O)c2c(O)cccc21
O=C1C=C(O)c2ccccc2C1=O
O=C1C=C(O)C(=O)c2ccccc21
O=c1ccc2cc3c(cc2o1)OCO3
O=C1C=CC(=O)c2c(O)ccc(O)c21
O=Cc1c(O)ccc2ccc(=O)oc12
O=C1C=C(O)C(=O)c2c(O)cccc21
O=C1C(O)=CC(=O)c2c(O)cccc21
O=C1C(O)=C(O)C(=O)c2ccccc21
O=c1ccc2ccc3c(c2o1)OCO3
O=C1C=C(O)C(=O)c2c(O)ccc(O)c21
O=C(O)c1cc(=O)c2cccc(O)c2o1
O=C(O)c1cc2ccc(=O)oc2cc1O
O=C1C(O)=C(O)C(=O)c2c(O)ccc(O)c21
O=C1C(O)=C(O)C(=O)c2c(O)cc(O)cc21
O=C1C=C(O)C(=O)c2c(O)c(O)cc(O)c21
O=C(O)c1cc(=O)c2c(O)cc(O)cc2o1
O=C(O)c1cc2cc(O)c(O)cc2oc1=O
O=C(O)c1ccc(C(=O)O)c(C(=O)O)c1C(=O)O
O=C(O)c1cc(C(=O)O)c(C(=O)O)cc1C(=O)O
N#CCc1c[nH]c2cc(Br)ccc12
N#Cc1ccn(-c2ccccc2)n1
O=Cc1ccnc2ccccc12
c1cc2cc3c(cc2cn1)OCO3
C=CN1C(=O)c2ccccc2C1=O
O=C(O)c1ccnc2ccccc12
O=C(O)c1ccc2ccccc2n1
O=Cc1cc(O)nc2ccccc12
O=C(O)c1csc(-c2ccccc2)n1
CC(=O)N1C(=O)C(=O)c2ccccc21
CC(=O)N1C(=O)c2ccccc2C1=O
O=C(O)c1cc[n+]([O-])c2ccccc12
O=C(O)c1ccc2ccccc2[n+]1[O-]
O=c1[nH]ccc2cc3c(cc12)OCO3
O=C(O)c1ccnc2ccc(O)cc12
O=C(O)c1cc(O)cc2cccnc12
O=C(O)c1ccc2cccc(O)c2n1
O=C1C=CC(=O)N1c1ccc(O)cc1
O=C(O)c1nc2ccccc2cc1O
O=C(O)C(=O)c1c[nH]c2ccccc12
O=C(O)c1cc(=O)[nH]c2ccccc12
O=C(O)c1cc(=O)c2ccccc2[nH]1
O=C(O)c1cc2ccccc2[nH]c1=O
O=C(O)c1cc2ccccc2c(O)n1
O=C(O)c1cc(=O)c2ccc(O)cc2[nH]1
O=C(O)c1cc(O)c2cc(O)ccc2n1
O=C(O)c1cc(=O)[nH]c2c(O)cccc12
O=C(O)c1cc(=O)c2cccc(O)c2[nH]1
O=[N+]([O-])c1cc(S(=O)(=O)O)c2cccc(S(=O)(=O)O)c2c1
c1ccc2cccc-2cc1
c1ccc2ccccc2c1
COC(=O)/C(Br)=C(/Br)c1ccccc1
COC(=O)c1c[nH]c2ccc(Br)cc12
COC(=O)c1c[nH]c2cc(Br)ccc12
CC(=O)Oc1c[nH]c2cc(Br)ccc12
O=C(O)Cc1c[nH]c2cc(Br)ccc12
O=C(O)Cc1c[nH]c2ccc(Br)cc12
Nc1c(Cl)cccc1-c1c[nH]cc1Cl
CC1Cc2c(Cl)c(O)c(Cl)c(O)c2C(=O)O1
O=C(O)Cc1c[nH]c2cccc(Cl)c12
O=C(O)Cc1c[nH]c2c(Cl)cccc12
FC(F)(F)COc1ccc(OCC(F)(F)F)cc1
Cn1cc(C#N)c2ccccc21
c1ccc(-c2cccnc2)nc1
c1ccc(-c2ccccn2)nc1
N#CCc1c[nH]c2ccccc12
NC(=O)c1ccnc2ccccc12
NC(=O)c1cnc2ccccc2c1
NC(=O)c1ccc2ccccc2n1
O=C(c1ccccc1)n1ccnc1
O/N=C\c1ccnc2ccccc12
[O-][n+]1ccccc1-c1ccccn1
CC(=O)c1nc2ccccc2c(=O)[nH]1
NC(=O)C(=O)c1c[nH]c2ccccc12
Nc1cc([N+](=O)[O-])cc2ccccc12
Nc1c([N+](=O)[O-])ccc2ccccc12
Nc1ccc2cccc([N+](=O)[O-])c2c1
Nc1ccc2cc([N+](=O)[O-])ccc2c1
Nc1cccc2c([N+](=O)[O-])cccc12
O=C(O)c1ccnn1-c1ccccc1
O=C(O)c1ccn(-c2ccccc2)n1
[O-][n+]1cccc(-c2cccc[n+]2[O-])c1
[O-][n+]1ccccc1-c1cccc[n+]1[O-]
O=c1cc[nH]c(=O)n1-c1ccccc1
O=c1ccn(-c2ccccc2)c(=O)[nH]1
O=C1NC(=O)/C(=C\c2ccccc2)N1
NC(=O)c1csc(-c2ccccc2O)n1
O=C1NC(=S)N/C1=C\c1ccc(O)cc1
O=C1NC(=O)/C(=C/c2ccc(O)cc2)N1
[O-][n+]1ccc(O)c(O)c1-c1c(O)c(O)cc[n+]1[O-]
Cc1nnc2c3ccccc3cnn12
OCc1nnc2c3ccccc3cnn12
NC1=C/C(=C2\C=C(N)C(=O)NC2=O)C(=O)NC1=O
Cc1nn(-c2ccc([N+](=O)[O-])cc2)c(O)c1[N+](=O)[O-]
Oc1ccc2ccccc2c1
Oc1cccc2ccccc12
C/C=C\C#C/C=C1\C=CC(=O)O1
Cc1ccc2oc(=O)ccc2c1
Cc1cc2c(C=O)cccc2o1
O=C1C=C(c2ccccc2)CO1
Oc1ccc2c(O)cccc2c1
Oc1cccc2cccc(O)c12
Oc1cc(O)c2ccccc2c1
Oc1ccc2cc(O)ccc2c1
Oc1cccc2c(O)cccc12
Oc1ccc(O)c2ccccc12
Oc1ccc2ccccc2c1O
COC(=O)c1ccc2occc2c1
COc1cc(=O)c2ccccc2o1
COc1ccc2c(=O)ccoc2c1
COc1cccc2oc(=O)ccc12
COc1ccc2oc(=O)ccc2c1
COc1cccc2ccc(=O)oc12
COc1ccc2ccc(=O)oc2c1
COc1cc(=O)oc2ccccc12
COc1cc2ccccc2oc1=O
Cc1cc(=O)oc2cc(O)ccc12
Cc1cc2cccc(O)c2c(=O)o1
Cc1cc(=O)c2c(O)cccc2o1
Cc1cc(=O)oc2cccc(O)c12
Cc1c(O)c2ccccc2oc1=O
O=Cc1cccc2c1CCOC2=O
O=C1CCC(=O)c2c(O)cccc21
COc1ccc2ccc(=O)oc2c1O
COc1cc2ccc(=O)oc2cc1O
COc1cc2oc(=O)ccc2cc1O
COc1c(C(=O)O)ccc2occc12
Cc1cc(=O)oc2cc(O)c(O)cc12
Cc1cc2cc(O)cc(O)c2c(=O)o1
Cc1cc(=O)c2c(O)cc(O)cc2o1
O=C(O)/C=C\c1ccc2c(c1)OCO2
O=C1CCC(=O)c2c(O)ccc(O)c21
O=Cc1cc(/C=C/C(=O)O)ccc1O
O=C1C=CC2(CCC23C=CC(=O)O3)O1
Oc1c(O)c(O)c2ccccc2c1O
O=C(O)/C=C/c1cccc2c1OCO2
O=C(O)c1cccc2c1CCOC2=O
COc1cc2ccc(=O)oc2c(O)c1O
Cc1cc(=O)c2c(O)cc(O)c(O)c2o1
C=C(Oc1cccc(C(=O)O)c1)C(=O)O
CC(=O)C(=O)c1cc(O)cc(O)c1C(=O)O
Cc1cc(=O)oc2cc(OS(=O)(=O)O)ccc12
O=S(=O)(O)c1cccc2c(S(=O)(=O)O)cccc12
CC(=O)c1ccc(-c2cccs2)s1
CSc1c(S(C)=O)[nH]c2cc(Br)cc(Br)c12
NC(=O)Cc1c[nH]c2cc(Br)ccc12
CC(=O)Oc1ccc(OC(C)=O)c(Br)c1
C=C(C)C(=O)Oc1ccc(Cl)cc1
COC(C(=O)O)(c1ccccc1)C(F)(F)F
CCOC(=O)c1ccc(OC(F)(F)F)cc1
Cc1nccc2ccccc12
Cc1ccc2cnccc2c1
Cc1cccc2cnccc12
Cc1cccc2cccnc12
Cc1cccc2ncccc12
Cc1ccc2ncccc2c1
Cc1ccc2cccnc2c1
Cc1ccnc2ccccc12
Cc1ccc2ccccc2n1
Cc1cnc2ccccc2c1
Cc1cc2ccccc2cn1
Nc1cccc2ccccc12
N#CC/C=C\c1ccccc1
Cc1nc(C(N)=O)nc2ccccc12
CC1=NN(c2ccccc2)C(=O)/C1=N/O
c1coc(CNc2ncnc3nc[nH]c23)c1
Cn1cc(C=O)c2ccccc21
Cn1ccc(=O)c2ccccc21
Cn1c(=O)ccc2ccccc21
COc1ccc2ccccc2n1
COc1cnc2ccccc2c1
C/C=C1/C(=O)Nc2ccccc21
CC(=O)c1c[nH]c2ccccc12
Cc1cccc2c(C=O)c[nH]c12
Cc1cc(=O)c2ccccc2[nH]1
CC(=O)n1ccc2ccccc21
Cc1ccc2ccccc2[n+]1[O-]
O=CCc1c[nH]c2ccccc12
OCc1ccnc2ccccc12
OCc1ccc2ccccc2n1
Cn1cc(C(=O)O)c2ccccc21
Cn1c(C(=O)O)cc2ccccc21
Cn1c(=O)cc(O)c2ccccc21
COC(=O)c1ccc2[nH]ccc2c1
COC(=O)c1c[nH]c2ccccc12
COC(=O)c1cc2ccccc2[nH]1
COc1cc2cnccc2cc1O
COn1cc(C=O)c2ccccc21
COc1ccc2[nH]cc(C=O)c2c1
COc1cccc2[nH]cc(C=O)c12
COc1ccc(C(=O)CC#N)cc1
COc1cc(=O)[nH]c2ccccc12
CCN1C(=O)C(=O)c2ccccc21
CCN1C(=O)c2ccccc2C1=O
C=CCn1c(=O)oc2ccccc21
C=Cc1cncc2c1CCOC2=O
Cc1c(C(=O)O)[nH]c2ccccc12
CC(=O)N1CC(=O)c2ccccc21
CC(=O)n1cc(O)c2ccccc21
CC(=O)Oc1c[nH]c2ccccc12
Cc1cc(=O)c2ccccc2n1O
CC(=O)OC(C#N)c1ccccc1
O=C(O)Cc1c[nH]c2ccccc12
O=C(CO)c1c[nH]c2ccccc12
O=Cc1cccn1Cc1ccco1
O=C1CN(C(=O)c2ccccc2)C1
O=S(=O)(c1ccccc1)n1cccc1
COC(=O)c1c[nH]c2ccc(O)cc12
COC(=O)c1c[nH]c2cc(O)ccc12
COc1ccc2nc(O)cc(O)c2c1
COc1ccc2[nH]cc(C(=O)O)c2c1
COc1cccc2c(O)cc(=O)[nH]c12
Cc1occc1OC(=O)c1ccc[nH]1
NC(=O)/C=C\c1ccc2c(c1)OCO2
O=C(OCc1ccoc1)c1ccc[nH]1
O=C1c2ccccc2C(=O)N1CCO
O=C(O)Cc1c[nH]c2cc(O)ccc12
O=C(O)Cc1c[nH]c2ccc(O)cc12
O=C(O)Cc1c[nH]c2cccc(O)c12
O=C(O)CC1C(=O)Nc2ccccc21
O=C(O)/C=C\C(=O)Nc1ccccc1
O=C(O)C1CSC(c2ccccc2O)=N1
COc1ccc2c(c1OC)C(=O)NC2=O
NC(=O)C1=CC2C3C=CC2C(OC3=O)O1
O=C(O)C1COC(c2ccccc2O)=N1
C/C=C/c1oc2c(c(=O)c1O)C(=O)NC2O
NC(=O)C1=CC2C3C=CC2(O)C(=O)OC3O1
O=C(OCC1CO1)c1ccc([N+](=O)[O-])cc1
O=C(O)CC(=O)Nc1ccccc1C(=O)O
CC(=O)Oc1ccc(OC(C)=O)c([N+](=O)[O-])c1
O=P(O)(O)Oc1ccc2ccccc2c1
Cc1cc(=O)oc2cc(OP(=O)(O)O)ccc12
Cc1cccc2ccccc12
Cc1ccc2ccccc2c1
NC1=NC(=O)/C(=C2\CCNC(=O)c3[nH]c(Br)cc32)N1
COC(=O)Cc1c[nH]c2cc(Br)ccc12
CCOC(=O)c1c[nH]c2cc(Br)ccc12
COC(=O)Cc1c[nH]c2cccc(Cl)c12
C#CC(C)OC(=O)Nc1cccc(Cl)c1
Cn1cc(CC#N)c2ccccc21
Cc1ccc(-c2cccnc2)nc1
Cc1ccncc1-c1cccnc1
N#CCCc1c[nH]c2ccccc12
COc1cccc2[nH]cc(CC#N)c12
COn1cc(CC#N)c2ccccc21
COc1ccc2c(CC#N)c[nH]c2c1
COc1ccc2[nH]cc(CC#N)c2c1
O=C1NCCc2c1[nH]c1ccccc21
O=c1c2ccccc2nc2n1CCC2
COC(=O)c1ccn(-c2ccccc2)n1
CCOC(=O)c1cnc2ccccc2n1
COC(=O)c1cnc(C)c2cnccc12
O=c1ccn(Cc2ccccc2)c(=O)[nH]1
O=c1c2cccc(O)c2nc2n1CCC2
O=c1c2ccccc2nc2n1CCC2O
O=C1C=C(NCCO)C(=O)c2cnccc21
O=c1c2cc(O)ccc2nc2n1CCC2O
Cn1c(N)nc2c3cccnc3ccc21
C[n+]1ccc2cc3c(cc2c1)OCO3
COc1cccc2ccccc12
Cc1ccc2ccc(O)cc2c1
OCc1ccc2ccccc2c1
COc1cccc2cccc(O)c12
COc1cccc2c(O)cccc12
COc1ccc(O)c2ccccc12
C=COC(=O)/C=C\c1ccccc1
c1ccc(OCc2ccco2)cc1
O=C(O)/C=C/C=C/c1ccccc1
CCOc1cc(=O)oc2ccccc12
CCOC(=O)c1ccc2occc2c1
CCOc1ccc2ccc(=O)oc2c1
Cc1cc(=O)c2c(C)cc(O)cc2o1
Cc1cc(O)c2c(O)cccc2c1O
Cc1c(C)c2cc(O)ccc2oc1=O
Cc1c(C)c2ccc(O)cc2oc1=O
Cc1oc2cc(O)ccc2c(=O)c1C
COc1cccc2cc(C(C)=O)oc12
COc1cc(=O)oc2cccc(C)c12
COc1ccc2c(C)cc(=O)oc2c1
COc1cccc2oc(C)cc(=O)c12
O=C1CCC(C(=O)c2ccccc2)O1
Cc1ccc(S(=O)(=O)O)c2ccccc12
COc1cc2occc(=O)c2cc1OC
COC(=O)/C=C\c1ccc2c(c1)OCO2
COc1cc(OC)c2ccc(=O)oc2c1
COc1ccc2ccc(=O)oc2c1OC
COc1ccc2oc(=O)ccc2c1OC
COc1cc2ccc(=O)oc2cc1OC
COC(=O)/C=C/c1ccc(O)c(C=O)c1
Cc1c(O)c(C)c2occc(=O)c2c1O
COc1cc2oc(=O)cc(C)c2cc1O
COc1cc(=O)oc2cc(O)cc(C)c12
COc1cc(O)c2c(=O)cc(C)oc2c1
CC(=O)Oc1ccc(/C=C/C(=O)O)cc1
CC(=O)Oc1ccccc1/C=C/C(=O)O
O=C(O)C/C(=C\c1ccccc1)C(=O)O
COc1c(O)cc2oc(=O)ccc2c1OC
COc1cc2ccc(=O)oc2c(OC)c1O
COc1cc2ccc(=O)oc2c(O)c1OC
COc1cc(/C=C\C(=O)O)cc2c1OCO2
COc1cc(O)c(OC)c2oc(=O)ccc12
COc1cc2oc(=O)ccc2c(O)c1OC
COc1cc2oc(=O)ccc2c(OC)c1O
COc1c(O)cc2cc(C)oc(=O)c2c1O
CC1Cc2c(C(=O)O)ccc(O)c2C(=O)O1
CC(=O)Oc1ccc(C=O)c(OC(C)=O)c1
CC(=O)Oc1ccc(C=O)cc1OC(C)=O
O=C(O)/C=C(\CC(=O)O)c1ccc(O)cc1
COc1c(O)c(O)c2oc(=O)ccc2c1OC
COC(=O)c1cc(C(=O)O)cc(C(=O)OC)c1
CC(=O)Oc1ccc(OC(C)=O)c(C(=O)O)c1
CC(=O)Oc1ccc(C(=O)O)c(OC(C)=O)c1
CC(=O)Oc1cc(OC(C)=O)cc(C(=O)O)c1
CC(=O)Oc1ccc(C(=O)O)cc1OC(C)=O
CC(=O)Oc1cccc(C(=O)O)c1OC(C)=O
O=C(O)CC(OC(=O)c1ccccc1)C(=O)O
Nc1ncc(C2CCNC(=O)c3[nH]c(Br)c(Br)c32)[nH]1
CC(=O)NC(Cc1cc(Br)c(O)c(Br)c1)C(=O)O
NC(Cc1c[nH]c2ccc(Br)cc12)C(=O)O
CC(=O)NC(Cc1cc(Cl)c(O)c(Cl)c1)C(=O)O
Clc1ccc2[nH]c3c(c2c1)CCNC3
NC(Cc1c[nH]c2ccc(Cl)cc12)C(=O)O
NC(Cc1c[nH]c2cccc(Cl)c12)C(=O)O
NC(Cc1c[nH]c2c(Cl)cccc12)C(=O)O
COc1cc2c(c(O)c1Cl)C(=O)OC(C)C2
COc1cc(O)c2c(c1Cl)CC(C)OC2=O
c1ccc(Cn2cccc2)cc1
Cc1ccc2c(C)ccnc2c1
Cc1ccc2nccc(C)c2c1
Cc1ccc2ccc(C)nc2c1
Cc1ccc2nc(C)ccc2c1
Cc1ccc2cccc(C)c2n1
Cc1cc(C)c2ncccc2c1
Cc1cc2ccccc2nc1C
Cc1cc(C)c2ccccc2n1
C(=N/Nc1ccccc1)\c1ccc[nH]1
Nc1ccnc(OCc2ccccc2)n1
Nc1ccc(S(=O)(=O)Nc2ccc(O)cn2)cc1
O=C(O)C1CCCN1c1ccc([N+](=O)[O-])cc1[N+](=O)[O-]
Cc1cnc2ccc3c(nc(N)n3C)c2n1
Cn1cnc2ncnc(NCc3ccco3)c21
Cn1cnc2c(NCc3ccco3)ncnc21
NC1=NC(=O)/C(=C2\CCNC(=O)c3[nH]ccc32)N1
CCn1c(=O)ccc2ccccc21
CCOc1cnc2ccccc2c1
CCOc1ccc2ccccc2n1
Cc1cc(N)c2ccccc2c1O
Cc1[nH]c2ccccc2c(=O)c1C
CC(=O)c1[nH]c2ccccc2c1C
CC(=O)c1cn(C)c2ccccc12
Cc1cccc2c(C=O)cn(C)c12
COc1ccc2nccc(C)c2c1
Cc1cc(=O)c2ccccc2n1C
COc1cc(C)nc2ccccc12
CC(=O)n1cc(C)c2ccccc21
COc1ccc2c(c1)c(C=O)cn2C
COc1cccc2c(=O)ccn(C)c12
Cn1cc(CC(=O)O)c2ccccc21
COC(=O)c1cn(C)c2ccccc12
COc1cc(=O)n(C)c2ccccc12
COC(=O)c1cc2ccccc2n1C
COc1cc2ccncc2cc1OC
COc1cc(OC)c2ccccc2n1
COC(=O)Cc1c[nH]c2ccccc12
COC(=O)Cc1cc2ccccc2[nH]1
c1cc2cc(C3OCCO3)ccc2[nH]1
CCOC(=O)c1cc2ccccc2[nH]1
CCOC(=O)c1c[nH]c2ccccc12
CCCN1C(=O)c2ccccc2C1=O
CC(C(=O)O)c1c[nH]c2ccccc12
COC(=O)c1[nH]c2ccccc2c1C
COc1cc2ccnc(C)c2cc1O
CC(=O)N1CCC(=O)c2ccccc21
CC(=O)Oc1cn(C)c2ccccc12
CC(=O)n1cc(CO)c2ccccc21
COC(=O)n1cc(C)c2ccccc21
O=C(O)CCc1c[nH]c2ccccc12
O=C1C=C(OCc2ccccc2)CN1
Cc1ccc(S(=O)(=O)n2cccc2)cc1
COc1cc(=O)n(C)c2c(O)cccc12
COc1c(O)c2ccccc2n(C)c1=O
COc1c2c(cc3c1OCO3)CCN=C2
COC(=O)c1c[nH]c2cc(OC)ccc12
COc1cc(=O)[nH]c2c(OC)cccc12
COc1ccc2c(O)ccnc2c1OC
COc1cc2ccnc(O)c2cc1OC
COC(=O)CC1C(=O)Nc2ccccc21
COC(=O)C1Cc2ccccc2NC1=O
COc1ccc2[nH]cc(CC(=O)O)c2c1
COc1ccc2c(CC(=O)O)c[nH]c2c1
CCOC(=O)c1c[nH]c2ccc(O)cc12
CCOC(=O)c1c[nH]c2cc(O)ccc12
COc1c(OC(C)=O)ccc2cc[nH]c12
CC(=O)CC1(O)C(=O)Nc2ccccc21
C/C(=C/C(=O)Nc1ccccc1)C(=O)O
CC(=O)Nc1ccc(/C=C/C(=O)O)cc1
O=C(O)C(O)Cc1c[nH]c2ccccc12
O=C(NC1CCOC1=O)c1ccccc1
COc1ccc2c(O)cc(=O)[nH]c2c1OC
COc1cc2cc(C(=O)O)[nH]c2cc1OC
O=C(O)CNC(=O)/C=C/c1ccc(O)cc1
O=C(O)CC(NC(=O)c1ccccc1)C(=O)O
O=C(O)CCC(=O)Nc1ccccc1C(=O)O
O=C(O)CC(NC(=O)c1ccccc1O)C(=O)O
Nc1nc(/C=C\CNC(=O)c2cc(Br)c[nH]2)c[nH]1
CC[n+]1cccc2ccccc21
c1ccc2c3c([nH]c2c1)CNCC3
c1ccc2c(c1)CN1CCCC1=N2
Cn1cc(CC(N)=O)c2ccccc21
CCc1nc(=O)c2ccccc2n1C
CCc1nc2ccccc2c(=O)n1C
NC(=O)CCc1c[nH]c2ccccc12
OC1CCN2Cc3ccccc3N=C12
OC1c2ccccc2N=C2CCCN21
Oc1ccc2[nH]c3c(c2c1)CCNC3
NC(Cc1c[nH]c2ccccc12)C(=O)O
O=C1CNC(=O)C(Cc2ccccc2)N1
O=C1CCC(C(=O)Nc2ccccc2)N1
Oc1ccc2c(c1)CN1CCC(O)C1=N2
NC(Cc1c[nH]c2cccc(O)c12)C(=O)O
NC(CC1C(=O)Nc2ccccc21)C(=O)O
NC(Cc1c[nH]c2ccc(O)cc12)C(=O)O
NC(Cc1c[nH]c2cc(O)ccc12)C(=O)O
O=C1CNC(=O)C(Cc2ccc(O)cc2)N1
CC(=O)Nc1ccc(C(=O)O)c(NC(C)=O)c1
NC(=O)C(CC(=O)O)NC(=O)c1ccccc1
NC(CC(=O)c1ccccc1NC=O)C(=O)O
Nc1ccccc1C(=O)CC(NC=O)C(=O)O
NC(=O)CC(NC(=O)c1ccccc1)C(=O)O
O=C(O)C1CCCN1c1ccc([N+](=O)[O-])cc1
O=C(O)C1CCCN1Sc1ccccc1[N+](=O)[O-]
[truncated: 22,501 more rows]
