# Supplementary material for: Machine Learning Uncovers Natural Product Modulators of the 5-Lipoxygenase Pathway and Facilitates the Elucidation of Their Biological Mechanisms
Source: ACS Chem Biol. 2023 Dec 27;19(1):217–29. doi: 10.1021/acschembio.3c00725 (PMC10804367; doi:10.1021/acschembio.3c00725)
Supplement: Supplementary file 2 — cb3c00725_si_002.zip [file cb3c00725_si_002.zip › Data S3 FLAP modulator dataset.txt]

CMPD_CHEMBLID	MOLREGNO	PARENT_CMPD_CHEMBLID	PARENT_MOLREGNO	MOL_PREF_NAME	COMPOUND_KEY	MOLWEIGHT	ALOGP	PSA	NUM_RO5_VIOLATIONS	CANONICAL_SMILES	ACTIVITY_ID	STANDARD_TYPE	RELATION	STANDARD_VALUE	STANDARD_UNITS	PCHEMBL_VALUE	PUBLISHED_TYPE	PUBLISHED_RELATION	PUBLISHED_VALUE	PUBLISHED_UNITS	ACTIVITY_COMMENT	DATA_VALIDITY_COMMENT	POTENTIAL_DUPLICATE	BAO_ENDPOINT	UO_UNITS	QUDT_UNITS	ASSAY_ID	ASSAY_CHEMBLID	ASSAY_TYPE	DESCRIPTION	ASSAY_SRC_ID	ASSAY_SRC_DESCRIPTION	ASSAY_ORGANISM	ASSAY_STRAIN	ASSAY_TAX_ID	CURATED_BY	BAO_FORMAT	TID	TARGET_CHEMBLID	TARGET_TYPE	PROTEIN_ACCESSION	PREF_NAME	ORGANISM	CONFIDENCE_SCORE	TARGET_MAPPING	APD_NAME	APD_CONFIDENCE	DOC_ID	DOC_CHEMBLID
CHEMBL3891878	2101249	CHEMBL3891878	2101249		BDBM145686	523.43	5.52	82.17	2	Cn1ccc(COc2ccc3nc(C4CCCC[C@@H]4C(=O)O)n(Cc5ccc(Br)cc5)c3c2)n1	17696760	Ki	=	11	nM	7.96	Ki	=	11	nM	316629		0	BAO_0000192	UO_0000065	http://www.openphacts.org/units/Nanomolar	1528882	CHEMBL3706320	B	Binding Assay: The assay below is used to test the modulatory activity of compounds against FLAP. Human and mouse FLAP-encoding DNA was amplified by polymerase chain reaction and cloned into pFastBac1 (Invitrogen) with a NH2-terminal 6-His tag for expression in Spodoptera frugiperda (Sf-9) cells. FLAP-containing membranes were prepared as was a FITC-labeled FLAP modulator (3-(3-(tert-butylthio)-1…	37	BindingDB Database	Homo sapiens		9606	Autocuration	BAO_0000019	10102	CHEMBL4550	SINGLE PROTEIN	P20292	5-lipoxygenase activating protein	Homo sapiens	9	Protein	MAPEG	high	94978	CHEMBL3638463
CHEMBL610186	595068	CHEMBL610186	595068		15	597.22	7.67	71.77	2	CC(C)(C)Sc1c(CC(C)(C)C(=O)O)n(Cc2ccc(Cl)cc2)c3ccc(OC[C@@H]4CCCN4C(=O)C5CC5)cc13	3082263	IC50	=	50	nM	7.3	IC50	=	50	nM			0	BAO_0000190	UO_0000065	http://www.openphacts.org/units/Nanomolar	606325	CHEMBL1070647	B	Binding affinity to FLAP in human PMN derived membrane	1	Scientific Literature	Homo sapiens		9606	Autocuration	BAO_0000249	10102	CHEMBL4550	SINGLE PROTEIN	P20292	5-lipoxygenase activating protein	Homo sapiens	9	Protein	MAPEG	high	49407	CHEMBL1153124
CHEMBL1922527	1266123	CHEMBL1922527	1266123		11e	673.88	9.74	86.47	2	COc1ccc(cn1)c2ccc(Cn3c(CC(C)(C)C(=O)O)c(SC(C)(C)C)c4cc(OCc5ccc6cc(C)ccc6n5)ccc34)cc2	7950084	IC50	=	1.7	nM	8.77	IC50	=	1.7	nM			0	BAO_0000190	UO_0000065	http://www.openphacts.org/units/Nanomolar	789497	CHEMBL1924524	B	Inhibition of FLAP in human peripheral leukocytes assessed as inhibition of calcium ionophore A23187-induced LTB4 production after 10 mins by ELISA	1	Scientific Literature	Homo sapiens		9606	Autocuration	BAO_0000219	10102	CHEMBL4550	SINGLE PROTEIN	P20292	5-lipoxygenase activating protein	Homo sapiens	9	Protein	MAPEG	high	60378	CHEMBL1921749
CHEMBL1922530	1266126	CHEMBL1922530	1266126		11h	623.82	8.59	86.47	2	COc1ccc(cn1)c2ccc(Cn3c(CC(C)(C)C(=O)O)c(SC(C)(C)C)c4cc(OCc5ncccc5C)ccc34)cc2	7949368	IC50	=	1290	nM	5.89	IC50	=	1290	nM			0	BAO_0000190	UO_0000065	http://www.openphacts.org/units/Nanomolar	789494	CHEMBL1924521	B	Inhibition of FLAP in human whole blood assessed as inhibition of calcium ionophore A23187-induced LTB4 production preincubated for 15 mins by ELISA	1	Scientific Literature	Homo sapiens		9606	Autocuration	BAO_0000357	10102	CHEMBL4550	SINGLE PROTEIN	P20292	5-lipoxygenase activating protein	Homo sapiens	9	Protein	MAPEG	high	60378	CHEMBL1921749
CHEMBL1922532	1266128	CHEMBL1922532	1266128		11j	623.82	8.59	86.47	2	COc1ccc(cn1)c2ccc(Cn3c(CC(C)(C)C(=O)O)c(SC(C)(C)C)c4cc(OCc5ccc(C)cn5)ccc34)cc2	7949370	IC50	=	328	nM	6.48	IC50	=	328	nM			0	BAO_0000190	UO_0000065	http://www.openphacts.org/units/Nanomolar	789494	CHEMBL1924521	B	Inhibition of FLAP in human whole blood assessed as inhibition of calcium ionophore A23187-induced LTB4 production preincubated for 15 mins by ELISA	1	Scientific Literature	Homo sapiens		9606	Autocuration	BAO_0000357	10102	CHEMBL4550	SINGLE PROTEIN	P20292	5-lipoxygenase activating protein	Homo sapiens	9	Protein	MAPEG	high	60378	CHEMBL1921749
CHEMBL1922648	1266245	CHEMBL1922648	1266245		11q	652.82	7.38	129.56	2	COc1ccc(cn1)c2ccc(Cn3c(CC(C)(C)C(=O)O)c(SC(C)(C)C)c4cc(OCc5ccc(cn5)C(=O)N)ccc34)cc2	7950097	IC50	=	229	nM	6.64	IC50	=	229	nM			0	BAO_0000190	UO_0000065	http://www.openphacts.org/units/Nanomolar	789497	CHEMBL1924524	B	Inhibition of FLAP in human peripheral leukocytes assessed as inhibition of calcium ionophore A23187-induced LTB4 production after 10 mins by ELISA	1	Scientific Literature	Homo sapiens		9606	Autocuration	BAO_0000219	10102	CHEMBL4550	SINGLE PROTEIN	P20292	5-lipoxygenase activating protein	Homo sapiens	9	Protein	MAPEG	high	60378	CHEMBL1921749
CHEMBL1922651	1266248	CHEMBL1922651	1266248		11t	626.82	7.93	91.4	2	COc1ccc(cn1)c2ccc(Cn3c(CC(C)(C)C(=O)O)c(SC(C)(C)C)c4cc(OCc5cc(C)n(C)n5)ccc34)cc2	7949333	IC50	=	1600	nM	5.8	IC50	=	1600	nM			0	BAO_0000190	UO_0000065	http://www.openphacts.org/units/Nanomolar	789491	CHEMBL1924518	B	Displacement of [3H]-3-[5-(pyrid-2-ylmethoxy)-3-tert-butylthio-1-benzylindol-2-yl]-2,2-dimethylpropionic acid from FLAP in human polymorphonuclear cell membranes after 1 hr by scintillation counting	1	Scientific Literature	Homo sapiens		9606	Autocuration	BAO_0000019	10102	CHEMBL4550	SINGLE PROTEIN	P20292	5-lipoxygenase activating protein	Homo sapiens	9	Protein	MAPEG	high	60378	CHEMBL1921749
CHEMBL1922663	1266260	CHEMBL1922663	1266260		11ff	611.78	8.72	77.24	2	Cc1ccc(COc2ccc3c(c2)c(SC(C)(C)C)c(CC(C)(C)C(=O)O)n3Cc4ccc(cc4)c5ccc(F)cn5)nc1	7949392	IC50	=	194	nM	6.71	IC50	=	194	nM			0	BAO_0000190	UO_0000065	http://www.openphacts.org/units/Nanomolar	789494	CHEMBL1924521	B	Inhibition of FLAP in human whole blood assessed as inhibition of calcium ionophore A23187-induced LTB4 production preincubated for 15 mins by ELISA	1	Scientific Literature	Homo sapiens		9606	Autocuration	BAO_0000357	10102	CHEMBL4550	SINGLE PROTEIN	P20292	5-lipoxygenase activating protein	Homo sapiens	9	Protein	MAPEG	high	60378	CHEMBL1921749
CHEMBL595033	595071	CHEMBL595033	595071		11	582.14	8.29	68.53	2	CC(C)(C)Sc1c(CC(C)(C)C(=O)O)n(Cc2ccc(Cl)cc2)c3ccc(OCC(=O)c4ccc(F)cc4)cc13	3082251	IC50	=	13	nM	7.89	IC50	=	13	nM			0	BAO_0000190	UO_0000065	http://www.openphacts.org/units/Nanomolar	606325	CHEMBL1070647	B	Binding affinity to FLAP in human PMN derived membrane	1	Scientific Literature	Homo sapiens		9606	Autocuration	BAO_0000249	10102	CHEMBL4550	SINGLE PROTEIN	P20292	5-lipoxygenase activating protein	Homo sapiens	9	Protein	MAPEG	high	49407	CHEMBL1153124
CHEMBL81630	129695	CHEMBL81630	129695		50	339.35	3.19	101.82	0	NC(=O)N(O)Cc1ccc(OCc2coc(n2)c3ccccc3)cc1	1161700	Inhibition	=	54	%		Inhibition	=	54	%			0	BAO_0000201	UO_0000187	http://qudt.org/vocab/unit#Percent	74926	CHEMBL686077	F	Intravenous dose of 10 mg/Kg was tested for the inhibition of antigen induced bronchoconstriction in guinea pig	1	Scientific Literature				Expert	BAO_0000019	10102	CHEMBL4550	SINGLE PROTEIN	P20292	5-lipoxygenase activating protein	Homo sapiens	8	Homologous protein			13357	CHEMBL1129782
CHEMBL78889	128770	CHEMBL78889	128770		59	421.38	4.52	101.82	0	Cc1oc(nc1COc2cccc(CN(O)C(=O)N)c2)c3ccc(cc3)C(F)(F)F	1156521	Inhibition	=	14	%		Inhibition	=	14	%			0	BAO_0000201	UO_0000187	http://qudt.org/vocab/unit#Percent	74926	CHEMBL686077	F	Intravenous dose of 10 mg/Kg was tested for the inhibition of antigen induced bronchoconstriction in guinea pig	1	Scientific Literature				Expert	BAO_0000019	10102	CHEMBL4550	SINGLE PROTEIN	P20292	5-lipoxygenase activating protein	Homo sapiens	8	Homologous protein			13357	CHEMBL1129782
CHEMBL80802	126281	CHEMBL80802	126281		7	629.27	10.36	64.35	2	CCCC(Oc1ccc2c(c1)c(SC(C)(C)C)c(CC(C)(C)C(=O)O)n2Cc3ccc(Cl)cc3)c4ccc5ccccc5n4	839587	IC50	=	350	nM	6.46	IC50	=	350	nM			0	BAO_0000190	UO_0000065	http://www.openphacts.org/units/Nanomolar	4309	CHEMBL618417	B	Measuring the affinity of leukotriene synthesis inhibitor for 5-lipoxygenase activating protein by using [125I]L-691831 as radioligand.	1	Scientific Literature				Expert	BAO_0000357	10102	CHEMBL4550	SINGLE PROTEIN	P20292	5-lipoxygenase activating protein	Homo sapiens	8	Homologous protein			3278	CHEMBL1131844
CHEMBL258213	424384	CHEMBL258213	424384		1	368.47	3.53	58.92	0	OCCOc1ccc(cc1)C2(CC3CCC2C3)c4ccc(OCCO)cc4	2081070	IC50	=	387	nM	6.41	IC50	=	387	nM			0	BAO_0000190	UO_0000065	http://www.openphacts.org/units/Nanomolar	462693	CHEMBL929667	B	Displacement of [125I]L-691831 from FLAP	1	Scientific Literature				Intermediate	BAO_0000357	10102	CHEMBL4550	SINGLE PROTEIN	P20292	5-lipoxygenase activating protein	Homo sapiens	8	Homologous protein			38341	CHEMBL1141525
CHEMBL3693029	2026258	CHEMBL3693029	2026258		BDBM168883	457.53	1.83	112.65	0	Nc1ncc(cn1)c2ccc(cc2F)c3ccccc3S(=O)(=O)N4CCN(CCO)CC4	15873017	Ki	=	750	nM	6.12	Ki	=	750	nM			0	BAO_0000192	UO_0000065	http://www.openphacts.org/units/Nanomolar	1528786	CHEMBL3706373	B	Homogeneous Time Resolved Fluorescence Assay: The assay below is used to test the modulatory activity of compounds against FLAP. Human and mouse FLAP-encoding DNA was amplified by polymerase chain reaction and cloned into pFastBacl (Invitrogen) with a NH2-terminal 6-His tag for expression in Spodoptera frugiperda (Sf-9) cells. FLAP-containing membranes were prepared as was a FITC-labeled FLAP mod…	37	BindingDB Database	Homo sapiens		9606	Autocuration	BAO_0000019	10102	CHEMBL4550	SINGLE PROTEIN	P20292	5-lipoxygenase activating protein	Homo sapiens	9	Protein	MAPEG	high	94963	CHEMBL3638391
CHEMBL3693047	2026276	CHEMBL3693047	2026276		BDBM168901	344.37	2.18	111.96	0	Nc1ncc(cn1)c2ccc(cc2F)c3ccccc3S(=O)(=O)N	15873035	Ki	=	2500	nM	5.6	Ki	=	2500	nM			0	BAO_0000192	UO_0000065	http://www.openphacts.org/units/Nanomolar	1528786	CHEMBL3706373	B	Homogeneous Time Resolved Fluorescence Assay: The assay below is used to test the modulatory activity of compounds against FLAP. Human and mouse FLAP-encoding DNA was amplified by polymerase chain reaction and cloned into pFastBacl (Invitrogen) with a NH2-terminal 6-His tag for expression in Spodoptera frugiperda (Sf-9) cells. FLAP-containing membranes were prepared as was a FITC-labeled FLAP mod…	37	BindingDB Database	Homo sapiens		9606	Autocuration	BAO_0000019	10102	CHEMBL4550	SINGLE PROTEIN	P20292	5-lipoxygenase activating protein	Homo sapiens	9	Protein	MAPEG	high	94963	CHEMBL3638391
CHEMBL3693051	2026280	CHEMBL3693051	2026280		BDBM168905	427.46	1.65	118.28	0	Nc1ncc(cn1)c2ccc(cc2F)c3ccccc3S(=O)(=O)N4CCNC(=O)C4	17693038	Ki	=	397	nM	6.4	Ki	=	397	nM	312838		0	BAO_0000192	UO_0000065	http://www.openphacts.org/units/Nanomolar	1528786	CHEMBL3706373	B	Homogeneous Time Resolved Fluorescence Assay: The assay below is used to test the modulatory activity of compounds against FLAP. Human and mouse FLAP-encoding DNA was amplified by polymerase chain reaction and cloned into pFastBacl (Invitrogen) with a NH2-terminal 6-His tag for expression in Spodoptera frugiperda (Sf-9) cells. FLAP-containing membranes were prepared as was a FITC-labeled FLAP mod…	37	BindingDB Database	Homo sapiens		9606	Autocuration	BAO_0000019	10102	CHEMBL4550	SINGLE PROTEIN	P20292	5-lipoxygenase activating protein	Homo sapiens	9	Protein	MAPEG	high	94963	CHEMBL3638391
CHEMBL3693084	2026314	CHEMBL3693084	2026314		BDBM168939	427.62				C[Si](C)(C)CCOCSc1ccccc1c2ccc(c(F)c2)c3cnc(N)nc3	15873073	Ki	=	104	nM	6.98	Ki	=	104	nM			0	BAO_0000192	UO_0000065	http://www.openphacts.org/units/Nanomolar	1528786	CHEMBL3706373	B	Homogeneous Time Resolved Fluorescence Assay: The assay below is used to test the modulatory activity of compounds against FLAP. Human and mouse FLAP-encoding DNA was amplified by polymerase chain reaction and cloned into pFastBacl (Invitrogen) with a NH2-terminal 6-His tag for expression in Spodoptera frugiperda (Sf-9) cells. FLAP-containing membranes were prepared as was a FITC-labeled FLAP mod…	37	BindingDB Database	Homo sapiens		9606	Autocuration	BAO_0000019	10102	CHEMBL4550	SINGLE PROTEIN	P20292	5-lipoxygenase activating protein	Homo sapiens	9	Protein	MAPEG	high	94963	CHEMBL3638391
CHEMBL3693109	2026339	CHEMBL3693109	2026339		BDBM168965	411.46	3.31	95.08	0	OCCNS(=O)(=O)c1ccccc1c2ccc(c(F)c2)c3cnc4[nH]ccc4c3	15873099	Ki	=	1	nM	9	Ki	=	1	nM			0	BAO_0000192	UO_0000065	http://www.openphacts.org/units/Nanomolar	1528786	CHEMBL3706373	B	Homogeneous Time Resolved Fluorescence Assay: The assay below is used to test the modulatory activity of compounds against FLAP. Human and mouse FLAP-encoding DNA was amplified by polymerase chain reaction and cloned into pFastBacl (Invitrogen) with a NH2-terminal 6-His tag for expression in Spodoptera frugiperda (Sf-9) cells. FLAP-containing membranes were prepared as was a FITC-labeled FLAP mod…	37	BindingDB Database	Homo sapiens		9606	Autocuration	BAO_0000019	10102	CHEMBL4550	SINGLE PROTEIN	P20292	5-lipoxygenase activating protein	Homo sapiens	9	Protein	MAPEG	high	94963	CHEMBL3638391
CHEMBL3693110	2026340	CHEMBL3693110	2026340		BDBM168966	423.51	5.11	74.85	1	CC(C)(C)NS(=O)(=O)c1ccccc1c2ccc(c(F)c2)c3cnc4[nH]ccc4c3	15873100	Ki	=	1	nM	9	Ki	=	1	nM			0	BAO_0000192	UO_0000065	http://www.openphacts.org/units/Nanomolar	1528786	CHEMBL3706373	B	Homogeneous Time Resolved Fluorescence Assay: The assay below is used to test the modulatory activity of compounds against FLAP. Human and mouse FLAP-encoding DNA was amplified by polymerase chain reaction and cloned into pFastBacl (Invitrogen) with a NH2-terminal 6-His tag for expression in Spodoptera frugiperda (Sf-9) cells. FLAP-containing membranes were prepared as was a FITC-labeled FLAP mod…	37	BindingDB Database	Homo sapiens		9606	Autocuration	BAO_0000019	10102	CHEMBL4550	SINGLE PROTEIN	P20292	5-lipoxygenase activating protein	Homo sapiens	9	Protein	MAPEG	high	94963	CHEMBL3638391
CHEMBL3693124	2026354	CHEMBL3693124	2026354		BDBM168982	353.4	5.29	41.57	1	CSc1ccc(F)cc1c2ccc(c(F)c2)c3cnc4[nH]ccc4n3	17693113	Ki	=	8	nM	8.1	Ki	=	8	nM	312913		0	BAO_0000192	UO_0000065	http://www.openphacts.org/units/Nanomolar	1528786	CHEMBL3706373	B	Homogeneous Time Resolved Fluorescence Assay: The assay below is used to test the modulatory activity of compounds against FLAP. Human and mouse FLAP-encoding DNA was amplified by polymerase chain reaction and cloned into pFastBacl (Invitrogen) with a NH2-terminal 6-His tag for expression in Spodoptera frugiperda (Sf-9) cells. FLAP-containing membranes were prepared as was a FITC-labeled FLAP mod…	37	BindingDB Database	Homo sapiens		9606	Autocuration	BAO_0000019	10102	CHEMBL4550	SINGLE PROTEIN	P20292	5-lipoxygenase activating protein	Homo sapiens	9	Protein	MAPEG	high	94963	CHEMBL3638391
CHEMBL3693138	2026368	CHEMBL3693138	2026368		BDBM168997	362.41	4.86	63.69	0	CC(C)COc1ncccc1c2ccc(c(F)c2)c3cnc4[nH]ccc4n3	17693127	Ki	=	34	nM	7.47	Ki	=	34	nM	312927		0	BAO_0000192	UO_0000065	http://www.openphacts.org/units/Nanomolar	1528786	CHEMBL3706373	B	Homogeneous Time Resolved Fluorescence Assay: The assay below is used to test the modulatory activity of compounds against FLAP. Human and mouse FLAP-encoding DNA was amplified by polymerase chain reaction and cloned into pFastBacl (Invitrogen) with a NH2-terminal 6-His tag for expression in Spodoptera frugiperda (Sf-9) cells. FLAP-containing membranes were prepared as was a FITC-labeled FLAP mod…	37	BindingDB Database	Homo sapiens		9606	Autocuration	BAO_0000019	10102	CHEMBL4550	SINGLE PROTEIN	P20292	5-lipoxygenase activating protein	Homo sapiens	9	Protein	MAPEG	high	94963	CHEMBL3638391
CHEMBL3693140	2026370	CHEMBL3693140	2026370		BDBM168999	360.39	4.61	63.69	0	Fc1cc(ccc1c2cnc3[nH]ccc3n2)c4cccnc4OCC5CC5	15873130	Ki	=	14	nM	7.85	Ki	=	14	nM			0	BAO_0000192	UO_0000065	http://www.openphacts.org/units/Nanomolar	1528786	CHEMBL3706373	B	Homogeneous Time Resolved Fluorescence Assay: The assay below is used to test the modulatory activity of compounds against FLAP. Human and mouse FLAP-encoding DNA was amplified by polymerase chain reaction and cloned into pFastBacl (Invitrogen) with a NH2-terminal 6-His tag for expression in Spodoptera frugiperda (Sf-9) cells. FLAP-containing membranes were prepared as was a FITC-labeled FLAP mod…	37	BindingDB Database	Homo sapiens		9606	Autocuration	BAO_0000019	10102	CHEMBL4550	SINGLE PROTEIN	P20292	5-lipoxygenase activating protein	Homo sapiens	9	Protein	MAPEG	high	94963	CHEMBL3638391
CHEMBL3693150	2026380	CHEMBL3693150	2026380		BDBM169011	427.46	2.06	141.99	0	C[C@@H](CO)NS(=O)(=O)c1ccccc1c2ccc(c(F)c2)c3cnc(N)c(n3)C#N	17693141	Ki	=	19	nM	7.72	Ki	=	19	nM	312941		0	BAO_0000192	UO_0000065	http://www.openphacts.org/units/Nanomolar	1528786	CHEMBL3706373	B	Homogeneous Time Resolved Fluorescence Assay: The assay below is used to test the modulatory activity of compounds against FLAP. Human and mouse FLAP-encoding DNA was amplified by polymerase chain reaction and cloned into pFastBacl (Invitrogen) with a NH2-terminal 6-His tag for expression in Spodoptera frugiperda (Sf-9) cells. FLAP-containing membranes were prepared as was a FITC-labeled FLAP mod…	37	BindingDB Database	Homo sapiens		9606	Autocuration	BAO_0000019	10102	CHEMBL4550	SINGLE PROTEIN	P20292	5-lipoxygenase activating protein	Homo sapiens	9	Protein	MAPEG	high	94963	CHEMBL3638391
CHEMBL3693185	2026416	CHEMBL3693185	2026416		BDBM169045	358.4	2.49	111.96	0	Cc1nc(cnc1N)c2ccc(cc2F)c3ccccc3S(=O)(=O)N	15873176	Ki	=	304	nM	6.52	Ki	=	304	nM			0	BAO_0000192	UO_0000065	http://www.openphacts.org/units/Nanomolar	1528786	CHEMBL3706373	B	Homogeneous Time Resolved Fluorescence Assay: The assay below is used to test the modulatory activity of compounds against FLAP. Human and mouse FLAP-encoding DNA was amplified by polymerase chain reaction and cloned into pFastBacl (Invitrogen) with a NH2-terminal 6-His tag for expression in Spodoptera frugiperda (Sf-9) cells. FLAP-containing membranes were prepared as was a FITC-labeled FLAP mod…	37	BindingDB Database	Homo sapiens		9606	Autocuration	BAO_0000019	10102	CHEMBL4550	SINGLE PROTEIN	P20292	5-lipoxygenase activating protein	Homo sapiens	9	Protein	MAPEG	high	94963	CHEMBL3638391
CHEMBL3693189	2026420	CHEMBL3693189	2026420		BDBM169049	424.5	4.09	108.87	0	CC(C)(C)NS(=O)(=O)c1ccccc1c2ccc(c(F)c2)c3cnc(N)c(c3)C#N	17693179	Ki	=	74	nM	7.13	Ki	=	74	nM	312979		0	BAO_0000192	UO_0000065	http://www.openphacts.org/units/Nanomolar	1528786	CHEMBL3706373	B	Homogeneous Time Resolved Fluorescence Assay: The assay below is used to test the modulatory activity of compounds against FLAP. Human and mouse FLAP-encoding DNA was amplified by polymerase chain reaction and cloned into pFastBacl (Invitrogen) with a NH2-terminal 6-His tag for expression in Spodoptera frugiperda (Sf-9) cells. FLAP-containing membranes were prepared as was a FITC-labeled FLAP mod…	37	BindingDB Database	Homo sapiens		9606	Autocuration	BAO_0000019	10102	CHEMBL4550	SINGLE PROTEIN	P20292	5-lipoxygenase activating protein	Homo sapiens	9	Protein	MAPEG	high	94963	CHEMBL3638391
CHEMBL3693206	2026437	CHEMBL3693206	2026437		BDBM169066	367.28	4.57	61.03	0	Nc1cnc(cn1)c2ccc(cc2F)c3ccc(OC(F)(F)F)cc3F	17693196	Ki	=	250	nM	6.6	Ki	=	250	nM	312996		0	BAO_0000192	UO_0000065	http://www.openphacts.org/units/Nanomolar	1528786	CHEMBL3706373	B	Homogeneous Time Resolved Fluorescence Assay: The assay below is used to test the modulatory activity of compounds against FLAP. Human and mouse FLAP-encoding DNA was amplified by polymerase chain reaction and cloned into pFastBacl (Invitrogen) with a NH2-terminal 6-His tag for expression in Spodoptera frugiperda (Sf-9) cells. FLAP-containing membranes were prepared as was a FITC-labeled FLAP mod…	37	BindingDB Database	Homo sapiens		9606	Autocuration	BAO_0000019	10102	CHEMBL4550	SINGLE PROTEIN	P20292	5-lipoxygenase activating protein	Homo sapiens	9	Protein	MAPEG	high	94963	CHEMBL3638391
CHEMBL3693212	2026443	CHEMBL3693212	2026443		BDBM169072	295.32	3.54	61.03	0	COc1ccccc1c2ccc(c(F)c2)c3cnc(N)cn3	17693202	Ki	=	113	nM	6.95	Ki	=	113	nM	313002		0	BAO_0000192	UO_0000065	http://www.openphacts.org/units/Nanomolar	1528786	CHEMBL3706373	B	Homogeneous Time Resolved Fluorescence Assay: The assay below is used to test the modulatory activity of compounds against FLAP. Human and mouse FLAP-encoding DNA was amplified by polymerase chain reaction and cloned into pFastBacl (Invitrogen) with a NH2-terminal 6-His tag for expression in Spodoptera frugiperda (Sf-9) cells. FLAP-containing membranes were prepared as was a FITC-labeled FLAP mod…	37	BindingDB Database	Homo sapiens		9606	Autocuration	BAO_0000019	10102	CHEMBL4550	SINGLE PROTEIN	P20292	5-lipoxygenase activating protein	Homo sapiens	9	Protein	MAPEG	high	94963	CHEMBL3638391
CHEMBL3697205	2030476	CHEMBL3697205	2030476		BDBM169120	446.4	4.02	81.34	0	Nc1cnc(cn1)c2ccc(cc2F)c3ccc(cc3C(=O)N4CCOCC4)C(F)(F)F	15874422	Ki	=	5	nM	8.3	Ki	=	5	nM			0	BAO_0000192	UO_0000065	http://www.openphacts.org/units/Nanomolar	1528786	CHEMBL3706373	B	Homogeneous Time Resolved Fluorescence Assay: The assay below is used to test the modulatory activity of compounds against FLAP. Human and mouse FLAP-encoding DNA was amplified by polymerase chain reaction and cloned into pFastBacl (Invitrogen) with a NH2-terminal 6-His tag for expression in Spodoptera frugiperda (Sf-9) cells. FLAP-containing membranes were prepared as was a FITC-labeled FLAP mod…	37	BindingDB Database	Homo sapiens		9606	Autocuration	BAO_0000019	10102	CHEMBL4550	SINGLE PROTEIN	P20292	5-lipoxygenase activating protein	Homo sapiens	9	Protein	MAPEG	high	94963	CHEMBL3638391
CHEMBL3697213	2030484	CHEMBL3697213	2030484		BDBM169128	374.38	3.7	112.83	0	Nc1ccnc(Oc2ccccc2c3ccc(c(F)c3)c4cnc(N)nc4)n1	17693258	Ki	=	36	nM	7.44	Ki	=	36	nM	313058		0	BAO_0000192	UO_0000065	http://www.openphacts.org/units/Nanomolar	1528786	CHEMBL3706373	B	Homogeneous Time Resolved Fluorescence Assay: The assay below is used to test the modulatory activity of compounds against FLAP. Human and mouse FLAP-encoding DNA was amplified by polymerase chain reaction and cloned into pFastBacl (Invitrogen) with a NH2-terminal 6-His tag for expression in Spodoptera frugiperda (Sf-9) cells. FLAP-containing membranes were prepared as was a FITC-labeled FLAP mod…	37	BindingDB Database	Homo sapiens		9606	Autocuration	BAO_0000019	10102	CHEMBL4550	SINGLE PROTEIN	P20292	5-lipoxygenase activating protein	Homo sapiens	9	Protein	MAPEG	high	94963	CHEMBL3638391
CHEMBL3697215	2030486	CHEMBL3697215	2030486		BDBM169130	397.41	4.38	97.71	0	Nc1cnc(cn1)c2ccc(cc2F)c3ccccc3OCc4ncccc4C#N	15874432	Ki	=	8	nM	8.1	Ki	=	8	nM			0	BAO_0000192	UO_0000065	http://www.openphacts.org/units/Nanomolar	1528786	CHEMBL3706373	B	Homogeneous Time Resolved Fluorescence Assay: The assay below is used to test the modulatory activity of compounds against FLAP. Human and mouse FLAP-encoding DNA was amplified by polymerase chain reaction and cloned into pFastBacl (Invitrogen) with a NH2-terminal 6-His tag for expression in Spodoptera frugiperda (Sf-9) cells. FLAP-containing membranes were prepared as was a FITC-labeled FLAP mod…	37	BindingDB Database	Homo sapiens		9606	Autocuration	BAO_0000019	10102	CHEMBL4550	SINGLE PROTEIN	P20292	5-lipoxygenase activating protein	Homo sapiens	9	Protein	MAPEG	high	94963	CHEMBL3638391
CHEMBL3697226	2030497	CHEMBL3697226	2030497		BDBM169141	373.39	4.42	86.81	0	Cc1nccc(Oc2ccccc2c3ccc(c(F)c3)c4cnc(N)nc4)n1	17693271	Ki	=	107	nM	6.97	Ki	=	107	nM	313071		0	BAO_0000192	UO_0000065	http://www.openphacts.org/units/Nanomolar	1528786	CHEMBL3706373	B	Homogeneous Time Resolved Fluorescence Assay: The assay below is used to test the modulatory activity of compounds against FLAP. Human and mouse FLAP-encoding DNA was amplified by polymerase chain reaction and cloned into pFastBacl (Invitrogen) with a NH2-terminal 6-His tag for expression in Spodoptera frugiperda (Sf-9) cells. FLAP-containing membranes were prepared as was a FITC-labeled FLAP mod…	37	BindingDB Database	Homo sapiens		9606	Autocuration	BAO_0000019	10102	CHEMBL4550	SINGLE PROTEIN	P20292	5-lipoxygenase activating protein	Homo sapiens	9	Protein	MAPEG	high	94963	CHEMBL3638391
CHEMBL3697286	2030558	CHEMBL3697286	2030558		BDBM169204	432.42	4.38	64.27	0	Nc1cnc(cn1)c2ccc(cc2F)c3ccc(cc3CN4CCOCC4)C(F)(F)F	15874505	Ki	=	1.9	nM	8.72	Ki	=	1.9	nM			0	BAO_0000192	UO_0000065	http://www.openphacts.org/units/Nanomolar	1528786	CHEMBL3706373	B	Homogeneous Time Resolved Fluorescence Assay: The assay below is used to test the modulatory activity of compounds against FLAP. Human and mouse FLAP-encoding DNA was amplified by polymerase chain reaction and cloned into pFastBacl (Invitrogen) with a NH2-terminal 6-His tag for expression in Spodoptera frugiperda (Sf-9) cells. FLAP-containing membranes were prepared as was a FITC-labeled FLAP mod…	37	BindingDB Database	Homo sapiens		9606	Autocuration	BAO_0000019	10102	CHEMBL4550	SINGLE PROTEIN	P20292	5-lipoxygenase activating protein	Homo sapiens	9	Protein	MAPEG	high	94963	CHEMBL3638391
CHEMBL3697292	2030564	CHEMBL3697292	2030564		BDBM169210	426.37	5.74	73.92	1	Nc1ncc(cn1)c2ccc(cc2F)c3ccccc3Oc4ccnc(c4)C(F)(F)F	15874511	Ki	=	248.9	nM	6.6	Ki	=	248.9	nM			0	BAO_0000192	UO_0000065	http://www.openphacts.org/units/Nanomolar	1528786	CHEMBL3706373	B	Homogeneous Time Resolved Fluorescence Assay: The assay below is used to test the modulatory activity of compounds against FLAP. Human and mouse FLAP-encoding DNA was amplified by polymerase chain reaction and cloned into pFastBacl (Invitrogen) with a NH2-terminal 6-His tag for expression in Spodoptera frugiperda (Sf-9) cells. FLAP-containing membranes were prepared as was a FITC-labeled FLAP mod…	37	BindingDB Database	Homo sapiens		9606	Autocuration	BAO_0000019	10102	CHEMBL4550	SINGLE PROTEIN	P20292	5-lipoxygenase activating protein	Homo sapiens	9	Protein	MAPEG	high	94963	CHEMBL3638391
CHEMBL3697300	2030572	CHEMBL3697300	2030572		BDBM169222	388.41	4	112.83	0	Cc1nc(N)cc(Oc2ccccc2c3ccc(c(F)c3)c4cnc(N)cn4)n1	15874519	Ki	=	4.9	nM	8.31	Ki	=	4.9	nM			0	BAO_0000192	UO_0000065	http://www.openphacts.org/units/Nanomolar	1528786	CHEMBL3706373	B	Homogeneous Time Resolved Fluorescence Assay: The assay below is used to test the modulatory activity of compounds against FLAP. Human and mouse FLAP-encoding DNA was amplified by polymerase chain reaction and cloned into pFastBacl (Invitrogen) with a NH2-terminal 6-His tag for expression in Spodoptera frugiperda (Sf-9) cells. FLAP-containing membranes were prepared as was a FITC-labeled FLAP mod…	37	BindingDB Database	Homo sapiens		9606	Autocuration	BAO_0000019	10102	CHEMBL4550	SINGLE PROTEIN	P20292	5-lipoxygenase activating protein	Homo sapiens	9	Protein	MAPEG	high	94963	CHEMBL3638391
CHEMBL3697303	2030575	CHEMBL3697303	2030575		BDBM169226	383.39	4.59	97.71	0	Nc1ncc(cn1)c2ccc(cc2F)c3ccccc3Oc4ccc(cn4)C#N	17693350	Ki	=	43.7	nM	7.36	Ki	=	43.7	nM	313150		0	BAO_0000192	UO_0000065	http://www.openphacts.org/units/Nanomolar	1528786	CHEMBL3706373	B	Homogeneous Time Resolved Fluorescence Assay: The assay below is used to test the modulatory activity of compounds against FLAP. Human and mouse FLAP-encoding DNA was amplified by polymerase chain reaction and cloned into pFastBacl (Invitrogen) with a NH2-terminal 6-His tag for expression in Spodoptera frugiperda (Sf-9) cells. FLAP-containing membranes were prepared as was a FITC-labeled FLAP mod…	37	BindingDB Database	Homo sapiens		9606	Autocuration	BAO_0000019	10102	CHEMBL4550	SINGLE PROTEIN	P20292	5-lipoxygenase activating protein	Homo sapiens	9	Protein	MAPEG	high	94963	CHEMBL3638391
CHEMBL3697309	2030581	CHEMBL3697309	2030581		BDBM169232	364.42	3.66	73.06	0	Nc1ncc(cn1)c2ccc(cc2F)c3ccccc3O[C@H]4CCCNC4	17693356	Ki	=	1086.9	nM	5.96	Ki	=	1086.9	nM	313156		0	BAO_0000192	UO_0000065	http://www.openphacts.org/units/Nanomolar	1528786	CHEMBL3706373	B	Homogeneous Time Resolved Fluorescence Assay: The assay below is used to test the modulatory activity of compounds against FLAP. Human and mouse FLAP-encoding DNA was amplified by polymerase chain reaction and cloned into pFastBacl (Invitrogen) with a NH2-terminal 6-His tag for expression in Spodoptera frugiperda (Sf-9) cells. FLAP-containing membranes were prepared as was a FITC-labeled FLAP mod…	37	BindingDB Database	Homo sapiens		9606	Autocuration	BAO_0000019	10102	CHEMBL4550	SINGLE PROTEIN	P20292	5-lipoxygenase activating protein	Homo sapiens	9	Protein	MAPEG	high	94963	CHEMBL3638391
CHEMBL3697328	2030601	CHEMBL3697328	2030601		BDBM169256	357.41	3.05	85.08	0	CNS(=O)(=O)c1ccccc1c2ccc(c(F)c2)c3ccc(N)nc3	17693376	Ki	=	2490	nM	5.6	Ki	=	2490	nM	313176		0	BAO_0000192	UO_0000065	http://www.openphacts.org/units/Nanomolar	1528786	CHEMBL3706373	B	Homogeneous Time Resolved Fluorescence Assay: The assay below is used to test the modulatory activity of compounds against FLAP. Human and mouse FLAP-encoding DNA was amplified by polymerase chain reaction and cloned into pFastBacl (Invitrogen) with a NH2-terminal 6-His tag for expression in Spodoptera frugiperda (Sf-9) cells. FLAP-containing membranes were prepared as was a FITC-labeled FLAP mod…	37	BindingDB Database	Homo sapiens		9606	Autocuration	BAO_0000019	10102	CHEMBL4550	SINGLE PROTEIN	P20292	5-lipoxygenase activating protein	Homo sapiens	9	Protein	MAPEG	high	94963	CHEMBL3638391
CHEMBL3697333	2030606	CHEMBL3697333	2030606		BDBM169261	491.59	4.88	96.52	0	C[C@@H]([C@@H](O)c1ccccc1)N(C)S(=O)(=O)c2ccccc2c3ccc(c(F)c3)c4ccc(N)nc4	15874553	Ki	=	3.2	nM	8.49	Ki	=	3.2	nM			0	BAO_0000192	UO_0000065	http://www.openphacts.org/units/Nanomolar	1528786	CHEMBL3706373	B	Homogeneous Time Resolved Fluorescence Assay: The assay below is used to test the modulatory activity of compounds against FLAP. Human and mouse FLAP-encoding DNA was amplified by polymerase chain reaction and cloned into pFastBacl (Invitrogen) with a NH2-terminal 6-His tag for expression in Spodoptera frugiperda (Sf-9) cells. FLAP-containing membranes were prepared as was a FITC-labeled FLAP mod…	37	BindingDB Database	Homo sapiens		9606	Autocuration	BAO_0000019	10102	CHEMBL4550	SINGLE PROTEIN	P20292	5-lipoxygenase activating protein	Homo sapiens	9	Protein	MAPEG	high	94963	CHEMBL3638391
CHEMBL3697341	2030614	CHEMBL3697341	2030614		BDBM169269	441.41	3.24	110.86	0	CCNS(=O)(=O)c1cc(ccc1c2cnc(c(F)c2)c3cnc(N)nc3)C(F)(F)F	15874561	Ki	=	2.4	nM	8.62	Ki	=	2.4	nM			0	BAO_0000192	UO_0000065	http://www.openphacts.org/units/Nanomolar	1528786	CHEMBL3706373	B	Homogeneous Time Resolved Fluorescence Assay: The assay below is used to test the modulatory activity of compounds against FLAP. Human and mouse FLAP-encoding DNA was amplified by polymerase chain reaction and cloned into pFastBacl (Invitrogen) with a NH2-terminal 6-His tag for expression in Spodoptera frugiperda (Sf-9) cells. FLAP-containing membranes were prepared as was a FITC-labeled FLAP mod…	37	BindingDB Database	Homo sapiens		9606	Autocuration	BAO_0000019	10102	CHEMBL4550	SINGLE PROTEIN	P20292	5-lipoxygenase activating protein	Homo sapiens	9	Protein	MAPEG	high	94963	CHEMBL3638391
CHEMBL3697352	2030625	CHEMBL3697352	2030625		BDBM169280	423.42	3.02	110.86	0	C[C@H](NS(=O)(=O)c1ccccc1c2ccc(nc2)c3cnc(N)nc3)C(F)(F)F	17693400	Ki	=	52.3	nM	7.28	Ki	=	52.3	nM	313200		0	BAO_0000192	UO_0000065	http://www.openphacts.org/units/Nanomolar	1528786	CHEMBL3706373	B	Homogeneous Time Resolved Fluorescence Assay: The assay below is used to test the modulatory activity of compounds against FLAP. Human and mouse FLAP-encoding DNA was amplified by polymerase chain reaction and cloned into pFastBacl (Invitrogen) with a NH2-terminal 6-His tag for expression in Spodoptera frugiperda (Sf-9) cells. FLAP-containing membranes were prepared as was a FITC-labeled FLAP mod…	37	BindingDB Database	Homo sapiens		9606	Autocuration	BAO_0000019	10102	CHEMBL4550	SINGLE PROTEIN	P20292	5-lipoxygenase activating protein	Homo sapiens	9	Protein	MAPEG	high	94963	CHEMBL3638391
CHEMBL3697358	2030631	CHEMBL3697358	2030631		BDBM169286	352.42	2.72	98.83	0	Nc1ncc(cn1)c2ccc(cn2)c3ccccc3S(=O)(=O)C4CC4	17693406	Ki	>	10000	nM		Ki	>	10000	nM	313206		0	BAO_0000192	UO_0000065	http://www.openphacts.org/units/Nanomolar	1528786	CHEMBL3706373	B	Homogeneous Time Resolved Fluorescence Assay: The assay below is used to test the modulatory activity of compounds against FLAP. Human and mouse FLAP-encoding DNA was amplified by polymerase chain reaction and cloned into pFastBacl (Invitrogen) with a NH2-terminal 6-His tag for expression in Spodoptera frugiperda (Sf-9) cells. FLAP-containing membranes were prepared as was a FITC-labeled FLAP mod…	37	BindingDB Database	Homo sapiens		9606	Autocuration	BAO_0000019	10102	CHEMBL4550	SINGLE PROTEIN	P20292	5-lipoxygenase activating protein	Homo sapiens	9	Protein			94963	CHEMBL3638391
CHEMBL3697386	2030659	CHEMBL3697386	2030659		BDBM169315	407.43	3.15	111.72	0	Nc1ncc(cn1)c2ccc(cc2F)c3ccccc3S(=O)(=O)c4ccncn4	17693434	Ki	>	10000	nM		Ki	>	10000	nM	313234		0	BAO_0000192	UO_0000065	http://www.openphacts.org/units/Nanomolar	1528786	CHEMBL3706373	B	Homogeneous Time Resolved Fluorescence Assay: The assay below is used to test the modulatory activity of compounds against FLAP. Human and mouse FLAP-encoding DNA was amplified by polymerase chain reaction and cloned into pFastBacl (Invitrogen) with a NH2-terminal 6-His tag for expression in Spodoptera frugiperda (Sf-9) cells. FLAP-containing membranes were prepared as was a FITC-labeled FLAP mod…	37	BindingDB Database	Homo sapiens		9606	Autocuration	BAO_0000019	10102	CHEMBL4550	SINGLE PROTEIN	P20292	5-lipoxygenase activating protein	Homo sapiens	9	Protein			94963	CHEMBL3638391
CHEMBL3700770	2034077	CHEMBL3700770	2034077		BDBM169324	394.43	3.34	109.73	0	Nc1cnc(c2ccc(cc2F)c3ccccc3S(=O)(=O)C4CC4)c(n1)C#N	17693443	Ki	=	64.7	nM	7.19	Ki	=	64.7	nM	313243		0	BAO_0000192	UO_0000065	http://www.openphacts.org/units/Nanomolar	1528786	CHEMBL3706373	B	Homogeneous Time Resolved Fluorescence Assay: The assay below is used to test the modulatory activity of compounds against FLAP. Human and mouse FLAP-encoding DNA was amplified by polymerase chain reaction and cloned into pFastBacl (Invitrogen) with a NH2-terminal 6-His tag for expression in Spodoptera frugiperda (Sf-9) cells. FLAP-containing membranes were prepared as was a FITC-labeled FLAP mod…	37	BindingDB Database	Homo sapiens		9606	Autocuration	BAO_0000019	10102	CHEMBL4550	SINGLE PROTEIN	P20292	5-lipoxygenase activating protein	Homo sapiens	9	Protein	MAPEG	high	94963	CHEMBL3638391
CHEMBL3700782	2034089	CHEMBL3700782	2034089		BDBM169336	390.45	4.06	103.6	0	Nc1cnc(Sc2ccccc2c3ccc(c(F)c3)c4cnc(N)cn4)cn1	15874627	Ki	=	4.6	nM	8.34	Ki	=	4.6	nM			0	BAO_0000192	UO_0000065	http://www.openphacts.org/units/Nanomolar	1528786	CHEMBL3706373	B	Homogeneous Time Resolved Fluorescence Assay: The assay below is used to test the modulatory activity of compounds against FLAP. Human and mouse FLAP-encoding DNA was amplified by polymerase chain reaction and cloned into pFastBacl (Invitrogen) with a NH2-terminal 6-His tag for expression in Spodoptera frugiperda (Sf-9) cells. FLAP-containing membranes were prepared as was a FITC-labeled FLAP mod…	37	BindingDB Database	Homo sapiens		9606	Autocuration	BAO_0000019	10102	CHEMBL4550	SINGLE PROTEIN	P20292	5-lipoxygenase activating protein	Homo sapiens	9	Protein	MAPEG	high	94963	CHEMBL3638391
CHEMBL3700817	2034125	CHEMBL3700817	2034125		BDBM169377	379.4	2.4	94.23	0	Nc1ncc(cn1)c2ccc(cc2F)c3cccnc3C(=O)N4CCOCC4	15874664	Ki	>	10000	nM		Ki	>	10000	nM			0	BAO_0000192	UO_0000065	http://www.openphacts.org/units/Nanomolar	1528786	CHEMBL3706373	B	Homogeneous Time Resolved Fluorescence Assay: The assay below is used to test the modulatory activity of compounds against FLAP. Human and mouse FLAP-encoding DNA was amplified by polymerase chain reaction and cloned into pFastBacl (Invitrogen) with a NH2-terminal 6-His tag for expression in Spodoptera frugiperda (Sf-9) cells. FLAP-containing membranes were prepared as was a FITC-labeled FLAP mod…	37	BindingDB Database	Homo sapiens		9606	Autocuration	BAO_0000019	10102	CHEMBL4550	SINGLE PROTEIN	P20292	5-lipoxygenase activating protein	Homo sapiens	9	Protein			94963	CHEMBL3638391
CHEMBL3700825	2034133	CHEMBL3700825	2034133		BDBM169382	472.36	5.23	80.9	1	C[C@H](NC(=O)c1cc(ccc1c2ccc(c(F)c2)c3cnc(N)cn3)C(F)(F)F)C(F)(F)F	15874669	Ki	=	9.1	nM	8.04	Ki	=	9.1	nM			0	BAO_0000192	UO_0000065	http://www.openphacts.org/units/Nanomolar	1528786	CHEMBL3706373	B	Homogeneous Time Resolved Fluorescence Assay: The assay below is used to test the modulatory activity of compounds against FLAP. Human and mouse FLAP-encoding DNA was amplified by polymerase chain reaction and cloned into pFastBacl (Invitrogen) with a NH2-terminal 6-His tag for expression in Spodoptera frugiperda (Sf-9) cells. FLAP-containing membranes were prepared as was a FITC-labeled FLAP mod…	37	BindingDB Database	Homo sapiens		9606	Autocuration	BAO_0000019	10102	CHEMBL4550	SINGLE PROTEIN	P20292	5-lipoxygenase activating protein	Homo sapiens	9	Protein	MAPEG	high	94963	CHEMBL3638391
CHEMBL3700842	2034150	CHEMBL3700842	2034150		BDBM169402	412.49	4.03	98.83	0	Nc1ncc(cn1)c2ccc(cc2F)c3cccnc3S(=O)(=O)C4CCCCC4	17693517	Ki	=	5.8	nM	8.24	Ki	=	5.8	nM	313317		0	BAO_0000192	UO_0000065	http://www.openphacts.org/units/Nanomolar	1528786	CHEMBL3706373	B	Homogeneous Time Resolved Fluorescence Assay: The assay below is used to test the modulatory activity of compounds against FLAP. Human and mouse FLAP-encoding DNA was amplified by polymerase chain reaction and cloned into pFastBacl (Invitrogen) with a NH2-terminal 6-His tag for expression in Spodoptera frugiperda (Sf-9) cells. FLAP-containing membranes were prepared as was a FITC-labeled FLAP mod…	37	BindingDB Database	Homo sapiens		9606	Autocuration	BAO_0000019	10102	CHEMBL4550	SINGLE PROTEIN	P20292	5-lipoxygenase activating protein	Homo sapiens	9	Protein	MAPEG	high	94963	CHEMBL3638391
CHEMBL3700862	2034170	CHEMBL3700862	2034170		BDBM169422	413.48	2.45	110.86	0	Nc1ncc(cn1)c2ccc(cc2F)c3cccnc3S(=O)(=O)C4CCNCC4	15875875	Ki	>	10000	nM		Ki	>	10000	nM			0	BAO_0000192	UO_0000065	http://www.openphacts.org/units/Nanomolar	1528786	CHEMBL3706373	B	Homogeneous Time Resolved Fluorescence Assay: The assay below is used to test the modulatory activity of compounds against FLAP. Human and mouse FLAP-encoding DNA was amplified by polymerase chain reaction and cloned into pFastBacl (Invitrogen) with a NH2-terminal 6-His tag for expression in Spodoptera frugiperda (Sf-9) cells. FLAP-containing membranes were prepared as was a FITC-labeled FLAP mod…	37	BindingDB Database	Homo sapiens		9606	Autocuration	BAO_0000019	10102	CHEMBL4550	SINGLE PROTEIN	P20292	5-lipoxygenase activating protein	Homo sapiens	9	Protein			94963	CHEMBL3638391
CHEMBL3700863	2034171	CHEMBL3700863	2034171		BDBM169423	370.41	2.86	98.83	0	Nc1ncc(cn1)c2ccc(cc2F)c3cccnc3S(=O)(=O)C4CC4	15875876	Ki	=	115.3	nM	6.94	Ki	=	115.3	nM			0	BAO_0000192	UO_0000065	http://www.openphacts.org/units/Nanomolar	1528786	CHEMBL3706373	B	Homogeneous Time Resolved Fluorescence Assay: The assay below is used to test the modulatory activity of compounds against FLAP. Human and mouse FLAP-encoding DNA was amplified by polymerase chain reaction and cloned into pFastBacl (Invitrogen) with a NH2-terminal 6-His tag for expression in Spodoptera frugiperda (Sf-9) cells. FLAP-containing membranes were prepared as was a FITC-labeled FLAP mod…	37	BindingDB Database	Homo sapiens		9606	Autocuration	BAO_0000019	10102	CHEMBL4550	SINGLE PROTEIN	P20292	5-lipoxygenase activating protein	Homo sapiens	9	Protein	MAPEG	high	94963	CHEMBL3638391
CHEMBL3700885	2034193	CHEMBL3700885	2034193		BDBM169445	428.47	3.83	90.05	0	Nc1cnc(cn1)c2ccc(cc2F)c3ccccc3c4cnc(nc4)N5CCOCC5	17693560	Ki	=	37.7	nM	7.42	Ki	=	37.7	nM	313360		0	BAO_0000192	UO_0000065	http://www.openphacts.org/units/Nanomolar	1528786	CHEMBL3706373	B	Homogeneous Time Resolved Fluorescence Assay: The assay below is used to test the modulatory activity of compounds against FLAP. Human and mouse FLAP-encoding DNA was amplified by polymerase chain reaction and cloned into pFastBacl (Invitrogen) with a NH2-terminal 6-His tag for expression in Spodoptera frugiperda (Sf-9) cells. FLAP-containing membranes were prepared as was a FITC-labeled FLAP mod…	37	BindingDB Database	Homo sapiens		9606	Autocuration	BAO_0000019	10102	CHEMBL4550	SINGLE PROTEIN	P20292	5-lipoxygenase activating protein	Homo sapiens	9	Protein	MAPEG	high	94963	CHEMBL3638391
CHEMBL3704164	2037506	CHEMBL3704164	2037506		BDBM166920	427.5	4.11	95.17	0	CS(=O)(=O)c1cccc(COc2c(F)c(ccc2C3CCC3)c4cnc(N)cn4)c1	17691052	Ki	=	14	nM	7.85	Ki	=	14	nM	310575		0	BAO_0000192	UO_0000065	http://www.openphacts.org/units/Nanomolar	1528727	CHEMBL3705828	B	Homogeneous Time Resolved Fluorescence Assay: The assay below is used to test the modulatory activity of compounds against FLAP. Human and mouse FLAP-encoding DNA was amplified by polymerase chain reaction and cloned into pFastBac1 (Invitrogen) with a NH2-terminal 6-His tag for expression in Spodoptera frugiperda (Sf-9) cells. FLAP-containing membranes were prepared as was a FITC-labeled FLAP mod…	37	BindingDB Database	Homo sapiens		9606	Autocuration	BAO_0000019	10102	CHEMBL4550	SINGLE PROTEIN	P20292	5-lipoxygenase activating protein	Homo sapiens	9	Protein	MAPEG	high	94947	CHEMBL3638946
CHEMBL3704165	2037507	CHEMBL3704165	2037507		BDBM166921	427.5	4.11	95.17	0	CS(=O)(=O)c1ccc(COc2c(F)c(ccc2C3CCC3)c4cnc(N)cn4)cc1	15862989	Ki	=	7	nM	8.15	Ki	=	7	nM			0	BAO_0000192	UO_0000065	http://www.openphacts.org/units/Nanomolar	1528727	CHEMBL3705828	B	Homogeneous Time Resolved Fluorescence Assay: The assay below is used to test the modulatory activity of compounds against FLAP. Human and mouse FLAP-encoding DNA was amplified by polymerase chain reaction and cloned into pFastBac1 (Invitrogen) with a NH2-terminal 6-His tag for expression in Spodoptera frugiperda (Sf-9) cells. FLAP-containing membranes were prepared as was a FITC-labeled FLAP mod…	37	BindingDB Database	Homo sapiens		9606	Autocuration	BAO_0000019	10102	CHEMBL4550	SINGLE PROTEIN	P20292	5-lipoxygenase activating protein	Homo sapiens	9	Protein	MAPEG	high	94947	CHEMBL3638946
CHEMBL3704168	2037510	CHEMBL3704168	2037510		BDBM166924	433.4	5.61	70.26	1	Nc1cnc(cn1)c2ccc(C3CCC3)c(OCc4ccc(OC(F)(F)F)cc4)c2F	17691056	Ki	=	866	nM	6.06	Ki	=	866	nM	310579		0	BAO_0000192	UO_0000065	http://www.openphacts.org/units/Nanomolar	1528727	CHEMBL3705828	B	Homogeneous Time Resolved Fluorescence Assay: The assay below is used to test the modulatory activity of compounds against FLAP. Human and mouse FLAP-encoding DNA was amplified by polymerase chain reaction and cloned into pFastBac1 (Invitrogen) with a NH2-terminal 6-His tag for expression in Spodoptera frugiperda (Sf-9) cells. FLAP-containing membranes were prepared as was a FITC-labeled FLAP mod…	37	BindingDB Database	Homo sapiens		9606	Autocuration	BAO_0000019	10102	CHEMBL4550	SINGLE PROTEIN	P20292	5-lipoxygenase activating protein	Homo sapiens	9	Protein	MAPEG	high	94947	CHEMBL3638946
CHEMBL3704188	2037530	CHEMBL3704188	2037530		BDBM166944	367.4	4.85	61.03	0	Nc1cnc(cn1)c2ccc(C3CCC3)c(OCc4ccccc4F)c2F	17691076	Ki	=	354	nM	6.45	Ki	=	354	nM	310599		0	BAO_0000192	UO_0000065	http://www.openphacts.org/units/Nanomolar	1528727	CHEMBL3705828	B	Homogeneous Time Resolved Fluorescence Assay: The assay below is used to test the modulatory activity of compounds against FLAP. Human and mouse FLAP-encoding DNA was amplified by polymerase chain reaction and cloned into pFastBac1 (Invitrogen) with a NH2-terminal 6-His tag for expression in Spodoptera frugiperda (Sf-9) cells. FLAP-containing membranes were prepared as was a FITC-labeled FLAP mod…	37	BindingDB Database	Homo sapiens		9606	Autocuration	BAO_0000019	10102	CHEMBL4550	SINGLE PROTEIN	P20292	5-lipoxygenase activating protein	Homo sapiens	9	Protein	MAPEG	high	94947	CHEMBL3638946
CHEMBL3704199	2037541	CHEMBL3704199	2037541		BDBM166955	377.46	5.33	61.03	1	Cc1ccc(COc2c(F)c(ccc2C3CCC3)c4cnc(N)cn4)cc1C	17691087	Ki	=	250	nM	6.6	Ki	=	250	nM	310610		0	BAO_0000192	UO_0000065	http://www.openphacts.org/units/Nanomolar	1528727	CHEMBL3705828	B	Homogeneous Time Resolved Fluorescence Assay: The assay below is used to test the modulatory activity of compounds against FLAP. Human and mouse FLAP-encoding DNA was amplified by polymerase chain reaction and cloned into pFastBac1 (Invitrogen) with a NH2-terminal 6-His tag for expression in Spodoptera frugiperda (Sf-9) cells. FLAP-containing membranes were prepared as was a FITC-labeled FLAP mod…	37	BindingDB Database	Homo sapiens		9606	Autocuration	BAO_0000019	10102	CHEMBL4550	SINGLE PROTEIN	P20292	5-lipoxygenase activating protein	Homo sapiens	9	Protein	MAPEG	high	94947	CHEMBL3638946
CHEMBL3704213	2037555	CHEMBL3704213	2037555		BDBM166969	410.45	2.77	119.07	0	Nc1cnc(cn1)c2ccc(C3CCC3)c(OCC(O)CNc4cncnc4)c2F	15864490	Ki	=	152	nM	6.82	Ki	=	152	nM			0	BAO_0000192	UO_0000065	http://www.openphacts.org/units/Nanomolar	1528727	CHEMBL3705828	B	Homogeneous Time Resolved Fluorescence Assay: The assay below is used to test the modulatory activity of compounds against FLAP. Human and mouse FLAP-encoding DNA was amplified by polymerase chain reaction and cloned into pFastBac1 (Invitrogen) with a NH2-terminal 6-His tag for expression in Spodoptera frugiperda (Sf-9) cells. FLAP-containing membranes were prepared as was a FITC-labeled FLAP mod…	37	BindingDB Database	Homo sapiens		9606	Autocuration	BAO_0000019	10102	CHEMBL4550	SINGLE PROTEIN	P20292	5-lipoxygenase activating protein	Homo sapiens	9	Protein	MAPEG	high	94947	CHEMBL3638946
CHEMBL3704216	2037558	CHEMBL3704216	2037558		BDBM166972	425.47	2.36	145.09	0	Nc1cnc(NCC(O)COc2c(F)c(ccc2C3CCC3)c4cnc(N)cn4)nc1	15864493	Ki	=	30	nM	7.52	Ki	=	30	nM			0	BAO_0000192	UO_0000065	http://www.openphacts.org/units/Nanomolar	1528727	CHEMBL3705828	B	Homogeneous Time Resolved Fluorescence Assay: The assay below is used to test the modulatory activity of compounds against FLAP. Human and mouse FLAP-encoding DNA was amplified by polymerase chain reaction and cloned into pFastBac1 (Invitrogen) with a NH2-terminal 6-His tag for expression in Spodoptera frugiperda (Sf-9) cells. FLAP-containing membranes were prepared as was a FITC-labeled FLAP mod…	37	BindingDB Database	Homo sapiens		9606	Autocuration	BAO_0000019	10102	CHEMBL4550	SINGLE PROTEIN	P20292	5-lipoxygenase activating protein	Homo sapiens	9	Protein	MAPEG	high	94947	CHEMBL3638946
CHEMBL3704235	2037577	CHEMBL3704235	2037577		BDBM166991	493.45	7.51	61.03	1	Nc1cnc(cn1)c2ccc(C3CCC3)c(OCc4cc(ccc4F)S(F)(F)(F)(F)F)c2F	17691123	Ki	=	200	nM	6.7	Ki	=	200	nM	310646		0	BAO_0000192	UO_0000065	http://www.openphacts.org/units/Nanomolar	1528727	CHEMBL3705828	B	Homogeneous Time Resolved Fluorescence Assay: The assay below is used to test the modulatory activity of compounds against FLAP. Human and mouse FLAP-encoding DNA was amplified by polymerase chain reaction and cloned into pFastBac1 (Invitrogen) with a NH2-terminal 6-His tag for expression in Spodoptera frugiperda (Sf-9) cells. FLAP-containing membranes were prepared as was a FITC-labeled FLAP mod…	37	BindingDB Database	Homo sapiens		9606	Autocuration	BAO_0000019	10102	CHEMBL4550	SINGLE PROTEIN	P20292	5-lipoxygenase activating protein	Homo sapiens	9	Protein	MAPEG	high	94947	CHEMBL3638946
CHEMBL3704249	2037591	CHEMBL3704249	2037591		BDBM167007	367.38	3.72	96.04	0	COc1ccnc(Oc2c(F)c(ccc2C3CCC3)c4cnc(N)cn4)n1	15864526	Ki	=	3	nM	8.52	Ki	=	3	nM			0	BAO_0000192	UO_0000065	http://www.openphacts.org/units/Nanomolar	1528727	CHEMBL3705828	B	Homogeneous Time Resolved Fluorescence Assay: The assay below is used to test the modulatory activity of compounds against FLAP. Human and mouse FLAP-encoding DNA was amplified by polymerase chain reaction and cloned into pFastBac1 (Invitrogen) with a NH2-terminal 6-His tag for expression in Spodoptera frugiperda (Sf-9) cells. FLAP-containing membranes were prepared as was a FITC-labeled FLAP mod…	37	BindingDB Database	Homo sapiens		9606	Autocuration	BAO_0000019	10102	CHEMBL4550	SINGLE PROTEIN	P20292	5-lipoxygenase activating protein	Homo sapiens	9	Protein	MAPEG	high	94947	CHEMBL3638946
CHEMBL3704257	2037599	CHEMBL3704257	2037599		BDBM167015	360.39	4.8	84.82	0	Nc1cnc(cn1)c2ccc(C3CCC3)c(Oc4ccc(cc4)C#N)c2F	17691145	Ki	=	23	nM	7.64	Ki	=	23	nM	310668		0	BAO_0000192	UO_0000065	http://www.openphacts.org/units/Nanomolar	1528727	CHEMBL3705828	B	Homogeneous Time Resolved Fluorescence Assay: The assay below is used to test the modulatory activity of compounds against FLAP. Human and mouse FLAP-encoding DNA was amplified by polymerase chain reaction and cloned into pFastBac1 (Invitrogen) with a NH2-terminal 6-His tag for expression in Spodoptera frugiperda (Sf-9) cells. FLAP-containing membranes were prepared as was a FITC-labeled FLAP mod…	37	BindingDB Database	Homo sapiens		9606	Autocuration	BAO_0000019	10102	CHEMBL4550	SINGLE PROTEIN	P20292	5-lipoxygenase activating protein	Homo sapiens	9	Protein	MAPEG	high	94947	CHEMBL3638946
CHEMBL3704261	2037604	CHEMBL3704261	2037604		BDBM167020	405.36	4.73	86.81	0	Nc1cnc(cn1)c2ccc(C3CCC3)c(Oc4ccc(nn4)C(F)(F)F)c2F	17691150	Ki	=	84	nM	7.08	Ki	=	84	nM	310673		0	BAO_0000192	UO_0000065	http://www.openphacts.org/units/Nanomolar	1528727	CHEMBL3705828	B	Homogeneous Time Resolved Fluorescence Assay: The assay below is used to test the modulatory activity of compounds against FLAP. Human and mouse FLAP-encoding DNA was amplified by polymerase chain reaction and cloned into pFastBac1 (Invitrogen) with a NH2-terminal 6-His tag for expression in Spodoptera frugiperda (Sf-9) cells. FLAP-containing membranes were prepared as was a FITC-labeled FLAP mod…	37	BindingDB Database	Homo sapiens		9606	Autocuration	BAO_0000019	10102	CHEMBL4550	SINGLE PROTEIN	P20292	5-lipoxygenase activating protein	Homo sapiens	9	Protein	MAPEG	high	94947	CHEMBL3638946
CHEMBL3704272	2037615	CHEMBL3704272	2037615		BDBM167031	413.47	4.33	95.17	0	CS(=O)(=O)c1ccccc1Oc2c(F)c(ccc2C3CCC3)c4cnc(N)cn4	17691161	Ki	=	2500	nM	5.6	Ki	=	2500	nM	310684		0	BAO_0000192	UO_0000065	http://www.openphacts.org/units/Nanomolar	1528727	CHEMBL3705828	B	Homogeneous Time Resolved Fluorescence Assay: The assay below is used to test the modulatory activity of compounds against FLAP. Human and mouse FLAP-encoding DNA was amplified by polymerase chain reaction and cloned into pFastBac1 (Invitrogen) with a NH2-terminal 6-His tag for expression in Spodoptera frugiperda (Sf-9) cells. FLAP-containing membranes were prepared as was a FITC-labeled FLAP mod…	37	BindingDB Database	Homo sapiens		9606	Autocuration	BAO_0000019	10102	CHEMBL4550	SINGLE PROTEIN	P20292	5-lipoxygenase activating protein	Homo sapiens	9	Protein	MAPEG	high	94947	CHEMBL3638946
CHEMBL3704275	2037618	CHEMBL3704275	2037618		BDBM167035	404.37	5.34	73.92	1	Nc1cnc(cn1)c2ccc(C3CCC3)c(Oc4ncccc4C(F)(F)F)c2F	17691165	Ki	=	250	nM	6.6	Ki	=	250	nM	310688		0	BAO_0000192	UO_0000065	http://www.openphacts.org/units/Nanomolar	1528727	CHEMBL3705828	B	Homogeneous Time Resolved Fluorescence Assay: The assay below is used to test the modulatory activity of compounds against FLAP. Human and mouse FLAP-encoding DNA was amplified by polymerase chain reaction and cloned into pFastBac1 (Invitrogen) with a NH2-terminal 6-His tag for expression in Spodoptera frugiperda (Sf-9) cells. FLAP-containing membranes were prepared as was a FITC-labeled FLAP mod…	37	BindingDB Database	Homo sapiens		9606	Autocuration	BAO_0000019	10102	CHEMBL4550	SINGLE PROTEIN	P20292	5-lipoxygenase activating protein	Homo sapiens	9	Protein	MAPEG	high	94947	CHEMBL3638946
CHEMBL3704280	2037623	CHEMBL3704280	2037623		BDBM167040	427.5	4.64	95.17	0	Cc1cc(Oc2c(F)c(ccc2C3CCC3)c4cnc(N)cn4)ccc1S(=O)(=O)C	15864559	Ki	=	10.7	nM	7.97	Ki	=	10.7	nM			0	BAO_0000192	UO_0000065	http://www.openphacts.org/units/Nanomolar	1528727	CHEMBL3705828	B	Homogeneous Time Resolved Fluorescence Assay: The assay below is used to test the modulatory activity of compounds against FLAP. Human and mouse FLAP-encoding DNA was amplified by polymerase chain reaction and cloned into pFastBac1 (Invitrogen) with a NH2-terminal 6-His tag for expression in Spodoptera frugiperda (Sf-9) cells. FLAP-containing membranes were prepared as was a FITC-labeled FLAP mod…	37	BindingDB Database	Homo sapiens		9606	Autocuration	BAO_0000019	10102	CHEMBL4550	SINGLE PROTEIN	P20292	5-lipoxygenase activating protein	Homo sapiens	9	Protein	MAPEG	high	94947	CHEMBL3638946
CHEMBL3704286	2037629	CHEMBL3704286	2037629		BDBM167046	438.48	4.88	99.53	0	CS(=O)(=O)c1ccc(Oc2c(F)c(ccc2C3CCC3)c4cnc(N)cn4)c(c1)[N+]#[C-]	15864565	Ki	=	17	nM	7.77	Ki	=	17	nM			0	BAO_0000192	UO_0000065	http://www.openphacts.org/units/Nanomolar	1528727	CHEMBL3705828	B	Homogeneous Time Resolved Fluorescence Assay: The assay below is used to test the modulatory activity of compounds against FLAP. Human and mouse FLAP-encoding DNA was amplified by polymerase chain reaction and cloned into pFastBac1 (Invitrogen) with a NH2-terminal 6-His tag for expression in Spodoptera frugiperda (Sf-9) cells. FLAP-containing membranes were prepared as was a FITC-labeled FLAP mod…	37	BindingDB Database	Homo sapiens		9606	Autocuration	BAO_0000019	10102	CHEMBL4550	SINGLE PROTEIN	P20292	5-lipoxygenase activating protein	Homo sapiens	9	Protein	MAPEG	high	94947	CHEMBL3638946
CHEMBL3704297	2037640	CHEMBL3704297	2037640		BDBM167057	386.82	3.95	112.83	0	Nc1cnc(cn1)c2ccc(C3CCC3)c(Oc4cc(Cl)nc(N)n4)c2F	17691187	Ki	=	2.9	nM	8.54	Ki	=	2.9	nM	310710		0	BAO_0000192	UO_0000065	http://www.openphacts.org/units/Nanomolar	1528727	CHEMBL3705828	B	Homogeneous Time Resolved Fluorescence Assay: The assay below is used to test the modulatory activity of compounds against FLAP. Human and mouse FLAP-encoding DNA was amplified by polymerase chain reaction and cloned into pFastBac1 (Invitrogen) with a NH2-terminal 6-His tag for expression in Spodoptera frugiperda (Sf-9) cells. FLAP-containing membranes were prepared as was a FITC-labeled FLAP mod…	37	BindingDB Database	Homo sapiens		9606	Autocuration	BAO_0000019	10102	CHEMBL4550	SINGLE PROTEIN	P20292	5-lipoxygenase activating protein	Homo sapiens	9	Protein	MAPEG	high	94947	CHEMBL3638946
CHEMBL3704301	2037644	CHEMBL3704301	2037644		BDBM167061	379.44	4.84	86.81	0	CC(C)c1cc(Oc2c(F)c(ccc2C3CCC3)c4cnc(N)cn4)ncn1	15864580	Ki	=	6.4	nM	8.19	Ki	=	6.4	nM			0	BAO_0000192	UO_0000065	http://www.openphacts.org/units/Nanomolar	1528727	CHEMBL3705828	B	Homogeneous Time Resolved Fluorescence Assay: The assay below is used to test the modulatory activity of compounds against FLAP. Human and mouse FLAP-encoding DNA was amplified by polymerase chain reaction and cloned into pFastBac1 (Invitrogen) with a NH2-terminal 6-His tag for expression in Spodoptera frugiperda (Sf-9) cells. FLAP-containing membranes were prepared as was a FITC-labeled FLAP mod…	37	BindingDB Database	Homo sapiens		9606	Autocuration	BAO_0000019	10102	CHEMBL4550	SINGLE PROTEIN	P20292	5-lipoxygenase activating protein	Homo sapiens	9	Protein	MAPEG	high	94947	CHEMBL3638946
CHEMBL3704311	2037654	CHEMBL3704311	2037654		BDBM167071	380.38	2.81	129.9	0	NC(=O)c1ccnc(Oc2c(F)c(ccc2C3CCC3)c4cnc(N)cn4)n1	15864590	Ki	=	20.6	nM	7.69	Ki	=	20.6	nM			0	BAO_0000192	UO_0000065	http://www.openphacts.org/units/Nanomolar	1528727	CHEMBL3705828	B	Homogeneous Time Resolved Fluorescence Assay: The assay below is used to test the modulatory activity of compounds against FLAP. Human and mouse FLAP-encoding DNA was amplified by polymerase chain reaction and cloned into pFastBac1 (Invitrogen) with a NH2-terminal 6-His tag for expression in Spodoptera frugiperda (Sf-9) cells. FLAP-containing membranes were prepared as was a FITC-labeled FLAP mod…	37	BindingDB Database	Homo sapiens		9606	Autocuration	BAO_0000019	10102	CHEMBL4550	SINGLE PROTEIN	P20292	5-lipoxygenase activating protein	Homo sapiens	9	Protein	MAPEG	high	94947	CHEMBL3638946
CHEMBL3704328	2037671	CHEMBL3704328	2037671		BDBM167088	284.29	2.71	95.82	0	Nc1cnc(c(n1)C#N)c2ccc(C3CCC3)c(O)c2F	17691218	Ki	=	682	nM	6.17	Ki	=	682	nM	310741		0	BAO_0000192	UO_0000065	http://www.openphacts.org/units/Nanomolar	1528727	CHEMBL3705828	B	Homogeneous Time Resolved Fluorescence Assay: The assay below is used to test the modulatory activity of compounds against FLAP. Human and mouse FLAP-encoding DNA was amplified by polymerase chain reaction and cloned into pFastBac1 (Invitrogen) with a NH2-terminal 6-His tag for expression in Spodoptera frugiperda (Sf-9) cells. FLAP-containing membranes were prepared as was a FITC-labeled FLAP mod…	37	BindingDB Database	Homo sapiens		9606	Autocuration	BAO_0000019	10102	CHEMBL4550	SINGLE PROTEIN	P20292	5-lipoxygenase activating protein	Homo sapiens	9	Protein	MAPEG	high	94947	CHEMBL3638946
CHEMBL3704367	2037711	CHEMBL3704367	2037711		BDBM167129	287.34	3.53	61.03	0	COc1c(F)c(ccc1C2CCCC2)c3cnc(N)cn3	17691259	Ki	=	527	nM	6.28	Ki	=	527	nM	310782		0	BAO_0000192	UO_0000065	http://www.openphacts.org/units/Nanomolar	1528727	CHEMBL3705828	B	Homogeneous Time Resolved Fluorescence Assay: The assay below is used to test the modulatory activity of compounds against FLAP. Human and mouse FLAP-encoding DNA was amplified by polymerase chain reaction and cloned into pFastBac1 (Invitrogen) with a NH2-terminal 6-His tag for expression in Spodoptera frugiperda (Sf-9) cells. FLAP-containing membranes were prepared as was a FITC-labeled FLAP mod…	37	BindingDB Database	Homo sapiens		9606	Autocuration	BAO_0000019	10102	CHEMBL4550	SINGLE PROTEIN	P20292	5-lipoxygenase activating protein	Homo sapiens	9	Protein	MAPEG	high	94947	CHEMBL3638946
CHEMBL3684683	2017828	CHEMBL3684683	2017828		BDBM104518	426.48	3.61	128.53	0	Nc1ncc(cn1)c2ccc(cn2)C3(CCC3)c4noc(n4)c5ccc(NC6CC6)nc5	15820663	IC50	=	2.9	nM	8.54	IC50	=	2.9	nM			0	BAO_0000190	UO_0000065	http://www.openphacts.org/units/Nanomolar	1527880	CHEMBL3705124	B	Binding Assay: Compounds area assessed for the ability to bind to FLAP in a binding assay that measures compound-specific displacement of an iodinated (125I) FLAP inhibitor via a scintillaion proximity assay format (adapted from S. Charleson et. al., Mol. Pharmacol., 1992,41 873-879).	37	BindingDB Database	Homo sapiens		9606	Autocuration	BAO_0000357	10102	CHEMBL4550	SINGLE PROTEIN	P20292	5-lipoxygenase activating protein	Homo sapiens	9	Protein	MAPEG	high	94176	CHEMBL3639124
CHEMBL3688402	2021584	CHEMBL3688402	2021584		BDBM168633	426.52	4.14	97.97	0	Nc1cnc(cn1)c2ccc(cc2F)c3ccccc3S(=O)(=O)NC4CCCCC4	17692766	Ki	=	1	nM	9	Ki	=	1	nM	312566		0	BAO_0000192	UO_0000065	http://www.openphacts.org/units/Nanomolar	1528786	CHEMBL3706373	B	Homogeneous Time Resolved Fluorescence Assay: The assay below is used to test the modulatory activity of compounds against FLAP. Human and mouse FLAP-encoding DNA was amplified by polymerase chain reaction and cloned into pFastBacl (Invitrogen) with a NH2-terminal 6-His tag for expression in Spodoptera frugiperda (Sf-9) cells. FLAP-containing membranes were prepared as was a FITC-labeled FLAP mod…	37	BindingDB Database	Homo sapiens		9606	Autocuration	BAO_0000019	10102	CHEMBL4550	SINGLE PROTEIN	P20292	5-lipoxygenase activating protein	Homo sapiens	9	Protein	MAPEG	high	94963	CHEMBL3638391
CHEMBL3688414	2021596	CHEMBL3688414	2021596		BDBM168645	502.49	5.11	97.97	2	Nc1cnc(cn1)c2ccc(cc2F)c3ccccc3S(=O)(=O)N[C@@H](c4ccccc4)C(F)(F)F	17692778	Ki	=	2	nM	8.7	Ki	=	2	nM	312578		0	BAO_0000192	UO_0000065	http://www.openphacts.org/units/Nanomolar	1528786	CHEMBL3706373	B	Homogeneous Time Resolved Fluorescence Assay: The assay below is used to test the modulatory activity of compounds against FLAP. Human and mouse FLAP-encoding DNA was amplified by polymerase chain reaction and cloned into pFastBacl (Invitrogen) with a NH2-terminal 6-His tag for expression in Spodoptera frugiperda (Sf-9) cells. FLAP-containing membranes were prepared as was a FITC-labeled FLAP mod…	37	BindingDB Database	Homo sapiens		9606	Autocuration	BAO_0000019	10102	CHEMBL4550	SINGLE PROTEIN	P20292	5-lipoxygenase activating protein	Homo sapiens	9	Protein	MAPEG	high	94963	CHEMBL3638391
CHEMBL3688449	2021632	CHEMBL3688449	2021632		BDBM168682	457.53	1.83	112.65	0	Nc1cnc(cn1)c2ccc(cc2F)c3ccccc3S(=O)(=O)N4CCN(CCO)CC4	15871651	Ki	=	20	nM	7.7	Ki	=	20	nM			0	BAO_0000192	UO_0000065	http://www.openphacts.org/units/Nanomolar	1528786	CHEMBL3706373	B	Homogeneous Time Resolved Fluorescence Assay: The assay below is used to test the modulatory activity of compounds against FLAP. Human and mouse FLAP-encoding DNA was amplified by polymerase chain reaction and cloned into pFastBacl (Invitrogen) with a NH2-terminal 6-His tag for expression in Spodoptera frugiperda (Sf-9) cells. FLAP-containing membranes were prepared as was a FITC-labeled FLAP mod…	37	BindingDB Database	Homo sapiens		9606	Autocuration	BAO_0000019	10102	CHEMBL4550	SINGLE PROTEIN	P20292	5-lipoxygenase activating protein	Homo sapiens	9	Protein	MAPEG	high	94963	CHEMBL3638391
CHEMBL3688479	2021662	CHEMBL3688479	2021662		BDBM168712	384.44	2.97	97.97	0	Nc1cnc(cn1)c2ccc(cc2F)c3ccccc3S(=O)(=O)NC4CC4	17692849	Ki	=	6	nM	8.22	Ki	=	6	nM	312649		0	BAO_0000192	UO_0000065	http://www.openphacts.org/units/Nanomolar	1528786	CHEMBL3706373	B	Homogeneous Time Resolved Fluorescence Assay: The assay below is used to test the modulatory activity of compounds against FLAP. Human and mouse FLAP-encoding DNA was amplified by polymerase chain reaction and cloned into pFastBacl (Invitrogen) with a NH2-terminal 6-His tag for expression in Spodoptera frugiperda (Sf-9) cells. FLAP-containing membranes were prepared as was a FITC-labeled FLAP mod…	37	BindingDB Database	Homo sapiens		9606	Autocuration	BAO_0000019	10102	CHEMBL4550	SINGLE PROTEIN	P20292	5-lipoxygenase activating protein	Homo sapiens	9	Protein	MAPEG	high	94963	CHEMBL3638391
CHEMBL3688502	2021685	CHEMBL3688502	2021685		BDBM168739	450.5	3	117.86	0	Nc1cnc(cn1)c2ccc(cc2F)c3ccccc3S(=O)(=O)N4CCc5[nH]ncc5C4	17692879	Ki	=	1	nM	9	Ki	=	1	nM	312679		0	BAO_0000192	UO_0000065	http://www.openphacts.org/units/Nanomolar	1528786	CHEMBL3706373	B	Homogeneous Time Resolved Fluorescence Assay: The assay below is used to test the modulatory activity of compounds against FLAP. Human and mouse FLAP-encoding DNA was amplified by polymerase chain reaction and cloned into pFastBacl (Invitrogen) with a NH2-terminal 6-His tag for expression in Spodoptera frugiperda (Sf-9) cells. FLAP-containing membranes were prepared as was a FITC-labeled FLAP mod…	37	BindingDB Database	Homo sapiens		9606	Autocuration	BAO_0000019	10102	CHEMBL4550	SINGLE PROTEIN	P20292	5-lipoxygenase activating protein	Homo sapiens	9	Protein	MAPEG	high	94963	CHEMBL3638391
CHEMBL3688507	2021690	CHEMBL3688507	2021690		BDBM168744	441.53	3.08	123.99	0	N[C@@H]1CC[C@@H](CC1)NS(=O)(=O)c2ccccc2c3ccc(c(F)c3)c4cnc(N)cn4	17692884	Ki	=	1	nM	9	Ki	=	1	nM	312684		0	BAO_0000192	UO_0000065	http://www.openphacts.org/units/Nanomolar	1528786	CHEMBL3706373	B	Homogeneous Time Resolved Fluorescence Assay: The assay below is used to test the modulatory activity of compounds against FLAP. Human and mouse FLAP-encoding DNA was amplified by polymerase chain reaction and cloned into pFastBacl (Invitrogen) with a NH2-terminal 6-His tag for expression in Spodoptera frugiperda (Sf-9) cells. FLAP-containing membranes were prepared as was a FITC-labeled FLAP mod…	37	BindingDB Database	Homo sapiens		9606	Autocuration	BAO_0000019	10102	CHEMBL4550	SINGLE PROTEIN	P20292	5-lipoxygenase activating protein	Homo sapiens	9	Protein	MAPEG	high	94963	CHEMBL3638391
CHEMBL3688515	2021698	CHEMBL3688515	2021698		BDBM168753	427.51	2.51	101.21	0	C[C@H]1CNCCN1S(=O)(=O)c2ccccc2c3ccc(c(F)c3)c4cnc(N)cn4	17692892	Ki	=	15	nM	7.82	Ki	=	15	nM	312692		0	BAO_0000192	UO_0000065	http://www.openphacts.org/units/Nanomolar	1528786	CHEMBL3706373	B	Homogeneous Time Resolved Fluorescence Assay: The assay below is used to test the modulatory activity of compounds against FLAP. Human and mouse FLAP-encoding DNA was amplified by polymerase chain reaction and cloned into pFastBacl (Invitrogen) with a NH2-terminal 6-His tag for expression in Spodoptera frugiperda (Sf-9) cells. FLAP-containing membranes were prepared as was a FITC-labeled FLAP mod…	37	BindingDB Database	Homo sapiens		9606	Autocuration	BAO_0000019	10102	CHEMBL4550	SINGLE PROTEIN	P20292	5-lipoxygenase activating protein	Homo sapiens	9	Protein	MAPEG	high	94963	CHEMBL3638391
CHEMBL3688520	2021704	CHEMBL3688520	2021704		BDBM168759	416.48	2.58	118.2	0	CC[C@@H](CO)NS(=O)(=O)c1ccccc1c2ccc(c(F)c2)c3cnc(N)cn3	17692898	Ki	=	3	nM	8.52	Ki	=	3	nM	312698		0	BAO_0000192	UO_0000065	http://www.openphacts.org/units/Nanomolar	1528786	CHEMBL3706373	B	Homogeneous Time Resolved Fluorescence Assay: The assay below is used to test the modulatory activity of compounds against FLAP. Human and mouse FLAP-encoding DNA was amplified by polymerase chain reaction and cloned into pFastBacl (Invitrogen) with a NH2-terminal 6-His tag for expression in Spodoptera frugiperda (Sf-9) cells. FLAP-containing membranes were prepared as was a FITC-labeled FLAP mod…	37	BindingDB Database	Homo sapiens		9606	Autocuration	BAO_0000019	10102	CHEMBL4550	SINGLE PROTEIN	P20292	5-lipoxygenase activating protein	Homo sapiens	9	Protein	MAPEG	high	94963	CHEMBL3638391
CHEMBL3688555	2021739	CHEMBL3688555	2021739		BDBM168798	369.42	3.47	85.94	0	Nc1cnc(cn1)c2ccc(cc2F)c3ccccc3S(=O)(=O)C4CC4	17692934	Ki	=	10	nM	8	Ki	=	10	nM	312734		0	BAO_0000192	UO_0000065	http://www.openphacts.org/units/Nanomolar	1528786	CHEMBL3706373	B	Homogeneous Time Resolved Fluorescence Assay: The assay below is used to test the modulatory activity of compounds against FLAP. Human and mouse FLAP-encoding DNA was amplified by polymerase chain reaction and cloned into pFastBacl (Invitrogen) with a NH2-terminal 6-His tag for expression in Spodoptera frugiperda (Sf-9) cells. FLAP-containing membranes were prepared as was a FITC-labeled FLAP mod…	37	BindingDB Database	Homo sapiens		9606	Autocuration	BAO_0000019	10102	CHEMBL4550	SINGLE PROTEIN	P20292	5-lipoxygenase activating protein	Homo sapiens	9	Protein	MAPEG	high	94963	CHEMBL3638391
CHEMBL3688561	2021745	CHEMBL3688561	2021745		BDBM168804	396.45	3.73	90.13	0	Nc1cnc(cn1)c2ccc(cc2F)c3ccccc3SCC4CNC(=O)O4	17692940	Ki	=	5	nM	8.3	Ki	=	5	nM	312740		0	BAO_0000192	UO_0000065	http://www.openphacts.org/units/Nanomolar	1528786	CHEMBL3706373	B	Homogeneous Time Resolved Fluorescence Assay: The assay below is used to test the modulatory activity of compounds against FLAP. Human and mouse FLAP-encoding DNA was amplified by polymerase chain reaction and cloned into pFastBacl (Invitrogen) with a NH2-terminal 6-His tag for expression in Spodoptera frugiperda (Sf-9) cells. FLAP-containing membranes were prepared as was a FITC-labeled FLAP mod…	37	BindingDB Database	Homo sapiens		9606	Autocuration	BAO_0000019	10102	CHEMBL4550	SINGLE PROTEIN	P20292	5-lipoxygenase activating protein	Homo sapiens	9	Protein	MAPEG	high	94963	CHEMBL3638391
CHEMBL3688562	2021746	CHEMBL3688562	2021746		BDBM168805	444.54	5.05	80.9	1	Nc1cnc(cn1)c2ccc(cc2F)c3ccccc3SCCNC(=O)c4ccccc4	15872942	Ki	=	4	nM	8.4	Ki	=	4	nM			0	BAO_0000192	UO_0000065	http://www.openphacts.org/units/Nanomolar	1528786	CHEMBL3706373	B	Homogeneous Time Resolved Fluorescence Assay: The assay below is used to test the modulatory activity of compounds against FLAP. Human and mouse FLAP-encoding DNA was amplified by polymerase chain reaction and cloned into pFastBacl (Invitrogen) with a NH2-terminal 6-His tag for expression in Spodoptera frugiperda (Sf-9) cells. FLAP-containing membranes were prepared as was a FITC-labeled FLAP mod…	37	BindingDB Database	Homo sapiens		9606	Autocuration	BAO_0000019	10102	CHEMBL4550	SINGLE PROTEIN	P20292	5-lipoxygenase activating protein	Homo sapiens	9	Protein	MAPEG	high	94963	CHEMBL3638391
CHEMBL3688564	2021748	CHEMBL3688564	2021748		BDBM168807	412.37	3.2	111.96	0	Nc1cnc(cn1)c2ccc(cc2F)c3ccc(cc3S(=O)(=O)N)C(F)(F)F	15872944	Ki	=	2	nM	8.7	Ki	=	2	nM			0	BAO_0000192	UO_0000065	http://www.openphacts.org/units/Nanomolar	1528786	CHEMBL3706373	B	Homogeneous Time Resolved Fluorescence Assay: The assay below is used to test the modulatory activity of compounds against FLAP. Human and mouse FLAP-encoding DNA was amplified by polymerase chain reaction and cloned into pFastBacl (Invitrogen) with a NH2-terminal 6-His tag for expression in Spodoptera frugiperda (Sf-9) cells. FLAP-containing membranes were prepared as was a FITC-labeled FLAP mod…	37	BindingDB Database	Homo sapiens		9606	Autocuration	BAO_0000019	10102	CHEMBL4550	SINGLE PROTEIN	P20292	5-lipoxygenase activating protein	Homo sapiens	9	Protein	MAPEG	high	94963	CHEMBL3638391
CHEMBL3688564	2021748	CHEMBL3688564	2021748		BDBM168807	412.37	3.2	111.96	0	Nc1cnc(cn1)c2ccc(cc2F)c3ccc(cc3S(=O)(=O)N)C(F)(F)F	17692943	Ki	=	2	nM	8.7	Ki	=	2	nM	312743		0	BAO_0000192	UO_0000065	http://www.openphacts.org/units/Nanomolar	1528786	CHEMBL3706373	B	Homogeneous Time Resolved Fluorescence Assay: The assay below is used to test the modulatory activity of compounds against FLAP. Human and mouse FLAP-encoding DNA was amplified by polymerase chain reaction and cloned into pFastBacl (Invitrogen) with a NH2-terminal 6-His tag for expression in Spodoptera frugiperda (Sf-9) cells. FLAP-containing membranes were prepared as was a FITC-labeled FLAP mod…	37	BindingDB Database	Homo sapiens		9606	Autocuration	BAO_0000019	10102	CHEMBL4550	SINGLE PROTEIN	P20292	5-lipoxygenase activating protein	Homo sapiens	9	Protein	MAPEG	high	94963	CHEMBL3638391
CHEMBL3688582	2021766	CHEMBL3688582	2021766		BDBM168827	456.54	3.25	118.2	0	Nc1cnc(cn1)c2ccc(cc2F)c3ccccc3CS(=O)(=O)N[C@@H]4CC[C@@H](O)CC4	17692961	Ki	=	211	nM	6.68	Ki	=	211	nM	312761		0	BAO_0000192	UO_0000065	http://www.openphacts.org/units/Nanomolar	1528786	CHEMBL3706373	B	Homogeneous Time Resolved Fluorescence Assay: The assay below is used to test the modulatory activity of compounds against FLAP. Human and mouse FLAP-encoding DNA was amplified by polymerase chain reaction and cloned into pFastBacl (Invitrogen) with a NH2-terminal 6-His tag for expression in Spodoptera frugiperda (Sf-9) cells. FLAP-containing membranes were prepared as was a FITC-labeled FLAP mod…	37	BindingDB Database	Homo sapiens		9606	Autocuration	BAO_0000019	10102	CHEMBL4550	SINGLE PROTEIN	P20292	5-lipoxygenase activating protein	Homo sapiens	9	Protein	MAPEG	high	94963	CHEMBL3638391
CHEMBL3688593	2021777	CHEMBL3688593	2021777		BDBM168838	404.47	4.2	103.6	0	Nc1ccnc(SCc2ccccc2c3ccc(c(F)c3)c4cnc(N)cn4)n1	15872973	Ki	=	8	nM	8.1	Ki	=	8	nM			0	BAO_0000192	UO_0000065	http://www.openphacts.org/units/Nanomolar	1528786	CHEMBL3706373	B	Homogeneous Time Resolved Fluorescence Assay: The assay below is used to test the modulatory activity of compounds against FLAP. Human and mouse FLAP-encoding DNA was amplified by polymerase chain reaction and cloned into pFastBacl (Invitrogen) with a NH2-terminal 6-His tag for expression in Spodoptera frugiperda (Sf-9) cells. FLAP-containing membranes were prepared as was a FITC-labeled FLAP mod…	37	BindingDB Database	Homo sapiens		9606	Autocuration	BAO_0000019	10102	CHEMBL4550	SINGLE PROTEIN	P20292	5-lipoxygenase activating protein	Homo sapiens	9	Protein	MAPEG	high	94963	CHEMBL3638391
CHEMBL3688608	2021792	CHEMBL3688608	2021792		BDBM168853	444.49	1.91	118.64	0	Nc1ncc(cn1)c2ccc(cc2F)c3ccccc3S(=O)(=O)N4CCOC(CO)C4	15872988	Ki	=	127	nM	6.9	Ki	=	127	nM			0	BAO_0000192	UO_0000065	http://www.openphacts.org/units/Nanomolar	1528786	CHEMBL3706373	B	Homogeneous Time Resolved Fluorescence Assay: The assay below is used to test the modulatory activity of compounds against FLAP. Human and mouse FLAP-encoding DNA was amplified by polymerase chain reaction and cloned into pFastBacl (Invitrogen) with a NH2-terminal 6-His tag for expression in Spodoptera frugiperda (Sf-9) cells. FLAP-containing membranes were prepared as was a FITC-labeled FLAP mod…	37	BindingDB Database	Homo sapiens		9606	Autocuration	BAO_0000019	10102	CHEMBL4550	SINGLE PROTEIN	P20292	5-lipoxygenase activating protein	Homo sapiens	9	Protein	MAPEG	high	94963	CHEMBL3638391
CHEMBL3689105	2022294	CHEMBL3689105	2022294		BDBM104605	431.46	3.05	134.96	0	COc1ccc(c(OC)n1)c2onc(n2)C3(CCC3)c4ccc(nc4)c5cnc(N)nc5	15820750	IC50	=	7.3	nM	8.14	IC50	=	7.3	nM			0	BAO_0000190	UO_0000065	http://www.openphacts.org/units/Nanomolar	1527880	CHEMBL3705124	B	Binding Assay: Compounds area assessed for the ability to bind to FLAP in a binding assay that measures compound-specific displacement of an iodinated (125I) FLAP inhibitor via a scintillaion proximity assay format (adapted from S. Charleson et. al., Mol. Pharmacol., 1992,41 873-879).	37	BindingDB Database	Homo sapiens		9606	Autocuration	BAO_0000357	10102	CHEMBL4550	SINGLE PROTEIN	P20292	5-lipoxygenase activating protein	Homo sapiens	9	Protein	MAPEG	high	94176	CHEMBL3639124
CHEMBL3689112	2022302	CHEMBL3689112	2022302		BDBM104613	372.39	2.43	129.39	0	Nc1ncc(cn1)c2ccc(cn2)C3(CCC3)c4noc(n4)c5ccnnc5	17611714	IC50	=	110	nM	6.96	IC50	=	110	nM	223124		0	BAO_0000190	UO_0000065	http://www.openphacts.org/units/Nanomolar	1527880	CHEMBL3705124	B	Binding Assay: Compounds area assessed for the ability to bind to FLAP in a binding assay that measures compound-specific displacement of an iodinated (125I) FLAP inhibitor via a scintillaion proximity assay format (adapted from S. Charleson et. al., Mol. Pharmacol., 1992,41 873-879).	37	BindingDB Database	Homo sapiens		9606	Autocuration	BAO_0000357	10102	CHEMBL4550	SINGLE PROTEIN	P20292	5-lipoxygenase activating protein	Homo sapiens	9	Protein	MAPEG	high	94176	CHEMBL3639124
CHEMBL3689123	2022313	CHEMBL3689123	2022313		BDBM104624	430.47	2.44	148.76	0	Nc1ncc(cn1)c2ccc(cn2)C3(CCC3)c4noc(n4)c5ccc(NCCO)nc5	15820769	IC50	=	1.9	nM	8.72	IC50	=	1.9	nM			0	BAO_0000190	UO_0000065	http://www.openphacts.org/units/Nanomolar	1527880	CHEMBL3705124	B	Binding Assay: Compounds area assessed for the ability to bind to FLAP in a binding assay that measures compound-specific displacement of an iodinated (125I) FLAP inhibitor via a scintillaion proximity assay format (adapted from S. Charleson et. al., Mol. Pharmacol., 1992,41 873-879).	37	BindingDB Database	Homo sapiens		9606	Autocuration	BAO_0000357	10102	CHEMBL4550	SINGLE PROTEIN	P20292	5-lipoxygenase activating protein	Homo sapiens	9	Protein	MAPEG	high	94176	CHEMBL3639124
CHEMBL3689166	2022356	CHEMBL3689166	2022356		BDBM104669	471.53	2.46	141.74	0	CN(C1CC1)C(=O)Cn2cc(cn2)c3onc(n3)C4(CCC4)c5ccc(nc5)c6cnc(N)nc6	17611770	IC50	=	95	nM	7.02	IC50	=	95	nM	223180		0	BAO_0000190	UO_0000065	http://www.openphacts.org/units/Nanomolar	1527880	CHEMBL3705124	B	Binding Assay: Compounds area assessed for the ability to bind to FLAP in a binding assay that measures compound-specific displacement of an iodinated (125I) FLAP inhibitor via a scintillaion proximity assay format (adapted from S. Charleson et. al., Mol. Pharmacol., 1992,41 873-879).	37	BindingDB Database	Homo sapiens		9606	Autocuration	BAO_0000357	10102	CHEMBL4550	SINGLE PROTEIN	P20292	5-lipoxygenase activating protein	Homo sapiens	9	Protein	MAPEG	high	94176	CHEMBL3639124
CHEMBL3689176	2022366	CHEMBL3689176	2022366		BDBM104680	418.46	2.48	130.66	0	COCCn1cc(cn1)c2onc(n2)C3(CCC3)c4ccc(nc4)c5cnc(N)cn5	17611780	IC50	=	50	nM	7.3	IC50	=	50	nM	223190		0	BAO_0000190	UO_0000065	http://www.openphacts.org/units/Nanomolar	1527880	CHEMBL3705124	B	Binding Assay: Compounds area assessed for the ability to bind to FLAP in a binding assay that measures compound-specific displacement of an iodinated (125I) FLAP inhibitor via a scintillaion proximity assay format (adapted from S. Charleson et. al., Mol. Pharmacol., 1992,41 873-879).	37	BindingDB Database	Homo sapiens		9606	Autocuration	BAO_0000357	10102	CHEMBL4550	SINGLE PROTEIN	P20292	5-lipoxygenase activating protein	Homo sapiens	9	Protein	MAPEG	high	94176	CHEMBL3639124
CHEMBL255227	424419	CHEMBL255227	424419		18c	488.63	7.1	43.38	1	C(Oc1ccc(OCc2ccc3ccccc3n2)cc1C4(CCCC4)c5ccccc5)C6=CNCC=C6	2081075	IC50	=	2.5	nM	8.6	IC50	=	2.5	nM			0	BAO_0000190	UO_0000065	http://www.openphacts.org/units/Nanomolar	462693	CHEMBL929667	B	Displacement of [125I]L-691831 from FLAP	1	Scientific Literature				Intermediate	BAO_0000357	10102	CHEMBL4550	SINGLE PROTEIN	P20292	5-lipoxygenase activating protein	Homo sapiens	8	Homologous protein			38341	CHEMBL1141525
CHEMBL552544	560880	CHEMBL552544	560880		11p	579.72	7.42	94.31	2	CC(C)(Cc1c(C(=O)C2CCC2)c3cc(OCc4ccccn4)ccc3n1Cc5ccc(cc5)c6nccs6)C(=O)O	2700430	IC50	=	444	nM	6.35	IC50	=	444	nM			0	BAO_0000190	UO_0000065	http://www.openphacts.org/units/Nanomolar	583354	CHEMBL1053347	B	Displacement of [3H]3-[5-(pyrid-2-ylmethoxy)-3-tert-butylthio-1-benzyl-indol-2-yl]-2,2-dimethylpropionic acid from FLAP in human polymorphonuclear cell membrane	1	Scientific Literature	Homo sapiens		9606	Intermediate	BAO_0000019	10102	CHEMBL4550	SINGLE PROTEIN	P20292	5-lipoxygenase activating protein	Homo sapiens	9	Protein	MAPEG	high	48128	CHEMBL1153536
CHEMBL3678310	2011390	CHEMBL3678310	2011390		BDBM164973	549.55	6.76	86.47	2	CC(C)(Cc1nc2cc(OCc3ccc4ccccc4n3)ccc2n1Cc5ccccc5OC(F)(F)F)C(=O)O	17689278	Ki	=	450	nM	6.35	Ki	=	450	nM	308610		0	BAO_0000192	UO_0000065	http://www.openphacts.org/units/Nanomolar	1528633	CHEMBL3705947	B	Binding Assay: The assay below is used to test the modulatory activity of compounds against FLAP. Human and mouse FLAP-encoding DNA was amplified by polymerase chain reaction and cloned into pFastBac1 (Invitrogen) with a NH2-terminal 6-His tag for expression in Spodoptera frugiperda (Sf-9) cells. FLAP-containing membranes were prepared as was a FITC-labeled FLAP modulator (3-(3-(tert-butylthio)-1…	37	BindingDB Database	Homo sapiens		9606	Autocuration	BAO_0000019	10102	CHEMBL4550	SINGLE PROTEIN	P20292	5-lipoxygenase activating protein	Homo sapiens	9	Protein	MAPEG	high	94934	CHEMBL3639043
CHEMBL3678355	2011436	CHEMBL3678355	2011436		BDBM165022	559.59	7.42	77.24	2	OC(=O)C1(Cc2nc3cc(OCc4ccc5ccccc5n4)ccc3n2Cc6ccc(cc6)C(F)(F)F)CCCC1	17689329	Ki	=	22	nM	7.66	Ki	=	22	nM	308661		0	BAO_0000192	UO_0000065	http://www.openphacts.org/units/Nanomolar	1528633	CHEMBL3705947	B	Binding Assay: The assay below is used to test the modulatory activity of compounds against FLAP. Human and mouse FLAP-encoding DNA was amplified by polymerase chain reaction and cloned into pFastBac1 (Invitrogen) with a NH2-terminal 6-His tag for expression in Spodoptera frugiperda (Sf-9) cells. FLAP-containing membranes were prepared as was a FITC-labeled FLAP modulator (3-(3-(tert-butylthio)-1…	37	BindingDB Database	Homo sapiens		9606	Autocuration	BAO_0000019	10102	CHEMBL4550	SINGLE PROTEIN	P20292	5-lipoxygenase activating protein	Homo sapiens	9	Protein	MAPEG	high	94934	CHEMBL3639043
CHEMBL3678359	2011440	CHEMBL3678359	2011440		BDBM165026	492.58	5.79	90.13	1	OC(=O)C1(Cc2nc3cc(OCc4ccc5ccccc5n4)ccc3n2Cc6ccccn6)CCCC1	15854867	Ki	=	2000	nM	5.7	Ki	=	2000	nM			0	BAO_0000192	UO_0000065	http://www.openphacts.org/units/Nanomolar	1528633	CHEMBL3705947	B	Binding Assay: The assay below is used to test the modulatory activity of compounds against FLAP. Human and mouse FLAP-encoding DNA was amplified by polymerase chain reaction and cloned into pFastBac1 (Invitrogen) with a NH2-terminal 6-His tag for expression in Spodoptera frugiperda (Sf-9) cells. FLAP-containing membranes were prepared as was a FITC-labeled FLAP modulator (3-(3-(tert-butylthio)-1…	37	BindingDB Database	Homo sapiens		9606	Autocuration	BAO_0000019	10102	CHEMBL4550	SINGLE PROTEIN	P20292	5-lipoxygenase activating protein	Homo sapiens	9	Protein	MAPEG	high	94934	CHEMBL3639043
CHEMBL3678368	2011449	CHEMBL3678368	2011449		BDBM165035	495.58	5.87	86.47	1	COc1ccc(Cn2c(CC(C)(C)C(=O)O)nc3cc(OCc4ccc5ccccc5n4)ccc23)cc1	17689342	Ki	=	650	nM	6.19	Ki	=	650	nM	308674		0	BAO_0000192	UO_0000065	http://www.openphacts.org/units/Nanomolar	1528633	CHEMBL3705947	B	Binding Assay: The assay below is used to test the modulatory activity of compounds against FLAP. Human and mouse FLAP-encoding DNA was amplified by polymerase chain reaction and cloned into pFastBac1 (Invitrogen) with a NH2-terminal 6-His tag for expression in Spodoptera frugiperda (Sf-9) cells. FLAP-containing membranes were prepared as was a FITC-labeled FLAP modulator (3-(3-(tert-butylthio)-1…	37	BindingDB Database	Homo sapiens		9606	Autocuration	BAO_0000019	10102	CHEMBL4550	SINGLE PROTEIN	P20292	5-lipoxygenase activating protein	Homo sapiens	9	Protein	MAPEG	high	94934	CHEMBL3639043
CHEMBL3678377	2011458	CHEMBL3678377	2011458		BDBM165044	515.61	7.02	77.24	2	CC(C)(Cc1nc2cc(OCc3ccc4ccccc4n3)ccc2n1Cc5ccc6ccccc6c5)C(=O)O	17689351	Ki	=	920	nM	6.04	Ki	=	920	nM	308683		0	BAO_0000192	UO_0000065	http://www.openphacts.org/units/Nanomolar	1528633	CHEMBL3705947	B	Binding Assay: The assay below is used to test the modulatory activity of compounds against FLAP. Human and mouse FLAP-encoding DNA was amplified by polymerase chain reaction and cloned into pFastBac1 (Invitrogen) with a NH2-terminal 6-His tag for expression in Spodoptera frugiperda (Sf-9) cells. FLAP-containing membranes were prepared as was a FITC-labeled FLAP modulator (3-(3-(tert-butylthio)-1…	37	BindingDB Database	Homo sapiens		9606	Autocuration	BAO_0000019	10102	CHEMBL4550	SINGLE PROTEIN	P20292	5-lipoxygenase activating protein	Homo sapiens	9	Protein	MAPEG	high	94934	CHEMBL3639043
CHEMBL3678392	2011473	CHEMBL3678392	2011473		BDBM165059	599.69	6.86	112.25	2	COc1ncc(cn1)c2cccc(Cn3c(CC4(CCCC4)C(=O)O)nc5cc(OCc6ccc7ccccc7n6)ccc35)c2	17689366	Ki	=	12	nM	7.92	Ki	=	12	nM	308698		0	BAO_0000192	UO_0000065	http://www.openphacts.org/units/Nanomolar	1528633	CHEMBL3705947	B	Binding Assay: The assay below is used to test the modulatory activity of compounds against FLAP. Human and mouse FLAP-encoding DNA was amplified by polymerase chain reaction and cloned into pFastBac1 (Invitrogen) with a NH2-terminal 6-His tag for expression in Spodoptera frugiperda (Sf-9) cells. FLAP-containing membranes were prepared as was a FITC-labeled FLAP modulator (3-(3-(tert-butylthio)-1…	37	BindingDB Database	Homo sapiens		9606	Autocuration	BAO_0000019	10102	CHEMBL4550	SINGLE PROTEIN	P20292	5-lipoxygenase activating protein	Homo sapiens	9	Protein	MAPEG	high	94934	CHEMBL3639043
CHEMBL3678395	2011476	CHEMBL3678395	2011476		BDBM165062	660.8	7.44	123.41	2	CS(=O)(=O)Nc1ccc(cc1)c2cccc(Cn3c(CC4(CCCC4)C(=O)O)nc5cc(OCc6ccc7ccccc7n6)ccc35)c2	17689369	Ki	=	5.1	nM	8.29	Ki	=	5.1	nM	308701		0	BAO_0000192	UO_0000065	http://www.openphacts.org/units/Nanomolar	1528633	CHEMBL3705947	B	Binding Assay: The assay below is used to test the modulatory activity of compounds against FLAP. Human and mouse FLAP-encoding DNA was amplified by polymerase chain reaction and cloned into pFastBac1 (Invitrogen) with a NH2-terminal 6-His tag for expression in Spodoptera frugiperda (Sf-9) cells. FLAP-containing membranes were prepared as was a FITC-labeled FLAP modulator (3-(3-(tert-butylthio)-1…	37	BindingDB Database	Homo sapiens		9606	Autocuration	BAO_0000019	10102	CHEMBL4550	SINGLE PROTEIN	P20292	5-lipoxygenase activating protein	Homo sapiens	9	Protein	MAPEG	high	94934	CHEMBL3639043
CHEMBL3678405	2011486	CHEMBL3678405	2011486		BDBM165072	586.69	7.67	103.27	2	Cc1onc(C)c1c2ccc(Cn3c(CC4(CCCC4)C(=O)O)nc5cc(OCc6ccc7ccccc7n6)ccc35)cc2	17689379	Ki	=	320	nM	6.5	Ki	=	320	nM	308711		0	BAO_0000192	UO_0000065	http://www.openphacts.org/units/Nanomolar	1528633	CHEMBL3705947	B	Binding Assay: The assay below is used to test the modulatory activity of compounds against FLAP. Human and mouse FLAP-encoding DNA was amplified by polymerase chain reaction and cloned into pFastBac1 (Invitrogen) with a NH2-terminal 6-His tag for expression in Spodoptera frugiperda (Sf-9) cells. FLAP-containing membranes were prepared as was a FITC-labeled FLAP modulator (3-(3-(tert-butylthio)-1…	37	BindingDB Database	Homo sapiens		9606	Autocuration	BAO_0000019	10102	CHEMBL4550	SINGLE PROTEIN	P20292	5-lipoxygenase activating protein	Homo sapiens	9	Protein	MAPEG	high	94934	CHEMBL3639043
CHEMBL3678490	2011572	CHEMBL3678490	2011572		BDBM165158	614.67	7.55	80.48	2	OC(=O)[C@H]1CCCCC1c2nc3cc(OCc4ccc5ccccc5n4)ccc3n2Cc6ccc(cc6F)N7CCC(F)(F)C7	15854999	Ki	=	31	nM	7.51	Ki	=	31	nM			0	BAO_0000192	UO_0000065	http://www.openphacts.org/units/Nanomolar	1528633	CHEMBL3705947	B	Binding Assay: The assay below is used to test the modulatory activity of compounds against FLAP. Human and mouse FLAP-encoding DNA was amplified by polymerase chain reaction and cloned into pFastBac1 (Invitrogen) with a NH2-terminal 6-His tag for expression in Spodoptera frugiperda (Sf-9) cells. FLAP-containing membranes were prepared as was a FITC-labeled FLAP modulator (3-(3-(tert-butylthio)-1…	37	BindingDB Database	Homo sapiens		9606	Autocuration	BAO_0000019	10102	CHEMBL4550	SINGLE PROTEIN	P20292	5-lipoxygenase activating protein	Homo sapiens	9	Protein	MAPEG	high	94934	CHEMBL3639043
CHEMBL3678498	2011580	CHEMBL3678498	2011580		BDBM165166	584.67	7.1	80.48	2	CC(C)(Cc1nc2cc(OCc3ccc4ccccc4n3)ccc2n1Cc5ccc(cc5)N6CCCC(F)(F)C6)C(=O)O	17689473	Ki	=	750	nM	6.12	Ki	=	750	nM	308805		0	BAO_0000192	UO_0000065	http://www.openphacts.org/units/Nanomolar	1528633	CHEMBL3705947	B	Binding Assay: The assay below is used to test the modulatory activity of compounds against FLAP. Human and mouse FLAP-encoding DNA was amplified by polymerase chain reaction and cloned into pFastBac1 (Invitrogen) with a NH2-terminal 6-His tag for expression in Spodoptera frugiperda (Sf-9) cells. FLAP-containing membranes were prepared as was a FITC-labeled FLAP modulator (3-(3-(tert-butylthio)-1…	37	BindingDB Database	Homo sapiens		9606	Autocuration	BAO_0000019	10102	CHEMBL4550	SINGLE PROTEIN	P20292	5-lipoxygenase activating protein	Homo sapiens	9	Protein	MAPEG	high	94934	CHEMBL3639043
CHEMBL3666904	1999869	CHEMBL3666904	1999869		BDBM145719	487.58	6	77.24	1	Cc1ccc(Cn2c(CC3(CCCC3)C(=O)O)nc4c(F)cc(OCc5ccc(C)cn5)cc24)cc1	15865020	Ki	=	52	nM	7.28	Ki	=	52	nM			0	BAO_0000192	UO_0000065	http://www.openphacts.org/units/Nanomolar	1528882	CHEMBL3706320	B	Binding Assay: The assay below is used to test the modulatory activity of compounds against FLAP. Human and mouse FLAP-encoding DNA was amplified by polymerase chain reaction and cloned into pFastBac1 (Invitrogen) with a NH2-terminal 6-His tag for expression in Spodoptera frugiperda (Sf-9) cells. FLAP-containing membranes were prepared as was a FITC-labeled FLAP modulator (3-(3-(tert-butylthio)-1…	37	BindingDB Database	Homo sapiens		9606	Autocuration	BAO_0000019	10102	CHEMBL4550	SINGLE PROTEIN	P20292	5-lipoxygenase activating protein	Homo sapiens	9	Protein	MAPEG	high	94978	CHEMBL3638463
CHEMBL3666935	1999901	CHEMBL3666935	1999901		BDBM145751	555.6	7.01	86.47	2	CCC(CC)(Cc1nc2ccc(OCc3ccc(C)cn3)cc2n1Cc4ccc(OC(F)(F)F)cc4C)C(=O)O	17696824	Ki	=	40	nM	7.4	Ki	=	40	nM	316693		0	BAO_0000192	UO_0000065	http://www.openphacts.org/units/Nanomolar	1528882	CHEMBL3706320	B	Binding Assay: The assay below is used to test the modulatory activity of compounds against FLAP. Human and mouse FLAP-encoding DNA was amplified by polymerase chain reaction and cloned into pFastBac1 (Invitrogen) with a NH2-terminal 6-His tag for expression in Spodoptera frugiperda (Sf-9) cells. FLAP-containing membranes were prepared as was a FITC-labeled FLAP modulator (3-(3-(tert-butylthio)-1…	37	BindingDB Database	Homo sapiens		9606	Autocuration	BAO_0000019	10102	CHEMBL4550	SINGLE PROTEIN	P20292	5-lipoxygenase activating protein	Homo sapiens	9	Protein	MAPEG	high	94978	CHEMBL3638463
CHEMBL3666940	1999906	CHEMBL3666940	1999906		BDBM145756	591.99	7.42	86.47	2	Cc1ccc(COc2cc3c(cc2Cl)nc([C@H]4CCCC[C@H]4C(=O)O)n3Cc5ccc(OC(F)(F)F)cc5F)nc1	15838462	Ki	=	920	nM	6.04	Ki	=	920	nM			0	BAO_0000192	UO_0000065	http://www.openphacts.org/units/Nanomolar	1528912	CHEMBL3705618	B	Homogeneous Time Resolved Fluorescence Assay: FLAP-containing membranes were prepared as was a FITC-labeled FLAP modulator (3-(3-(tert-butylthio)-1-(4-chlorobenzyl)-5-(quinolin-2-ylmethoxy)-1H-indol-2-yl)-2,2-dimethylpropanoic acid). The FLAP binding assay is performed in HTRF format (homogeneous time resolved fluorescence). FLAP-containing membranes (1 μg/well final for human) are incubated in t…	37	BindingDB Database				Autocuration	BAO_0000019	10102	CHEMBL4550	SINGLE PROTEIN	P20292	5-lipoxygenase activating protein	Homo sapiens	8	Homologous protein			94696	CHEMBL3638381
CHEMBL3666943	1999909	CHEMBL3666943	1999909		BDBM145762	520.43	5.95	77.24	2	Cc1ccc(COc2ccc3nc([C@@H]4[C@@H](C(=O)O)C4(C)C)n(Cc5ccc(Br)cc5)c3c2)nc1	15865063	Ki	=	400	nM	6.4	Ki	=	400	nM			0	BAO_0000192	UO_0000065	http://www.openphacts.org/units/Nanomolar	1528882	CHEMBL3706320	B	Binding Assay: The assay below is used to test the modulatory activity of compounds against FLAP. Human and mouse FLAP-encoding DNA was amplified by polymerase chain reaction and cloned into pFastBac1 (Invitrogen) with a NH2-terminal 6-His tag for expression in Spodoptera frugiperda (Sf-9) cells. FLAP-containing membranes were prepared as was a FITC-labeled FLAP modulator (3-(3-(tert-butylthio)-1…	37	BindingDB Database	Homo sapiens		9606	Autocuration	BAO_0000019	10102	CHEMBL4550	SINGLE PROTEIN	P20292	5-lipoxygenase activating protein	Homo sapiens	9	Protein	MAPEG	high	94978	CHEMBL3638463
CHEMBL3666955	1999921	CHEMBL3666955	1999921		BDBM145773	479.53	5.61	77.24	1	Cc1ccc(Cn2c(CC(C)(C)C(=O)O)nc3ccc(OCc4ncc(C)cc4F)cc23)c(F)c1	15838479	Ki	=	160	nM	6.8	Ki	=	160	nM			0	BAO_0000192	UO_0000065	http://www.openphacts.org/units/Nanomolar	1528912	CHEMBL3705618	B	Homogeneous Time Resolved Fluorescence Assay: FLAP-containing membranes were prepared as was a FITC-labeled FLAP modulator (3-(3-(tert-butylthio)-1-(4-chlorobenzyl)-5-(quinolin-2-ylmethoxy)-1H-indol-2-yl)-2,2-dimethylpropanoic acid). The FLAP binding assay is performed in HTRF format (homogeneous time resolved fluorescence). FLAP-containing membranes (1 μg/well final for human) are incubated in t…	37	BindingDB Database				Autocuration	BAO_0000019	10102	CHEMBL4550	SINGLE PROTEIN	P20292	5-lipoxygenase activating protein	Homo sapiens	8	Homologous protein			94696	CHEMBL3638381
CHEMBL3666975	1999941	CHEMBL3666975	1999941		BDBM145793	601.67	8.49	77.24	2	CCC(CC)(Cc1nc2ccc(OCc3ccc(C)cn3)cc2n1Cc4cccc(c4)c5ccc(cc5)C(F)(F)F)C(=O)O	17696868	Ki	=	36	nM	7.44	Ki	=	36	nM	316737		0	BAO_0000192	UO_0000065	http://www.openphacts.org/units/Nanomolar	1528882	CHEMBL3706320	B	Binding Assay: The assay below is used to test the modulatory activity of compounds against FLAP. Human and mouse FLAP-encoding DNA was amplified by polymerase chain reaction and cloned into pFastBac1 (Invitrogen) with a NH2-terminal 6-His tag for expression in Spodoptera frugiperda (Sf-9) cells. FLAP-containing membranes were prepared as was a FITC-labeled FLAP modulator (3-(3-(tert-butylthio)-1…	37	BindingDB Database	Homo sapiens		9606	Autocuration	BAO_0000019	10102	CHEMBL4550	SINGLE PROTEIN	P20292	5-lipoxygenase activating protein	Homo sapiens	9	Protein	MAPEG	high	94978	CHEMBL3638463
CHEMBL3666989	1999955	CHEMBL3666989	1999955		BDBM145807	578.64	6.71	80.48	2	Cc1ccc(COc2ccc3nc([C@H]4CCCC[C@H]4C(=O)O)n(Cc5ccc(cc5F)N6CCC(F)(F)C6)c3c2)nc1	15838515	Ki	=	.96	nM	9.02	Ki	=	.96	nM			0	BAO_0000192	UO_0000065	http://www.openphacts.org/units/Nanomolar	1528912	CHEMBL3705618	B	Homogeneous Time Resolved Fluorescence Assay: FLAP-containing membranes were prepared as was a FITC-labeled FLAP modulator (3-(3-(tert-butylthio)-1-(4-chlorobenzyl)-5-(quinolin-2-ylmethoxy)-1H-indol-2-yl)-2,2-dimethylpropanoic acid). The FLAP binding assay is performed in HTRF format (homogeneous time resolved fluorescence). FLAP-containing membranes (1 μg/well final for human) are incubated in t…	37	BindingDB Database				Autocuration	BAO_0000019	10102	CHEMBL4550	SINGLE PROTEIN	P20292	5-lipoxygenase activating protein	Homo sapiens	8	Homologous protein			94696	CHEMBL3638381
CHEMBL3666989	1999955	CHEMBL3666989	1999955		BDBM145807	578.64	6.71	80.48	2	Cc1ccc(COc2ccc3nc([C@H]4CCCC[C@H]4C(=O)O)n(Cc5ccc(cc5F)N6CCC(F)(F)C6)c3c2)nc1	15866542	Ki	=	.96	nM	9.02	Ki	=	.96	nM			0	BAO_0000192	UO_0000065	http://www.openphacts.org/units/Nanomolar	1528882	CHEMBL3706320	B	Binding Assay: The assay below is used to test the modulatory activity of compounds against FLAP. Human and mouse FLAP-encoding DNA was amplified by polymerase chain reaction and cloned into pFastBac1 (Invitrogen) with a NH2-terminal 6-His tag for expression in Spodoptera frugiperda (Sf-9) cells. FLAP-containing membranes were prepared as was a FITC-labeled FLAP modulator (3-(3-(tert-butylthio)-1…	37	BindingDB Database	Homo sapiens		9606	Autocuration	BAO_0000019	10102	CHEMBL4550	SINGLE PROTEIN	P20292	5-lipoxygenase activating protein	Homo sapiens	9	Protein	MAPEG	high	94978	CHEMBL3638463
CHEMBL3666992	1999958	CHEMBL3666992	1999958		BDBM145811	564.61	6.32	80.48	2	Cc1ccc(COc2ccc3nc([C@H]4CCCC[C@H]4C(=O)O)n(Cc5ccc(cc5F)N6CC(F)(F)C6)c3c2)nc1	15838519	Ki	=	2.2	nM	8.66	Ki	=	2.2	nM			0	BAO_0000192	UO_0000065	http://www.openphacts.org/units/Nanomolar	1528912	CHEMBL3705618	B	Homogeneous Time Resolved Fluorescence Assay: FLAP-containing membranes were prepared as was a FITC-labeled FLAP modulator (3-(3-(tert-butylthio)-1-(4-chlorobenzyl)-5-(quinolin-2-ylmethoxy)-1H-indol-2-yl)-2,2-dimethylpropanoic acid). The FLAP binding assay is performed in HTRF format (homogeneous time resolved fluorescence). FLAP-containing membranes (1 μg/well final for human) are incubated in t…	37	BindingDB Database				Autocuration	BAO_0000019	10102	CHEMBL4550	SINGLE PROTEIN	P20292	5-lipoxygenase activating protein	Homo sapiens	8	Homologous protein			94696	CHEMBL3638381
CHEMBL3667005	1999971	CHEMBL3667005	1999971		BDBM145824	572.73	7.18	80.48	2	CCC(CC)(Cc1nc2ccc(OCc3ncc(C)cc3F)cc2n1Cc4ccc(cc4)N5CCC(C)CC5)C(=O)O	15866561	Ki	=	11	nM	7.96	Ki	=	11	nM			0	BAO_0000192	UO_0000065	http://www.openphacts.org/units/Nanomolar	1528882	CHEMBL3706320	B	Binding Assay: The assay below is used to test the modulatory activity of compounds against FLAP. Human and mouse FLAP-encoding DNA was amplified by polymerase chain reaction and cloned into pFastBac1 (Invitrogen) with a NH2-terminal 6-His tag for expression in Spodoptera frugiperda (Sf-9) cells. FLAP-containing membranes were prepared as was a FITC-labeled FLAP modulator (3-(3-(tert-butylthio)-1…	37	BindingDB Database	Homo sapiens		9606	Autocuration	BAO_0000019	10102	CHEMBL4550	SINGLE PROTEIN	P20292	5-lipoxygenase activating protein	Homo sapiens	9	Protein	MAPEG	high	94978	CHEMBL3638463
CHEMBL3667013	1999979	CHEMBL3667013	1999979		BDBM145834	597.68	6.61	85.41	2	CCC(CC)(Cc1nc2ccc(OCc3ccn(C)n3)cc2n1Cc4ccc(cc4)N5CCC(CC5)C(F)(F)F)C(=O)O	15866569	Ki	=	210	nM	6.68	Ki	=	210	nM			0	BAO_0000192	UO_0000065	http://www.openphacts.org/units/Nanomolar	1528882	CHEMBL3706320	B	Binding Assay: The assay below is used to test the modulatory activity of compounds against FLAP. Human and mouse FLAP-encoding DNA was amplified by polymerase chain reaction and cloned into pFastBac1 (Invitrogen) with a NH2-terminal 6-His tag for expression in Spodoptera frugiperda (Sf-9) cells. FLAP-containing membranes were prepared as was a FITC-labeled FLAP modulator (3-(3-(tert-butylthio)-1…	37	BindingDB Database	Homo sapiens		9606	Autocuration	BAO_0000019	10102	CHEMBL4550	SINGLE PROTEIN	P20292	5-lipoxygenase activating protein	Homo sapiens	9	Protein	MAPEG	high	94978	CHEMBL3638463
CHEMBL3667018	1999984	CHEMBL3667018	1999984		BDBM145839	599.65	8.41	77.24	2	Cc1ccc(COc2ccc3nc([C@@H]4CCCC[C@@H]4C(=O)O)n(Cc5ccc(cc5)c6ccc(cc6)C(F)(F)F)c3c2)nc1	15838499	Ki	=	1.3	nM	8.89	Ki	=	1.3	nM			0	BAO_0000192	UO_0000065	http://www.openphacts.org/units/Nanomolar	1528912	CHEMBL3705618	B	Homogeneous Time Resolved Fluorescence Assay: FLAP-containing membranes were prepared as was a FITC-labeled FLAP modulator (3-(3-(tert-butylthio)-1-(4-chlorobenzyl)-5-(quinolin-2-ylmethoxy)-1H-indol-2-yl)-2,2-dimethylpropanoic acid). The FLAP binding assay is performed in HTRF format (homogeneous time resolved fluorescence). FLAP-containing membranes (1 μg/well final for human) are incubated in t…	37	BindingDB Database				Autocuration	BAO_0000019	10102	CHEMBL4550	SINGLE PROTEIN	P20292	5-lipoxygenase activating protein	Homo sapiens	8	Homologous protein			94696	CHEMBL3638381
CHEMBL3667018	1999984	CHEMBL3667018	1999984		BDBM145839	599.65	8.41	77.24	2	Cc1ccc(COc2ccc3nc([C@@H]4CCCC[C@@H]4C(=O)O)n(Cc5ccc(cc5)c6ccc(cc6)C(F)(F)F)c3c2)nc1	17696866	Ki	=	1.3	nM	8.89	Ki	=	1.3	nM	316735		0	BAO_0000192	UO_0000065	http://www.openphacts.org/units/Nanomolar	1528882	CHEMBL3706320	B	Binding Assay: The assay below is used to test the modulatory activity of compounds against FLAP. Human and mouse FLAP-encoding DNA was amplified by polymerase chain reaction and cloned into pFastBac1 (Invitrogen) with a NH2-terminal 6-His tag for expression in Spodoptera frugiperda (Sf-9) cells. FLAP-containing membranes were prepared as was a FITC-labeled FLAP modulator (3-(3-(tert-butylthio)-1…	37	BindingDB Database	Homo sapiens		9606	Autocuration	BAO_0000019	10102	CHEMBL4550	SINGLE PROTEIN	P20292	5-lipoxygenase activating protein	Homo sapiens	9	Protein	MAPEG	high	94978	CHEMBL3638463
CHEMBL3659245	1992133	CHEMBL3659245	1992133		BDBM167132	387.46	6	50.8	1	Fc1c(OCc2ccccc2)c(ccc1c3cnc4[nH]ccc4n3)C5CCCC5	17691262	Ki	=	30.8	nM	7.51	Ki	=	30.8	nM	310785		0	BAO_0000192	UO_0000065	http://www.openphacts.org/units/Nanomolar	1528727	CHEMBL3705828	B	Homogeneous Time Resolved Fluorescence Assay: The assay below is used to test the modulatory activity of compounds against FLAP. Human and mouse FLAP-encoding DNA was amplified by polymerase chain reaction and cloned into pFastBac1 (Invitrogen) with a NH2-terminal 6-His tag for expression in Spodoptera frugiperda (Sf-9) cells. FLAP-containing membranes were prepared as was a FITC-labeled FLAP mod…	37	BindingDB Database	Homo sapiens		9606	Autocuration	BAO_0000019	10102	CHEMBL4550	SINGLE PROTEIN	P20292	5-lipoxygenase activating protein	Homo sapiens	9	Protein	MAPEG	high	94947	CHEMBL3638946
CHEMBL3659296	1992184	CHEMBL3659296	1992184		BDBM167183	357.43	3.94	70.26	0	Nc1cnc(cn1)c2ccc(C3CCC3)c(OCC4CCOCC4)c2F	15864702	Ki	>	10000	nM		Ki	>	10000	nM			0	BAO_0000192	UO_0000065	http://www.openphacts.org/units/Nanomolar	1528727	CHEMBL3705828	B	Homogeneous Time Resolved Fluorescence Assay: The assay below is used to test the modulatory activity of compounds against FLAP. Human and mouse FLAP-encoding DNA was amplified by polymerase chain reaction and cloned into pFastBac1 (Invitrogen) with a NH2-terminal 6-His tag for expression in Spodoptera frugiperda (Sf-9) cells. FLAP-containing membranes were prepared as was a FITC-labeled FLAP mod…	37	BindingDB Database	Homo sapiens		9606	Autocuration	BAO_0000019	10102	CHEMBL4550	SINGLE PROTEIN	P20292	5-lipoxygenase activating protein	Homo sapiens	9	Protein			94947	CHEMBL3638946
CHEMBL3659306	1992194	CHEMBL3659306	1992194		BDBM167195	298.32	3.03	84.82	0	Nc1cnc(cn1)c2ccc(C3CCC3)c(OCC#N)c2F	15864714	Ki	=	39.2	nM	7.41	Ki	=	39.2	nM			0	BAO_0000192	UO_0000065	http://www.openphacts.org/units/Nanomolar	1528727	CHEMBL3705828	B	Homogeneous Time Resolved Fluorescence Assay: The assay below is used to test the modulatory activity of compounds against FLAP. Human and mouse FLAP-encoding DNA was amplified by polymerase chain reaction and cloned into pFastBac1 (Invitrogen) with a NH2-terminal 6-His tag for expression in Spodoptera frugiperda (Sf-9) cells. FLAP-containing membranes were prepared as was a FITC-labeled FLAP mod…	37	BindingDB Database	Homo sapiens		9606	Autocuration	BAO_0000019	10102	CHEMBL4550	SINGLE PROTEIN	P20292	5-lipoxygenase activating protein	Homo sapiens	9	Protein	MAPEG	high	94947	CHEMBL3638946
CHEMBL3659311	1992199	CHEMBL3659311	1992199		BDBM167200	398.39	3.49	113.36	0	COC(=O)c1coc(COc2c(F)c(ccc2C3CCC3)c4cnc(N)cn4)n1	17691330	Ki	=	100.6	nM	7	Ki	=	100.6	nM	310853		0	BAO_0000192	UO_0000065	http://www.openphacts.org/units/Nanomolar	1528727	CHEMBL3705828	B	Homogeneous Time Resolved Fluorescence Assay: The assay below is used to test the modulatory activity of compounds against FLAP. Human and mouse FLAP-encoding DNA was amplified by polymerase chain reaction and cloned into pFastBac1 (Invitrogen) with a NH2-terminal 6-His tag for expression in Spodoptera frugiperda (Sf-9) cells. FLAP-containing membranes were prepared as was a FITC-labeled FLAP mod…	37	BindingDB Database	Homo sapiens		9606	Autocuration	BAO_0000019	10102	CHEMBL4550	SINGLE PROTEIN	P20292	5-lipoxygenase activating protein	Homo sapiens	9	Protein	MAPEG	high	94947	CHEMBL3638946
CHEMBL3659318	1992207	CHEMBL3659318	1992207		BDBM167210	354.39	4.01	87.06	0	Cc1onc(COc2c(F)c(ccc2C3CCC3)c4cnc(N)cn4)c1	17691338	Ki	=	46.6	nM	7.33	Ki	=	46.6	nM	310861		0	BAO_0000192	UO_0000065	http://www.openphacts.org/units/Nanomolar	1528727	CHEMBL3705828	B	Homogeneous Time Resolved Fluorescence Assay: The assay below is used to test the modulatory activity of compounds against FLAP. Human and mouse FLAP-encoding DNA was amplified by polymerase chain reaction and cloned into pFastBac1 (Invitrogen) with a NH2-terminal 6-His tag for expression in Spodoptera frugiperda (Sf-9) cells. FLAP-containing membranes were prepared as was a FITC-labeled FLAP mod…	37	BindingDB Database	Homo sapiens		9606	Autocuration	BAO_0000019	10102	CHEMBL4550	SINGLE PROTEIN	P20292	5-lipoxygenase activating protein	Homo sapiens	9	Protein	MAPEG	high	94947	CHEMBL3638946
CHEMBL3659325	1992214	CHEMBL3659325	1992214		BDBM167217	356.45	3.51	73.06	0	Nc1cnc(cn1)c2ccc(C3CCC3)c(OCC4CCNCC4)c2F	17691345	Ki	>	10000	nM		Ki	>	10000	nM	310868		0	BAO_0000192	UO_0000065	http://www.openphacts.org/units/Nanomolar	1528727	CHEMBL3705828	B	Homogeneous Time Resolved Fluorescence Assay: The assay below is used to test the modulatory activity of compounds against FLAP. Human and mouse FLAP-encoding DNA was amplified by polymerase chain reaction and cloned into pFastBac1 (Invitrogen) with a NH2-terminal 6-His tag for expression in Spodoptera frugiperda (Sf-9) cells. FLAP-containing membranes were prepared as was a FITC-labeled FLAP mod…	37	BindingDB Database	Homo sapiens		9606	Autocuration	BAO_0000019	10102	CHEMBL4550	SINGLE PROTEIN	P20292	5-lipoxygenase activating protein	Homo sapiens	9	Protein			94947	CHEMBL3638946
CHEMBL3659330	1992219	CHEMBL3659330	1992219		BDBM167222	400.5	3.36	84.5	0	Nc1cnc(cn1)c2ccc(C3CCC3)c(OCC(O)CN4CCCCC4)c2F	17691350	Ki	>	10000	nM		Ki	>	10000	nM	310873		0	BAO_0000192	UO_0000065	http://www.openphacts.org/units/Nanomolar	1528727	CHEMBL3705828	B	Homogeneous Time Resolved Fluorescence Assay: The assay below is used to test the modulatory activity of compounds against FLAP. Human and mouse FLAP-encoding DNA was amplified by polymerase chain reaction and cloned into pFastBac1 (Invitrogen) with a NH2-terminal 6-His tag for expression in Spodoptera frugiperda (Sf-9) cells. FLAP-containing membranes were prepared as was a FITC-labeled FLAP mod…	37	BindingDB Database	Homo sapiens		9606	Autocuration	BAO_0000019	10102	CHEMBL4550	SINGLE PROTEIN	P20292	5-lipoxygenase activating protein	Homo sapiens	9	Protein			94947	CHEMBL3638946
CHEMBL3659341	1992230	CHEMBL3659341	1992230		BDBM167233	297.29	2.76	86.81	0	Cc1ccc(c(F)c1Oc2ncccn2)c3cnc(N)cn3	15864750	Ki	>	10000	nM		Ki	>	10000	nM			0	BAO_0000192	UO_0000065	http://www.openphacts.org/units/Nanomolar	1528727	CHEMBL3705828	B	Homogeneous Time Resolved Fluorescence Assay: The assay below is used to test the modulatory activity of compounds against FLAP. Human and mouse FLAP-encoding DNA was amplified by polymerase chain reaction and cloned into pFastBac1 (Invitrogen) with a NH2-terminal 6-His tag for expression in Spodoptera frugiperda (Sf-9) cells. FLAP-containing membranes were prepared as was a FITC-labeled FLAP mod…	37	BindingDB Database	Homo sapiens		9606	Autocuration	BAO_0000019	10102	CHEMBL4550	SINGLE PROTEIN	P20292	5-lipoxygenase activating protein	Homo sapiens	9	Protein			94947	CHEMBL3638946
CHEMBL3659349	1992238	CHEMBL3659349	1992238		BDBM167241	353.4	4.04	86.81	0	CC(C)CCc1ccc(c(F)c1Oc2ncccn2)c3cnc(N)cn3	15864758	Ki	=	573	nM	6.24	Ki	=	573	nM			0	BAO_0000192	UO_0000065	http://www.openphacts.org/units/Nanomolar	1528727	CHEMBL3705828	B	Homogeneous Time Resolved Fluorescence Assay: The assay below is used to test the modulatory activity of compounds against FLAP. Human and mouse FLAP-encoding DNA was amplified by polymerase chain reaction and cloned into pFastBac1 (Invitrogen) with a NH2-terminal 6-His tag for expression in Spodoptera frugiperda (Sf-9) cells. FLAP-containing membranes were prepared as was a FITC-labeled FLAP mod…	37	BindingDB Database	Homo sapiens		9606	Autocuration	BAO_0000019	10102	CHEMBL4550	SINGLE PROTEIN	P20292	5-lipoxygenase activating protein	Homo sapiens	9	Protein	MAPEG	high	94947	CHEMBL3638946
CHEMBL3659354	1992243	CHEMBL3659354	1992243		BDBM167246	368.42	3.62	112.83	0	CC(C)CCc1ccc(c(F)c1Oc2nccc(N)n2)c3cnc(N)cn3	15864763	Ki	=	527.8	nM	6.28	Ki	=	527.8	nM			0	BAO_0000192	UO_0000065	http://www.openphacts.org/units/Nanomolar	1528727	CHEMBL3705828	B	Homogeneous Time Resolved Fluorescence Assay: The assay below is used to test the modulatory activity of compounds against FLAP. Human and mouse FLAP-encoding DNA was amplified by polymerase chain reaction and cloned into pFastBac1 (Invitrogen) with a NH2-terminal 6-His tag for expression in Spodoptera frugiperda (Sf-9) cells. FLAP-containing membranes were prepared as was a FITC-labeled FLAP mod…	37	BindingDB Database	Homo sapiens		9606	Autocuration	BAO_0000019	10102	CHEMBL4550	SINGLE PROTEIN	P20292	5-lipoxygenase activating protein	Homo sapiens	9	Protein	MAPEG	high	94947	CHEMBL3638946
CHEMBL3662250	1995168	CHEMBL3662250	1995168		BDBM145683	480.57	5.6	101.03	1	Cc1ccc(COc2ccc3nc(C4CCCC[C@@H]4C(=O)O)n(Cc5ccc(cc5)C#N)c3c2)nc1	15864986	Ki	=	10	nM	8	Ki	=	10	nM			0	BAO_0000192	UO_0000065	http://www.openphacts.org/units/Nanomolar	1528882	CHEMBL3706320	B	Binding Assay: The assay below is used to test the modulatory activity of compounds against FLAP. Human and mouse FLAP-encoding DNA was amplified by polymerase chain reaction and cloned into pFastBac1 (Invitrogen) with a NH2-terminal 6-His tag for expression in Spodoptera frugiperda (Sf-9) cells. FLAP-containing membranes were prepared as was a FITC-labeled FLAP modulator (3-(3-(tert-butylthio)-1…	37	BindingDB Database	Homo sapiens		9606	Autocuration	BAO_0000019	10102	CHEMBL4550	SINGLE PROTEIN	P20292	5-lipoxygenase activating protein	Homo sapiens	9	Protein	MAPEG	high	94978	CHEMBL3638463
CHEMBL3662281	1995199	CHEMBL3662281	1995199		BDBM145702	548.54	5.87	91.4	2	CCC(CC)(Cc1nc2ccc(OCc3ccn(C)n3)cc2n1Cc4ccc(OC(F)(F)F)cc4F)C(=O)O	17664839	Ki	=	46	nM	7.34	Ki	=	46	nM	282494		0	BAO_0000192	UO_0000065	http://www.openphacts.org/units/Nanomolar	1528912	CHEMBL3705618	B	Homogeneous Time Resolved Fluorescence Assay: FLAP-containing membranes were prepared as was a FITC-labeled FLAP modulator (3-(3-(tert-butylthio)-1-(4-chlorobenzyl)-5-(quinolin-2-ylmethoxy)-1H-indol-2-yl)-2,2-dimethylpropanoic acid). The FLAP binding assay is performed in HTRF format (homogeneous time resolved fluorescence). FLAP-containing membranes (1 μg/well final for human) are incubated in t…	37	BindingDB Database				Autocuration	BAO_0000019	10102	CHEMBL4550	SINGLE PROTEIN	P20292	5-lipoxygenase activating protein	Homo sapiens	8	Homologous protein			94696	CHEMBL3638381
CHEMBL3641479	1974187	CHEMBL3641479	1974187		BDBM125950	344.42	3.89	82.51	0	CC(C)(C)n1c(nc2cc(ccc12)c3cnc(N)nc3)c4ccccn4	15798819	IC50	=	700	nM	6.16	IC50	=	700	nM			0	BAO_0000190	UO_0000065	http://www.openphacts.org/units/Nanomolar	1528301	CHEMBL3705802	B	Scintillation Proximity Assay: Compounds are assessed for the ability to bind to FLAP in a binding assay that measures compound-specific displacement of an iodinated (125I) FLAP inhibitor via a Scintillation Proximity Assay format (adapted from S. Charleson et al., Mol. Pharmacol., 1992, 41, 873-879). Cell pellets produced from sf9 insect cells expressing recombinant human FLAP protein are resusp…	37	BindingDB Database	Homo sapiens		9606	Autocuration	BAO_0000219	10102	CHEMBL4550	SINGLE PROTEIN	P20292	5-lipoxygenase activating protein	Homo sapiens	9	Protein	MAPEG	high	94431	CHEMBL3638750
CHEMBL3641494	1974203	CHEMBL3641494	1974203		BDBM125966	425.5	3.78	113.22	0	Cc1ccc(c2nc3cc(ccc3n2C(C)(C)C)c4cnc(N)nc4)c(n1)n5cncn5	17638628	IC50	=	17	nM	7.77	IC50	=	17	nM	255860		0	BAO_0000190	UO_0000065	http://www.openphacts.org/units/Nanomolar	1528301	CHEMBL3705802	B	Scintillation Proximity Assay: Compounds are assessed for the ability to bind to FLAP in a binding assay that measures compound-specific displacement of an iodinated (125I) FLAP inhibitor via a Scintillation Proximity Assay format (adapted from S. Charleson et al., Mol. Pharmacol., 1992, 41, 873-879). Cell pellets produced from sf9 insect cells expressing recombinant human FLAP protein are resusp…	37	BindingDB Database	Homo sapiens		9606	Autocuration	BAO_0000219	10102	CHEMBL4550	SINGLE PROTEIN	P20292	5-lipoxygenase activating protein	Homo sapiens	9	Protein	MAPEG	high	94431	CHEMBL3638750
CHEMBL29097	41530	CHEMBL29097	41530		1, MK-886	472.09	8.01	42.23	1	CC(C)c1ccc2c(c1)c(SC(C)(C)C)c(CC(C)(C)C(=O)O)n2Cc3ccc(Cl)cc3	2648035	IC50	=	26	nM	7.58	IC50	=	26	nM			1	BAO_0000190	UO_0000065	http://www.openphacts.org/units/Nanomolar	571967	CHEMBL1036470	B	Binding affinity to FLAP	1	Scientific Literature				Intermediate	BAO_0000357	10102	CHEMBL4550	SINGLE PROTEIN	P20292	5-lipoxygenase activating protein	Homo sapiens	8	Homologous protein			47408	CHEMBL1158497
CHEMBL3417421	1840631	CHEMBL3417421	1840631		32	386.42	2.93	123.58	0	Nc1ncc(cn1)c2ccc(cc2)C3(CCC3)c4noc(n4)C5=CC=CNC5=O	15222803	IC50	>	5000	nM		IC50	>	5000	nM			0	BAO_0000190	UO_0000065	http://www.openphacts.org/units/Nanomolar	1471926	CHEMBL3420841	B	Inhibition of FLAP in calcimycin-stimulated human whole blood assessed as inhibition of LTB4 synthesis preincubated for 15 mins followed by calcimycin stimulation measured after 30 mins	1	Scientific Literature	Homo sapiens		9606	Autocuration	BAO_0000357	10102	CHEMBL4550	SINGLE PROTEIN	P20292	5-lipoxygenase activating protein	Homo sapiens	9	Protein			91507	CHEMBL3414472
CHEMBL3968370	2177741	CHEMBL3968370	2177741		BDBM145760						15838466	Ki	=	770	nM	6.11	Ki	=	770	nM			0	BAO_0000192	UO_0000065	http://www.openphacts.org/units/Nanomolar	1528912	CHEMBL3705618	B	Homogeneous Time Resolved Fluorescence Assay: FLAP-containing membranes were prepared as was a FITC-labeled FLAP modulator (3-(3-(tert-butylthio)-1-(4-chlorobenzyl)-5-(quinolin-2-ylmethoxy)-1H-indol-2-yl)-2,2-dimethylpropanoic acid). The FLAP binding assay is performed in HTRF format (homogeneous time resolved fluorescence). FLAP-containing membranes (1 μg/well final for human) are incubated in t…	37	BindingDB Database				Autocuration	BAO_0000019	10102	CHEMBL4550	SINGLE PROTEIN	P20292	5-lipoxygenase activating protein	Homo sapiens	8	Homologous protein			94696	CHEMBL3638381
CHEMBL3975988	2185359	CHEMBL3975988	2185359		BDBM145727	557.88	6.17	82.17	2	Cn1cc(Cl)c(COc2ccc3nc([C@H]4CCCC[C@H]4C(=O)O)n(Cc5ccc(Br)cc5)c3c2)n1	17696800	Ki	=	2.9	nM	8.54	Ki	=	2.9	nM	316669		0	BAO_0000192	UO_0000065	http://www.openphacts.org/units/Nanomolar	1528882	CHEMBL3706320	B	Binding Assay: The assay below is used to test the modulatory activity of compounds against FLAP. Human and mouse FLAP-encoding DNA was amplified by polymerase chain reaction and cloned into pFastBac1 (Invitrogen) with a NH2-terminal 6-His tag for expression in Spodoptera frugiperda (Sf-9) cells. FLAP-containing membranes were prepared as was a FITC-labeled FLAP modulator (3-(3-(tert-butylthio)-1…	37	BindingDB Database	Homo sapiens		9606	Autocuration	BAO_0000019	10102	CHEMBL4550	SINGLE PROTEIN	P20292	5-lipoxygenase activating protein	Homo sapiens	9	Protein	MAPEG	high	94978	CHEMBL3638463
CHEMBL3978651	2188022	CHEMBL3978651	2188022		7d	572.67	9.04	36.28	2	COc1ccc(COc2ccc3c(c2)nc(C(C)c4ccc(CC(C)C)cc4)n3Cc5ccccc5C(F)(F)F)cc1	16788736	Activity	=	80.1	%		Activity	=	80.1	%			0	BAO_0001103	UO_0000187	http://qudt.org/vocab/unit#Percent	1624266	CHEMBL3866678	B	Inhibition of FLAP in human neutrophils assessed as suppression of A23187-stimulated 5-LO product formation using arachidonic acid as substrate measured as residual activity at 10 uM preincubated for 15 mins followed by A23187/arachidonic acid addition after 10 mins RP-HPLC/UV analysis relative to control	1	Scientific Literature	Homo sapiens		9606	Autocuration	BAO_0000357	10102	CHEMBL4550	SINGLE PROTEIN	P20292	5-lipoxygenase activating protein	Homo sapiens	9	Protein			101582	CHEMBL3865817
CHEMBL3983042	2192413	CHEMBL3983042	2192413		7u	534.1	8.54	50.84	2	CC(C)Cc1ccc(cc1)C(C)c2nc3cc(OCc4ccccc4C#N)ccc3n2Cc5ccccc5Cl	16788752	Activity	=	15.6	%		Activity	=	15.6	%			0	BAO_0001103	UO_0000187	http://qudt.org/vocab/unit#Percent	1624266	CHEMBL3866678	B	Inhibition of FLAP in human neutrophils assessed as suppression of A23187-stimulated 5-LO product formation using arachidonic acid as substrate measured as residual activity at 10 uM preincubated for 15 mins followed by A23187/arachidonic acid addition after 10 mins RP-HPLC/UV analysis relative to control	1	Scientific Literature	Homo sapiens		9606	Autocuration	BAO_0000357	10102	CHEMBL4550	SINGLE PROTEIN	P20292	5-lipoxygenase activating protein	Homo sapiens	9	Protein			101582	CHEMBL3865817
CHEMBL3986949	2196320	CHEMBL3986949	2196320		7f	621.54	9.8	27.05	2	CC(C)Cc1ccc(cc1)C(C)c2nc3cc(OCc4ccc(Br)cc4)ccc3n2Cc5ccccc5C(F)(F)F	16788738	Activity	=	94.4	%		Activity	=	94.4	%			0	BAO_0001103	UO_0000187	http://qudt.org/vocab/unit#Percent	1624266	CHEMBL3866678	B	Inhibition of FLAP in human neutrophils assessed as suppression of A23187-stimulated 5-LO product formation using arachidonic acid as substrate measured as residual activity at 10 uM preincubated for 15 mins followed by A23187/arachidonic acid addition after 10 mins RP-HPLC/UV analysis relative to control	1	Scientific Literature	Homo sapiens		9606	Autocuration	BAO_0000357	10102	CHEMBL4550	SINGLE PROTEIN	P20292	5-lipoxygenase activating protein	Homo sapiens	9	Protein			101582	CHEMBL3865817
CHEMBL3957708	2167079	CHEMBL3957708	2167079		BDBM145743	476.55	5.2	82.17	1	Cc1ccc(Cn2c(nc3c(F)cc(OCc4ccn(C)n4)cc23)[C@H]5CCCC[C@H]5C(=O)O)cc1	15865044	Ki	=	7.5	nM	8.12	Ki	=	7.5	nM			0	BAO_0000192	UO_0000065	http://www.openphacts.org/units/Nanomolar	1528882	CHEMBL3706320	B	Binding Assay: The assay below is used to test the modulatory activity of compounds against FLAP. Human and mouse FLAP-encoding DNA was amplified by polymerase chain reaction and cloned into pFastBac1 (Invitrogen) with a NH2-terminal 6-His tag for expression in Spodoptera frugiperda (Sf-9) cells. FLAP-containing membranes were prepared as was a FITC-labeled FLAP modulator (3-(3-(tert-butylthio)-1…	37	BindingDB Database	Homo sapiens		9606	Autocuration	BAO_0000019	10102	CHEMBL4550	SINGLE PROTEIN	P20292	5-lipoxygenase activating protein	Homo sapiens	9	Protein	MAPEG	high	94978	CHEMBL3638463
CHEMBL3967473	2176844	CHEMBL3967473	2176844		BDBM168859	443.5	1.32	122.17	0	OC[C@@H]1CNCCN1S(=O)(=O)c2ccccc2c3ccc(C4=CNC(=N)N=C4)c(F)c3	17692993	Ki	=	243	nM	6.61	Ki	=	243	nM	312793		0	BAO_0000192	UO_0000065	http://www.openphacts.org/units/Nanomolar	1528786	CHEMBL3706373	B	Homogeneous Time Resolved Fluorescence Assay: The assay below is used to test the modulatory activity of compounds against FLAP. Human and mouse FLAP-encoding DNA was amplified by polymerase chain reaction and cloned into pFastBacl (Invitrogen) with a NH2-terminal 6-His tag for expression in Spodoptera frugiperda (Sf-9) cells. FLAP-containing membranes were prepared as was a FITC-labeled FLAP mod…	37	BindingDB Database	Homo sapiens		9606	Autocuration	BAO_0000019	10102	CHEMBL4550	SINGLE PROTEIN	P20292	5-lipoxygenase activating protein	Homo sapiens	9	Protein	MAPEG	high	94963	CHEMBL3638391
CHEMBL2031436	1343501	CHEMBL2031436	1343501		13a	481.57	6.85	48.42	1	COC(=O)c1ccc(OCc2ccc3ccccc3n2)cc1[C@@]4(C[C@H]5CC[C@H]4C5)c6ccccc6F	10895883	IC50	=	4	nM	8.4	IC50	=	4	nM			0	BAO_0000190	UO_0000065	http://www.openphacts.org/units/Nanomolar	819515	CHEMBL2033320	B	Displacement of [125I]L-691,831 from 5-lipoxygenase-activating protein in human polymorphonuclear cells	1	Scientific Literature	Homo sapiens		9606	Autocuration	BAO_0000019	10102	CHEMBL4550	SINGLE PROTEIN	P20292	5-lipoxygenase activating protein	Homo sapiens	9	Protein	MAPEG	high	62011	CHEMBL2029294
CHEMBL2031445	1343510	CHEMBL2031445	1343510		15	439.56	6.71	48.42	1	CCC(CC)(c1ccccc1)c2cc(OCc3ccc4ccccc4n3)ccc2C(=O)OC	10895934	IC50	>	9000	nM		IC50	>	9000	nM			0	BAO_0000190	UO_0000065	http://www.openphacts.org/units/Nanomolar	819516	CHEMBL2033321	B	Inhibition of 5-lipoxygenase-activating protein in human polymorphonuclear cells assessed as inhibition of calcium ionophore-induced LTB4 production in presence of human whole blood	1	Scientific Literature	Homo sapiens		9606	Autocuration	BAO_0000221	10102	CHEMBL4550	SINGLE PROTEIN	P20292	5-lipoxygenase activating protein	Homo sapiens	9	Protein			62011	CHEMBL2029294
CHEMBL2031447	1343512	CHEMBL2031447	1343512		17	439.56	6.78	48.42	1	COC(=O)c1ccc(OCc2ccc3ccccc3n2)cc1C(c4ccccc4)C(C)(C)C	10895894	IC50	=	5.5	nM	8.26	IC50	=	5.5	nM			0	BAO_0000190	UO_0000065	http://www.openphacts.org/units/Nanomolar	819515	CHEMBL2033320	B	Displacement of [125I]L-691,831 from 5-lipoxygenase-activating protein in human polymorphonuclear cells	1	Scientific Literature	Homo sapiens		9606	Autocuration	BAO_0000019	10102	CHEMBL4550	SINGLE PROTEIN	P20292	5-lipoxygenase activating protein	Homo sapiens	9	Protein	MAPEG	high	62011	CHEMBL2029294
CHEMBL2031455	1343520	CHEMBL2031455	1343520		25	451.57	6.71	48.42	1	COC(=O)c1ccc(OCc2ccc3ccccc3n2)cc1C4(CC(C)(C)C4)c5ccccc5	10895944	IC50	=	1400	nM	5.85	IC50	=	1400	nM			0	BAO_0000190	UO_0000065	http://www.openphacts.org/units/Nanomolar	819516	CHEMBL2033321	B	Inhibition of 5-lipoxygenase-activating protein in human polymorphonuclear cells assessed as inhibition of calcium ionophore-induced LTB4 production in presence of human whole blood	1	Scientific Literature	Homo sapiens		9606	Autocuration	BAO_0000221	10102	CHEMBL4550	SINGLE PROTEIN	P20292	5-lipoxygenase activating protein	Homo sapiens	9	Protein	MAPEG	high	62011	CHEMBL2029294
CHEMBL2031647	1343714	CHEMBL2031647	1343714		80	505.64	7.63	63.94	2	S=C1NN=C(O1)c2ccc(OCc3ccc4ccccc4n3)cc2[C@@]5(C[C@H]6CC[C@H]5C6)c7ccccc7	10895909	IC50	=	1.1	nM	8.96	IC50	=	1.1	nM			0	BAO_0000190	UO_0000065	http://www.openphacts.org/units/Nanomolar	819515	CHEMBL2033320	B	Displacement of [125I]L-691,831 from 5-lipoxygenase-activating protein in human polymorphonuclear cells	1	Scientific Literature	Homo sapiens		9606	Autocuration	BAO_0000019	10102	CHEMBL4550	SINGLE PROTEIN	P20292	5-lipoxygenase activating protein	Homo sapiens	9	Protein	MAPEG	high	62011	CHEMBL2029294
CHEMBL2031655	1343722	CHEMBL2031655	1343722		90	515.66	7.15	65.72	2	CC(C)n1nnc(n1)c2ccc(OCc3ccc4ccccc4n3)cc2[C@@]5(C[C@H]6CC[C@H]5C6)c7ccccc7	10895917	IC50	=	1.7	nM	8.77	IC50	=	1.7	nM			0	BAO_0000190	UO_0000065	http://www.openphacts.org/units/Nanomolar	819515	CHEMBL2033320	B	Displacement of [125I]L-691,831 from 5-lipoxygenase-activating protein in human polymorphonuclear cells	1	Scientific Literature	Homo sapiens		9606	Autocuration	BAO_0000019	10102	CHEMBL4550	SINGLE PROTEIN	P20292	5-lipoxygenase activating protein	Homo sapiens	9	Protein	MAPEG	high	62011	CHEMBL2029294
CHEMBL2036181	1345713	CHEMBL2036181	1345713		30	398.55	6.44	27.05	1	COc1ccccc1Cn2c(nc3ccccc23)C(C)c4ccc(CC(C)C)cc4	10912774	Activity	=	9.2	%		Activity	=	9.2	%			0	BAO_0001103	UO_0000187	http://qudt.org/vocab/unit#Percent	822751	CHEMBL2040235	B	Inhibition of 5-lipoxygenase in A23187-stimulated human neutrophils assessed as residual activity by measuring product formation at 1 uM preincubated 15 mins measured after 10 mins relative to control	1	Scientific Literature	Homo sapiens		9606	Autocuration	BAO_0000357	10102	CHEMBL4550	SINGLE PROTEIN	P20292	5-lipoxygenase activating protein	Homo sapiens	9	Protein			62215	CHEMBL2034834
CHEMBL3929588	2138959	CHEMBL3929588	2138959		BDBM145769	588.42	6.91	77.24	2	Cc1cnc(COc2ccc3nc([C@H]4CCCC[C@H]4C(=O)O)n(Cc5c(F)cc(Br)cc5F)c3c2)c(F)c1	15866502	Ki	=	.61	nM	9.21	Ki	=	.61	nM			0	BAO_0000192	UO_0000065	http://www.openphacts.org/units/Nanomolar	1528882	CHEMBL3706320	B	Binding Assay: The assay below is used to test the modulatory activity of compounds against FLAP. Human and mouse FLAP-encoding DNA was amplified by polymerase chain reaction and cloned into pFastBac1 (Invitrogen) with a NH2-terminal 6-His tag for expression in Spodoptera frugiperda (Sf-9) cells. FLAP-containing membranes were prepared as was a FITC-labeled FLAP modulator (3-(3-(tert-butylthio)-1…	37	BindingDB Database	Homo sapiens		9606	Autocuration	BAO_0000019	10102	CHEMBL4550	SINGLE PROTEIN	P20292	5-lipoxygenase activating protein	Homo sapiens	9	Protein	MAPEG	high	94978	CHEMBL3638463
CHEMBL3929989	2139360	CHEMBL3929989	2139360		BDBM169268	403.44	1.42	131.82	0	C[C@H](O)CNS(=O)(=O)c1ccccc1c2cnc(C3=CNC(=N)N=C3)c(F)c2	17693388	Ki	=	134.3	nM	6.87	Ki	=	134.3	nM	313188		0	BAO_0000192	UO_0000065	http://www.openphacts.org/units/Nanomolar	1528786	CHEMBL3706373	B	Homogeneous Time Resolved Fluorescence Assay: The assay below is used to test the modulatory activity of compounds against FLAP. Human and mouse FLAP-encoding DNA was amplified by polymerase chain reaction and cloned into pFastBacl (Invitrogen) with a NH2-terminal 6-His tag for expression in Spodoptera frugiperda (Sf-9) cells. FLAP-containing membranes were prepared as was a FITC-labeled FLAP mod…	37	BindingDB Database	Homo sapiens		9606	Autocuration	BAO_0000019	10102	CHEMBL4550	SINGLE PROTEIN	P20292	5-lipoxygenase activating protein	Homo sapiens	9	Protein	MAPEG	high	94963	CHEMBL3638391
CHEMBL3907679	2117050	CHEMBL3907679	2117050		BDBM145733	580.1	6.35	85.41	2	Cn1cc(Cl)c(COc2ccc3nc([C@H]4CCCC[C@H]4C(=O)O)n(Cc5ccc(cc5)N6CCC(F)CC6)c3c2)n1	15865034	Ki	=	15	nM	7.82	Ki	=	15	nM			0	BAO_0000192	UO_0000065	http://www.openphacts.org/units/Nanomolar	1528882	CHEMBL3706320	B	Binding Assay: The assay below is used to test the modulatory activity of compounds against FLAP. Human and mouse FLAP-encoding DNA was amplified by polymerase chain reaction and cloned into pFastBac1 (Invitrogen) with a NH2-terminal 6-His tag for expression in Spodoptera frugiperda (Sf-9) cells. FLAP-containing membranes were prepared as was a FITC-labeled FLAP modulator (3-(3-(tert-butylthio)-1…	37	BindingDB Database	Homo sapiens		9606	Autocuration	BAO_0000019	10102	CHEMBL4550	SINGLE PROTEIN	P20292	5-lipoxygenase activating protein	Homo sapiens	9	Protein	MAPEG	high	94978	CHEMBL3638463
CHEMBL3916534	2125905	CHEMBL3916534	2125905		BDBM145734	527.67	5.75	85.41	2	Cn1ccc(COc2ccc3nc([C@H]4CCCC[C@H]4C(=O)O)n(Cc5ccc(cc5)N6CCCCC6)c3c2)n1	17696807	Ki	=	32	nM	7.5	Ki	=	32	nM	316676		0	BAO_0000192	UO_0000065	http://www.openphacts.org/units/Nanomolar	1528882	CHEMBL3706320	B	Binding Assay: The assay below is used to test the modulatory activity of compounds against FLAP. Human and mouse FLAP-encoding DNA was amplified by polymerase chain reaction and cloned into pFastBac1 (Invitrogen) with a NH2-terminal 6-His tag for expression in Spodoptera frugiperda (Sf-9) cells. FLAP-containing membranes were prepared as was a FITC-labeled FLAP modulator (3-(3-(tert-butylthio)-1…	37	BindingDB Database	Homo sapiens		9606	Autocuration	BAO_0000019	10102	CHEMBL4550	SINGLE PROTEIN	P20292	5-lipoxygenase activating protein	Homo sapiens	9	Protein	MAPEG	high	94978	CHEMBL3638463
CHEMBL3917825	2127196	CHEMBL3917825	2127196		BDBM145679	599.65	8.41	77.24	2	Cc1ccc(COc2ccc3nc([C@H]4CCCC[C@@H]4C(=O)O)n(Cc5ccc(cc5)c6ccc(cc6)C(F)(F)F)c3c2)nc1	17664817	Ki	=	710	nM	6.15	Ki	=	710	nM	282472		0	BAO_0000192	UO_0000065	http://www.openphacts.org/units/Nanomolar	1528912	CHEMBL3705618	B	Homogeneous Time Resolved Fluorescence Assay: FLAP-containing membranes were prepared as was a FITC-labeled FLAP modulator (3-(3-(tert-butylthio)-1-(4-chlorobenzyl)-5-(quinolin-2-ylmethoxy)-1H-indol-2-yl)-2,2-dimethylpropanoic acid). The FLAP binding assay is performed in HTRF format (homogeneous time resolved fluorescence). FLAP-containing membranes (1 μg/well final for human) are incubated in t…	37	BindingDB Database				Autocuration	BAO_0000019	10102	CHEMBL4550	SINGLE PROTEIN	P20292	5-lipoxygenase activating protein	Homo sapiens	8	Homologous protein			94696	CHEMBL3638381
CHEMBL310727	126045	CHEMBL310727	126045		16	587.19	9.01	64.35	2	CC(C)(C)Sc1c(CC(C)(C)C(=O)O)n(Cc2ccc(Cl)cc2)c3ccc(OCc4cnc5ccccc5c4)cc13	862931	IC50	=	48	nM	7.32	IC50	=	48	nM			0	BAO_0000190	UO_0000065	http://www.openphacts.org/units/Nanomolar	4309	CHEMBL618417	B	Measuring the affinity of leukotriene synthesis inhibitor for 5-lipoxygenase activating protein by using [125I]L-691831 as radioligand.	1	Scientific Literature				Expert	BAO_0000357	10102	CHEMBL4550	SINGLE PROTEIN	P20292	5-lipoxygenase activating protein	Homo sapiens	8	Homologous protein			3278	CHEMBL1131844
CHEMBL3891878	2101249	CHEMBL3891878	2101249		BDBM145686	523.43	5.52	82.17	2	Cn1ccc(COc2ccc3nc(C4CCCC[C@@H]4C(=O)O)n(Cc5ccc(Br)cc5)c3c2)n1	17696759	Ki	=	3.9	nM	8.41	Ki	=	3.9	nM	316628		0	BAO_0000192	UO_0000065	http://www.openphacts.org/units/Nanomolar	1528882	CHEMBL3706320	B	Binding Assay: The assay below is used to test the modulatory activity of compounds against FLAP. Human and mouse FLAP-encoding DNA was amplified by polymerase chain reaction and cloned into pFastBac1 (Invitrogen) with a NH2-terminal 6-His tag for expression in Spodoptera frugiperda (Sf-9) cells. FLAP-containing membranes were prepared as was a FITC-labeled FLAP modulator (3-(3-(tert-butylthio)-1…	37	BindingDB Database	Homo sapiens		9606	Autocuration	BAO_0000019	10102	CHEMBL4550	SINGLE PROTEIN	P20292	5-lipoxygenase activating protein	Homo sapiens	9	Protein	MAPEG	high	94978	CHEMBL3638463
CHEMBL3894981	2104352	CHEMBL3894981	2104352		BDBM165009	505.62	6.88	77.24	2	Cc1ccc(Cn2c(nc3cc(OCc4ccc5ccccc5n4)ccc23)C6CCCC[C@@H]6C(=O)O)cc1	15853690	Ki	=	8.4	nM	8.08	Ki	=	8.4	nM			0	BAO_0000192	UO_0000065	http://www.openphacts.org/units/Nanomolar	1528633	CHEMBL3705947	B	Binding Assay: The assay below is used to test the modulatory activity of compounds against FLAP. Human and mouse FLAP-encoding DNA was amplified by polymerase chain reaction and cloned into pFastBac1 (Invitrogen) with a NH2-terminal 6-His tag for expression in Spodoptera frugiperda (Sf-9) cells. FLAP-containing membranes were prepared as was a FITC-labeled FLAP modulator (3-(3-(tert-butylthio)-1…	37	BindingDB Database	Homo sapiens		9606	Autocuration	BAO_0000019	10102	CHEMBL4550	SINGLE PROTEIN	P20292	5-lipoxygenase activating protein	Homo sapiens	9	Protein	MAPEG	high	94934	CHEMBL3639043
CHEMBL1922524	1266120	CHEMBL1922524	1266120		11b	660.84	8.83	99.36	2	COc1ccc(cn1)c2ccc(Cn3c(CC(C)(C)C(=O)O)c(SC(C)(C)C)c4cc(OCc5cnc6ccccc6n5)ccc34)cc2	7949360	IC50	=	542	nM	6.27	IC50	=	542	nM			0	BAO_0000190	UO_0000065	http://www.openphacts.org/units/Nanomolar	789494	CHEMBL1924521	B	Inhibition of FLAP in human whole blood assessed as inhibition of calcium ionophore A23187-induced LTB4 production preincubated for 15 mins by ELISA	1	Scientific Literature	Homo sapiens		9606	Autocuration	BAO_0000357	10102	CHEMBL4550	SINGLE PROTEIN	P20292	5-lipoxygenase activating protein	Homo sapiens	9	Protein	MAPEG	high	60378	CHEMBL1921749
CHEMBL1922531	1266127	CHEMBL1922531	1266127		11i	623.82	8.59	86.47	2	COc1ccc(cn1)c2ccc(Cn3c(CC(C)(C)C(=O)O)c(SC(C)(C)C)c4cc(OCc5cc(C)ccn5)ccc34)cc2	7949322	IC50	=	21.8	nM	7.66	IC50	=	21.8	nM			0	BAO_0000190	UO_0000065	http://www.openphacts.org/units/Nanomolar	789491	CHEMBL1924518	B	Displacement of [3H]-3-[5-(pyrid-2-ylmethoxy)-3-tert-butylthio-1-benzylindol-2-yl]-2,2-dimethylpropionic acid from FLAP in human polymorphonuclear cell membranes after 1 hr by scintillation counting	1	Scientific Literature	Homo sapiens		9606	Autocuration	BAO_0000019	10102	CHEMBL4550	SINGLE PROTEIN	P20292	5-lipoxygenase activating protein	Homo sapiens	9	Protein	MAPEG	high	60378	CHEMBL1921749
CHEMBL1922652	1266249	CHEMBL1922652	1266249		11u	626.82	7.93	91.4	2	COc1ccc(cn1)c2ccc(Cn3c(CC(C)(C)C(=O)O)c(SC(C)(C)C)c4cc(OCc5cc(C)nn5C)ccc34)cc2	7949334	IC50	=	2470	nM	5.61	IC50	=	2470	nM			0	BAO_0000190	UO_0000065	http://www.openphacts.org/units/Nanomolar	789491	CHEMBL1924518	B	Displacement of [3H]-3-[5-(pyrid-2-ylmethoxy)-3-tert-butylthio-1-benzylindol-2-yl]-2,2-dimethylpropionic acid from FLAP in human polymorphonuclear cell membranes after 1 hr by scintillation counting	1	Scientific Literature	Homo sapiens		9606	Autocuration	BAO_0000019	10102	CHEMBL4550	SINGLE PROTEIN	P20292	5-lipoxygenase activating protein	Homo sapiens	9	Protein	MAPEG	high	60378	CHEMBL1921749
CHEMBL1922658	1266255	CHEMBL1922658	1266255		11aa	661.79	9.6	77.24	2	Cc1ccc(COc2ccc3c(c2)c(SC(C)(C)C)c(CC(C)(C)C(=O)O)n3Cc4ccc(cc4)c5ccc(cn5)C(F)(F)F)nc1	7950060	IC50	=	202	nM	6.7	IC50	=	202	nM			0	BAO_0000190	UO_0000065	http://www.openphacts.org/units/Nanomolar	789495	CHEMBL1924522	B	Inhibition of FLAP in human whole blood assessed as inhibition of calcium ionophore A23187-induced LTB4 production preincubated for 5 hrs by ELISA	1	Scientific Literature	Homo sapiens		9606	Autocuration	BAO_0000357	10102	CHEMBL4550	SINGLE PROTEIN	P20292	5-lipoxygenase activating protein	Homo sapiens	9	Protein	MAPEG	high	60378	CHEMBL1921749
CHEMBL3780442	2076266	CHEMBL3780442	2076266		25	447.92	6.73	61.56	1	CCOC(=O)c1noc(c2ccc(OCc3ccc(C)cc3)cc2)c1c4ccc(Cl)cc4	16520853	Activity	=	61.4	%		Activity	=	61.4	%			0	BAO_0001103	UO_0000187	http://qudt.org/vocab/unit#Percent	1563593	CHEMBL3783455	B	Inhibition of FLAP in Ca+2 ionophore A23187 stimulated human neutrophils assessed as remaining 5-LO activity preincubated for 15 mins at 10 uM measured after 10 mins by RP-HPLC analysis	1	Scientific Literature	Homo sapiens		9606	Autocuration	BAO_0000357	10102	CHEMBL4550	SINGLE PROTEIN	P20292	5-lipoxygenase activating protein	Homo sapiens	9	Protein			98702	CHEMBL3779871
CHEMBL3780480	2076265	CHEMBL3780480	2076265		24	451.88	6.56	61.56	1	CCOC(=O)c1noc(c2ccc(OCc3cccc(F)c3)cc2)c1c4ccc(Cl)cc4	16520852	Activity	=	55.3	%		Activity	=	55.3	%			0	BAO_0001103	UO_0000187	http://qudt.org/vocab/unit#Percent	1563593	CHEMBL3783455	B	Inhibition of FLAP in Ca+2 ionophore A23187 stimulated human neutrophils assessed as remaining 5-LO activity preincubated for 15 mins at 10 uM measured after 10 mins by RP-HPLC analysis	1	Scientific Literature	Homo sapiens		9606	Autocuration	BAO_0000357	10102	CHEMBL4550	SINGLE PROTEIN	P20292	5-lipoxygenase activating protein	Homo sapiens	9	Protein			98702	CHEMBL3779871
CHEMBL78673	129147	CHEMBL78673	129147		24	435.4	4.56	101.82	0	Cc1oc(nc1CCOc2ccc(CN(O)C(=O)N)cc2)c3ccc(cc3)C(F)(F)F	1160348	Inhibition	=	23	%		Inhibition	=	23	%			0	BAO_0000201	UO_0000187	http://qudt.org/vocab/unit#Percent	74926	CHEMBL686077	F	Intravenous dose of 10 mg/Kg was tested for the inhibition of antigen induced bronchoconstriction in guinea pig	1	Scientific Literature				Expert	BAO_0000019	10102	CHEMBL4550	SINGLE PROTEIN	P20292	5-lipoxygenase activating protein	Homo sapiens	8	Homologous protein			13357	CHEMBL1129782
CHEMBL3693018	2026247	CHEMBL3693018	2026247		BDBM168870	444.53	3.22	118.2	0	CC(C)(C)[C@H](CO)NS(=O)(=O)c1ccccc1c2ccc(c(F)c2)c3cnc(N)nc3	15873005	Ki	=	15	nM	7.82	Ki	=	15	nM			0	BAO_0000192	UO_0000065	http://www.openphacts.org/units/Nanomolar	1528786	CHEMBL3706373	B	Homogeneous Time Resolved Fluorescence Assay: The assay below is used to test the modulatory activity of compounds against FLAP. Human and mouse FLAP-encoding DNA was amplified by polymerase chain reaction and cloned into pFastBacl (Invitrogen) with a NH2-terminal 6-His tag for expression in Spodoptera frugiperda (Sf-9) cells. FLAP-containing membranes were prepared as was a FITC-labeled FLAP mod…	37	BindingDB Database	Homo sapiens		9606	Autocuration	BAO_0000019	10102	CHEMBL4550	SINGLE PROTEIN	P20292	5-lipoxygenase activating protein	Homo sapiens	9	Protein	MAPEG	high	94963	CHEMBL3638391
CHEMBL3693018	2026247	CHEMBL3693018	2026247		BDBM168870	444.53	3.22	118.2	0	CC(C)(C)[C@H](CO)NS(=O)(=O)c1ccccc1c2ccc(c(F)c2)c3cnc(N)nc3	17693004	Ki	=	15	nM	7.82	Ki	=	15	nM	312804		0	BAO_0000192	UO_0000065	http://www.openphacts.org/units/Nanomolar	1528786	CHEMBL3706373	B	Homogeneous Time Resolved Fluorescence Assay: The assay below is used to test the modulatory activity of compounds against FLAP. Human and mouse FLAP-encoding DNA was amplified by polymerase chain reaction and cloned into pFastBacl (Invitrogen) with a NH2-terminal 6-His tag for expression in Spodoptera frugiperda (Sf-9) cells. FLAP-containing membranes were prepared as was a FITC-labeled FLAP mod…	37	BindingDB Database	Homo sapiens		9606	Autocuration	BAO_0000019	10102	CHEMBL4550	SINGLE PROTEIN	P20292	5-lipoxygenase activating protein	Homo sapiens	9	Protein	MAPEG	high	94963	CHEMBL3638391
CHEMBL3693022	2026251	CHEMBL3693022	2026251		BDBM168874	430.51	2.83	118.2	0	CC(C)[C@H](CO)NS(=O)(=O)c1ccccc1c2ccc(c(F)c2)c3cnc(N)nc3	15873009	Ki	=	9	nM	8.05	Ki	=	9	nM			0	BAO_0000192	UO_0000065	http://www.openphacts.org/units/Nanomolar	1528786	CHEMBL3706373	B	Homogeneous Time Resolved Fluorescence Assay: The assay below is used to test the modulatory activity of compounds against FLAP. Human and mouse FLAP-encoding DNA was amplified by polymerase chain reaction and cloned into pFastBacl (Invitrogen) with a NH2-terminal 6-His tag for expression in Spodoptera frugiperda (Sf-9) cells. FLAP-containing membranes were prepared as was a FITC-labeled FLAP mod…	37	BindingDB Database	Homo sapiens		9606	Autocuration	BAO_0000019	10102	CHEMBL4550	SINGLE PROTEIN	P20292	5-lipoxygenase activating protein	Homo sapiens	9	Protein	MAPEG	high	94963	CHEMBL3638391
CHEMBL3693034	2026263	CHEMBL3693034	2026263		BDBM168888	414.51	3.92	97.97	0	Cc1cccc(c2ccc(c(F)c2)c3cnc(N)nc3)c1S(=O)(=O)NC(C)(C)C	15873022	Ki	=	9	nM	8.05	Ki	=	9	nM			0	BAO_0000192	UO_0000065	http://www.openphacts.org/units/Nanomolar	1528786	CHEMBL3706373	B	Homogeneous Time Resolved Fluorescence Assay: The assay below is used to test the modulatory activity of compounds against FLAP. Human and mouse FLAP-encoding DNA was amplified by polymerase chain reaction and cloned into pFastBacl (Invitrogen) with a NH2-terminal 6-His tag for expression in Spodoptera frugiperda (Sf-9) cells. FLAP-containing membranes were prepared as was a FITC-labeled FLAP mod…	37	BindingDB Database	Homo sapiens		9606	Autocuration	BAO_0000019	10102	CHEMBL4550	SINGLE PROTEIN	P20292	5-lipoxygenase activating protein	Homo sapiens	9	Protein	MAPEG	high	94963	CHEMBL3638391
CHEMBL3693062	2026291	CHEMBL3693062	2026291		BDBM168916	487.52	3.74	131.69	0	Nc1ncc(cn1)c2ccc(cc2F)c3ccccc3S(=O)(=O)CC4=Nc5ccccc5C(=O)N4	17693049	Ki	=	335	nM	6.47	Ki	=	335	nM	312849		0	BAO_0000192	UO_0000065	http://www.openphacts.org/units/Nanomolar	1528786	CHEMBL3706373	B	Homogeneous Time Resolved Fluorescence Assay: The assay below is used to test the modulatory activity of compounds against FLAP. Human and mouse FLAP-encoding DNA was amplified by polymerase chain reaction and cloned into pFastBacl (Invitrogen) with a NH2-terminal 6-His tag for expression in Spodoptera frugiperda (Sf-9) cells. FLAP-containing membranes were prepared as was a FITC-labeled FLAP mod…	37	BindingDB Database	Homo sapiens		9606	Autocuration	BAO_0000019	10102	CHEMBL4550	SINGLE PROTEIN	P20292	5-lipoxygenase activating protein	Homo sapiens	9	Protein	MAPEG	high	94963	CHEMBL3638391
CHEMBL3693065	2026294	CHEMBL3693065	2026294		BDBM168919	459.51	4.25	103.76	0	Cn1c(nc2ccccc12)S(=O)(=O)c3ccccc3c4ccc(c(F)c4)c5cnc(N)nc5	17693052	Ki	=	129	nM	6.89	Ki	=	129	nM	312852		0	BAO_0000192	UO_0000065	http://www.openphacts.org/units/Nanomolar	1528786	CHEMBL3706373	B	Homogeneous Time Resolved Fluorescence Assay: The assay below is used to test the modulatory activity of compounds against FLAP. Human and mouse FLAP-encoding DNA was amplified by polymerase chain reaction and cloned into pFastBacl (Invitrogen) with a NH2-terminal 6-His tag for expression in Spodoptera frugiperda (Sf-9) cells. FLAP-containing membranes were prepared as was a FITC-labeled FLAP mod…	37	BindingDB Database	Homo sapiens		9606	Autocuration	BAO_0000019	10102	CHEMBL4550	SINGLE PROTEIN	P20292	5-lipoxygenase activating protein	Homo sapiens	9	Protein	MAPEG	high	94963	CHEMBL3638391
CHEMBL3693077	2026307	CHEMBL3693077	2026307		BDBM168932	375.43	4.47	77.58	0	Nc1ncc(cn1)c2ccc(cc2F)c3ccccc3Sc4cnccn4	15873066	Ki	=	45	nM	7.35	Ki	=	45	nM			0	BAO_0000192	UO_0000065	http://www.openphacts.org/units/Nanomolar	1528786	CHEMBL3706373	B	Homogeneous Time Resolved Fluorescence Assay: The assay below is used to test the modulatory activity of compounds against FLAP. Human and mouse FLAP-encoding DNA was amplified by polymerase chain reaction and cloned into pFastBacl (Invitrogen) with a NH2-terminal 6-His tag for expression in Spodoptera frugiperda (Sf-9) cells. FLAP-containing membranes were prepared as was a FITC-labeled FLAP mod…	37	BindingDB Database	Homo sapiens		9606	Autocuration	BAO_0000019	10102	CHEMBL4550	SINGLE PROTEIN	P20292	5-lipoxygenase activating protein	Homo sapiens	9	Protein	MAPEG	high	94963	CHEMBL3638391
CHEMBL3693095	2026325	CHEMBL3693095	2026325		BDBM168950	501.51	5.72	85.08	2	Nc1ccc(cn1)c2ccc(cc2F)c3ccccc3S(=O)(=O)N[C@@H](c4ccccc4)C(F)(F)F	15873084	Ki	=	17	nM	7.77	Ki	=	17	nM			0	BAO_0000192	UO_0000065	http://www.openphacts.org/units/Nanomolar	1528786	CHEMBL3706373	B	Homogeneous Time Resolved Fluorescence Assay: The assay below is used to test the modulatory activity of compounds against FLAP. Human and mouse FLAP-encoding DNA was amplified by polymerase chain reaction and cloned into pFastBacl (Invitrogen) with a NH2-terminal 6-His tag for expression in Spodoptera frugiperda (Sf-9) cells. FLAP-containing membranes were prepared as was a FITC-labeled FLAP mod…	37	BindingDB Database	Homo sapiens		9606	Autocuration	BAO_0000019	10102	CHEMBL4550	SINGLE PROTEIN	P20292	5-lipoxygenase activating protein	Homo sapiens	9	Protein	MAPEG	high	94963	CHEMBL3638391
CHEMBL3693107	2026337	CHEMBL3693107	2026337		BDBM168963	450.5	3.2	103.95	0	Fc1cc(ccc1c2cnc3[nH]ccc3c2)c4ccccc4S(=O)(=O)N[C@H]5CCNC5=O	17693096	Ki	=	3	nM	8.52	Ki	=	3	nM	312896		0	BAO_0000192	UO_0000065	http://www.openphacts.org/units/Nanomolar	1528786	CHEMBL3706373	B	Homogeneous Time Resolved Fluorescence Assay: The assay below is used to test the modulatory activity of compounds against FLAP. Human and mouse FLAP-encoding DNA was amplified by polymerase chain reaction and cloned into pFastBacl (Invitrogen) with a NH2-terminal 6-His tag for expression in Spodoptera frugiperda (Sf-9) cells. FLAP-containing membranes were prepared as was a FITC-labeled FLAP mod…	37	BindingDB Database	Homo sapiens		9606	Autocuration	BAO_0000019	10102	CHEMBL4550	SINGLE PROTEIN	P20292	5-lipoxygenase activating protein	Homo sapiens	9	Protein	MAPEG	high	94963	CHEMBL3638391
CHEMBL3693110	2026340	CHEMBL3693110	2026340		BDBM168966	423.51	5.11	74.85	1	CC(C)(C)NS(=O)(=O)c1ccccc1c2ccc(c(F)c2)c3cnc4[nH]ccc4c3	17693099	Ki	=	1	nM	9	Ki	=	1	nM	312899		0	BAO_0000192	UO_0000065	http://www.openphacts.org/units/Nanomolar	1528786	CHEMBL3706373	B	Homogeneous Time Resolved Fluorescence Assay: The assay below is used to test the modulatory activity of compounds against FLAP. Human and mouse FLAP-encoding DNA was amplified by polymerase chain reaction and cloned into pFastBacl (Invitrogen) with a NH2-terminal 6-His tag for expression in Spodoptera frugiperda (Sf-9) cells. FLAP-containing membranes were prepared as was a FITC-labeled FLAP mod…	37	BindingDB Database	Homo sapiens		9606	Autocuration	BAO_0000019	10102	CHEMBL4550	SINGLE PROTEIN	P20292	5-lipoxygenase activating protein	Homo sapiens	9	Protein	MAPEG	high	94963	CHEMBL3638391
CHEMBL3693120	2026350	CHEMBL3693120	2026350		BDBM168979	426.47	3.09	107.97	0	C[C@@H](CO)NS(=O)(=O)c1ccccc1c2ccc(c(F)c2)c3cnc4[nH]ccc4n3	15873112	Ki	=	1	nM	9	Ki	=	1	nM			0	BAO_0000192	UO_0000065	http://www.openphacts.org/units/Nanomolar	1528786	CHEMBL3706373	B	Homogeneous Time Resolved Fluorescence Assay: The assay below is used to test the modulatory activity of compounds against FLAP. Human and mouse FLAP-encoding DNA was amplified by polymerase chain reaction and cloned into pFastBacl (Invitrogen) with a NH2-terminal 6-His tag for expression in Spodoptera frugiperda (Sf-9) cells. FLAP-containing membranes were prepared as was a FITC-labeled FLAP mod…	37	BindingDB Database	Homo sapiens		9606	Autocuration	BAO_0000019	10102	CHEMBL4550	SINGLE PROTEIN	P20292	5-lipoxygenase activating protein	Homo sapiens	9	Protein	MAPEG	high	94963	CHEMBL3638391
CHEMBL3693128	2026358	CHEMBL3693128	2026358		BDBM168986	385.42	3.01	94.31	0	NS(=O)(=O)c1ccccc1c2ccc(c(F)c2)c3cnc4NCCOc4c3	17693117	Ki	=	8	nM	8.1	Ki	=	8	nM	312917		0	BAO_0000192	UO_0000065	http://www.openphacts.org/units/Nanomolar	1528786	CHEMBL3706373	B	Homogeneous Time Resolved Fluorescence Assay: The assay below is used to test the modulatory activity of compounds against FLAP. Human and mouse FLAP-encoding DNA was amplified by polymerase chain reaction and cloned into pFastBacl (Invitrogen) with a NH2-terminal 6-His tag for expression in Spodoptera frugiperda (Sf-9) cells. FLAP-containing membranes were prepared as was a FITC-labeled FLAP mod…	37	BindingDB Database	Homo sapiens		9606	Autocuration	BAO_0000019	10102	CHEMBL4550	SINGLE PROTEIN	P20292	5-lipoxygenase activating protein	Homo sapiens	9	Protein	MAPEG	high	94963	CHEMBL3638391
CHEMBL3693130	2026360	CHEMBL3693130	2026360		BDBM168988	468.55	3.47	97.55	0	NC1CCN(CC1)S(=O)(=O)c2ccccc2c3ccc(c(F)c3)c4cnc5NCCOc5c4	17693119	Ki	=	13	nM	7.89	Ki	=	13	nM	312919		0	BAO_0000192	UO_0000065	http://www.openphacts.org/units/Nanomolar	1528786	CHEMBL3706373	B	Homogeneous Time Resolved Fluorescence Assay: The assay below is used to test the modulatory activity of compounds against FLAP. Human and mouse FLAP-encoding DNA was amplified by polymerase chain reaction and cloned into pFastBacl (Invitrogen) with a NH2-terminal 6-His tag for expression in Spodoptera frugiperda (Sf-9) cells. FLAP-containing membranes were prepared as was a FITC-labeled FLAP mod…	37	BindingDB Database	Homo sapiens		9606	Autocuration	BAO_0000019	10102	CHEMBL4550	SINGLE PROTEIN	P20292	5-lipoxygenase activating protein	Homo sapiens	9	Protein	MAPEG	high	94963	CHEMBL3638391
CHEMBL3693132	2026362	CHEMBL3693132	2026362		BDBM168991	503.58	2.78	105.67	1	Fc1cc(ccc1c2cnc3NCCOc3c2)c4ccccc4S(=O)(=O)N5CCS(=O)(=O)CC5	17693121	Ki	=	1	nM	9	Ki	=	1	nM	312921		0	BAO_0000192	UO_0000065	http://www.openphacts.org/units/Nanomolar	1528786	CHEMBL3706373	B	Homogeneous Time Resolved Fluorescence Assay: The assay below is used to test the modulatory activity of compounds against FLAP. Human and mouse FLAP-encoding DNA was amplified by polymerase chain reaction and cloned into pFastBacl (Invitrogen) with a NH2-terminal 6-His tag for expression in Spodoptera frugiperda (Sf-9) cells. FLAP-containing membranes were prepared as was a FITC-labeled FLAP mod…	37	BindingDB Database	Homo sapiens		9606	Autocuration	BAO_0000019	10102	CHEMBL4550	SINGLE PROTEIN	P20292	5-lipoxygenase activating protein	Homo sapiens	9	Protein	MAPEG	high	94963	CHEMBL3638391
CHEMBL3693168	2026398	CHEMBL3693168	2026398		BDBM169027	415.49	3.19	123.99	0	CC(C)(C)NS(=O)(=O)c1ccccc1c2ccc(c(F)c2)c3cnc(N)c(N)n3	17693157	Ki	=	4	nM	8.4	Ki	=	4	nM	312957		0	BAO_0000192	UO_0000065	http://www.openphacts.org/units/Nanomolar	1528786	CHEMBL3706373	B	Homogeneous Time Resolved Fluorescence Assay: The assay below is used to test the modulatory activity of compounds against FLAP. Human and mouse FLAP-encoding DNA was amplified by polymerase chain reaction and cloned into pFastBacl (Invitrogen) with a NH2-terminal 6-His tag for expression in Spodoptera frugiperda (Sf-9) cells. FLAP-containing membranes were prepared as was a FITC-labeled FLAP mod…	37	BindingDB Database	Homo sapiens		9606	Autocuration	BAO_0000019	10102	CHEMBL4550	SINGLE PROTEIN	P20292	5-lipoxygenase activating protein	Homo sapiens	9	Protein	MAPEG	high	94963	CHEMBL3638391
CHEMBL3693174	2026405	CHEMBL3693174	2026405		BDBM169034	425.49	3.48	121.76	0	CC(C)(C)NS(=O)(=O)c1ccccc1c2ccc(c(F)c2)c3ncc(N)nc3C#N	17693164	Ki	=	9	nM	8.05	Ki	=	9	nM	312964		0	BAO_0000192	UO_0000065	http://www.openphacts.org/units/Nanomolar	1528786	CHEMBL3706373	B	Homogeneous Time Resolved Fluorescence Assay: The assay below is used to test the modulatory activity of compounds against FLAP. Human and mouse FLAP-encoding DNA was amplified by polymerase chain reaction and cloned into pFastBacl (Invitrogen) with a NH2-terminal 6-His tag for expression in Spodoptera frugiperda (Sf-9) cells. FLAP-containing membranes were prepared as was a FITC-labeled FLAP mod…	37	BindingDB Database	Homo sapiens		9606	Autocuration	BAO_0000019	10102	CHEMBL4550	SINGLE PROTEIN	P20292	5-lipoxygenase activating protein	Homo sapiens	9	Protein	MAPEG	high	94963	CHEMBL3638391
CHEMBL3693180	2026411	CHEMBL3693180	2026411		BDBM169040	434.92	4.26	97.97	0	CC(C)(C)NS(=O)(=O)c1ccccc1c2ccc(c(F)c2)c3cnc(N)c(Cl)n3	15873171	Ki	=	1	nM	9	Ki	=	1	nM			0	BAO_0000192	UO_0000065	http://www.openphacts.org/units/Nanomolar	1528786	CHEMBL3706373	B	Homogeneous Time Resolved Fluorescence Assay: The assay below is used to test the modulatory activity of compounds against FLAP. Human and mouse FLAP-encoding DNA was amplified by polymerase chain reaction and cloned into pFastBacl (Invitrogen) with a NH2-terminal 6-His tag for expression in Spodoptera frugiperda (Sf-9) cells. FLAP-containing membranes were prepared as was a FITC-labeled FLAP mod…	37	BindingDB Database	Homo sapiens		9606	Autocuration	BAO_0000019	10102	CHEMBL4550	SINGLE PROTEIN	P20292	5-lipoxygenase activating protein	Homo sapiens	9	Protein	MAPEG	high	94963	CHEMBL3638391
CHEMBL3693191	2026422	CHEMBL3693191	2026422		BDBM169051	467.49	5.23	85.08	1	CC(C)(C)NS(=O)(=O)c1ccccc1c2ccc(c(F)c2)c3cnc(N)c(c3)C(F)(F)F	15873182	Ki	=	81	nM	7.09	Ki	=	81	nM			0	BAO_0000192	UO_0000065	http://www.openphacts.org/units/Nanomolar	1528786	CHEMBL3706373	B	Homogeneous Time Resolved Fluorescence Assay: The assay below is used to test the modulatory activity of compounds against FLAP. Human and mouse FLAP-encoding DNA was amplified by polymerase chain reaction and cloned into pFastBacl (Invitrogen) with a NH2-terminal 6-His tag for expression in Spodoptera frugiperda (Sf-9) cells. FLAP-containing membranes were prepared as was a FITC-labeled FLAP mod…	37	BindingDB Database	Homo sapiens		9606	Autocuration	BAO_0000019	10102	CHEMBL4550	SINGLE PROTEIN	P20292	5-lipoxygenase activating protein	Homo sapiens	9	Protein	MAPEG	high	94963	CHEMBL3638391
CHEMBL3693195	2026426	CHEMBL3693195	2026426		BDBM169055	479.58	4.81	108.21	0	Nc1cc(cc2cc[nH]c12)c3ccc(cc3F)c4ccccc4S(=O)(=O)NC5(CO)CCCC5	17693185	Ki	=	3	nM	8.52	Ki	=	3	nM	312985		0	BAO_0000192	UO_0000065	http://www.openphacts.org/units/Nanomolar	1528786	CHEMBL3706373	B	Homogeneous Time Resolved Fluorescence Assay: The assay below is used to test the modulatory activity of compounds against FLAP. Human and mouse FLAP-encoding DNA was amplified by polymerase chain reaction and cloned into pFastBacl (Invitrogen) with a NH2-terminal 6-His tag for expression in Spodoptera frugiperda (Sf-9) cells. FLAP-containing membranes were prepared as was a FITC-labeled FLAP mod…	37	BindingDB Database	Homo sapiens		9606	Autocuration	BAO_0000019	10102	CHEMBL4550	SINGLE PROTEIN	P20292	5-lipoxygenase activating protein	Homo sapiens	9	Protein	MAPEG	high	94963	CHEMBL3638391
CHEMBL3693196	2026427	CHEMBL3693196	2026427		BDBM169056	411.46	3.44	95.08	0	CNS(=O)(=O)c1ccccc1c2ccc(c(F)c2)c3cnc4[nH]cc(CO)c4c3	15873187	Ki	=	3	nM	8.52	Ki	=	3	nM			0	BAO_0000192	UO_0000065	http://www.openphacts.org/units/Nanomolar	1528786	CHEMBL3706373	B	Homogeneous Time Resolved Fluorescence Assay: The assay below is used to test the modulatory activity of compounds against FLAP. Human and mouse FLAP-encoding DNA was amplified by polymerase chain reaction and cloned into pFastBacl (Invitrogen) with a NH2-terminal 6-His tag for expression in Spodoptera frugiperda (Sf-9) cells. FLAP-containing membranes were prepared as was a FITC-labeled FLAP mod…	37	BindingDB Database	Homo sapiens		9606	Autocuration	BAO_0000019	10102	CHEMBL4550	SINGLE PROTEIN	P20292	5-lipoxygenase activating protein	Homo sapiens	9	Protein	MAPEG	high	94963	CHEMBL3638391
CHEMBL3697194	2030465	CHEMBL3697194	2030465		BDBM169109	322.34	2.89	80.9	0	CNC(=O)c1ccccc1c2ccc(c(F)c2)c3cnc(N)cn3	15874411	Ki	=	1939	nM	5.71	Ki	=	1939	nM			0	BAO_0000192	UO_0000065	http://www.openphacts.org/units/Nanomolar	1528786	CHEMBL3706373	B	Homogeneous Time Resolved Fluorescence Assay: The assay below is used to test the modulatory activity of compounds against FLAP. Human and mouse FLAP-encoding DNA was amplified by polymerase chain reaction and cloned into pFastBacl (Invitrogen) with a NH2-terminal 6-His tag for expression in Spodoptera frugiperda (Sf-9) cells. FLAP-containing membranes were prepared as was a FITC-labeled FLAP mod…	37	BindingDB Database	Homo sapiens		9606	Autocuration	BAO_0000019	10102	CHEMBL4550	SINGLE PROTEIN	P20292	5-lipoxygenase activating protein	Homo sapiens	9	Protein	MAPEG	high	94963	CHEMBL3638391
CHEMBL3697206	2030477	CHEMBL3697206	2030477		BDBM169121	446.4	4.02	81.34	0	Nc1ncc(cn1)c2ccc(cc2F)c3ccc(cc3C(=O)N4CCOCC4)C(F)(F)F	15874423	Ki	=	348	nM	6.46	Ki	=	348	nM			0	BAO_0000192	UO_0000065	http://www.openphacts.org/units/Nanomolar	1528786	CHEMBL3706373	B	Homogeneous Time Resolved Fluorescence Assay: The assay below is used to test the modulatory activity of compounds against FLAP. Human and mouse FLAP-encoding DNA was amplified by polymerase chain reaction and cloned into pFastBacl (Invitrogen) with a NH2-terminal 6-His tag for expression in Spodoptera frugiperda (Sf-9) cells. FLAP-containing membranes were prepared as was a FITC-labeled FLAP mod…	37	BindingDB Database	Homo sapiens		9606	Autocuration	BAO_0000019	10102	CHEMBL4550	SINGLE PROTEIN	P20292	5-lipoxygenase activating protein	Homo sapiens	9	Protein	MAPEG	high	94963	CHEMBL3638391
CHEMBL3697212	2030483	CHEMBL3697212	2030483		BDBM169127	374.38	3.7	112.83	0	Nc1ccnc(Oc2ccccc2c3ccc(c(F)c3)c4cnc(N)cn4)n1	17693257	Ki	=	5	nM	8.3	Ki	=	5	nM	313057		0	BAO_0000192	UO_0000065	http://www.openphacts.org/units/Nanomolar	1528786	CHEMBL3706373	B	Homogeneous Time Resolved Fluorescence Assay: The assay below is used to test the modulatory activity of compounds against FLAP. Human and mouse FLAP-encoding DNA was amplified by polymerase chain reaction and cloned into pFastBacl (Invitrogen) with a NH2-terminal 6-His tag for expression in Spodoptera frugiperda (Sf-9) cells. FLAP-containing membranes were prepared as was a FITC-labeled FLAP mod…	37	BindingDB Database	Homo sapiens		9606	Autocuration	BAO_0000019	10102	CHEMBL4550	SINGLE PROTEIN	P20292	5-lipoxygenase activating protein	Homo sapiens	9	Protein	MAPEG	high	94963	CHEMBL3638391
CHEMBL3697237	2030509	CHEMBL3697237	2030509		BDBM169154	442.38	4.72	112.83	0	Nc1cnc(cn1)c2ccc(cc2F)c3ccc(cc3Oc4ccnc(N)n4)C(F)(F)F	17693283	Ki	=	2	nM	8.7	Ki	=	2	nM	313083		0	BAO_0000192	UO_0000065	http://www.openphacts.org/units/Nanomolar	1528786	CHEMBL3706373	B	Homogeneous Time Resolved Fluorescence Assay: The assay below is used to test the modulatory activity of compounds against FLAP. Human and mouse FLAP-encoding DNA was amplified by polymerase chain reaction and cloned into pFastBacl (Invitrogen) with a NH2-terminal 6-His tag for expression in Spodoptera frugiperda (Sf-9) cells. FLAP-containing membranes were prepared as was a FITC-labeled FLAP mod…	37	BindingDB Database	Homo sapiens		9606	Autocuration	BAO_0000019	10102	CHEMBL4550	SINGLE PROTEIN	P20292	5-lipoxygenase activating protein	Homo sapiens	9	Protein	MAPEG	high	94963	CHEMBL3638391
CHEMBL3697295	2030567	CHEMBL3697295	2030567		BDBM169217	383.39	4.59	97.71	0	Nc1ncc(cn1)c2ccc(cc2F)c3ccccc3Oc4cccc(n4)C#N	17693342	Ki	=	14.6	nM	7.84	Ki	=	14.6	nM	313142		0	BAO_0000192	UO_0000065	http://www.openphacts.org/units/Nanomolar	1528786	CHEMBL3706373	B	Homogeneous Time Resolved Fluorescence Assay: The assay below is used to test the modulatory activity of compounds against FLAP. Human and mouse FLAP-encoding DNA was amplified by polymerase chain reaction and cloned into pFastBacl (Invitrogen) with a NH2-terminal 6-His tag for expression in Spodoptera frugiperda (Sf-9) cells. FLAP-containing membranes were prepared as was a FITC-labeled FLAP mod…	37	BindingDB Database	Homo sapiens		9606	Autocuration	BAO_0000019	10102	CHEMBL4550	SINGLE PROTEIN	P20292	5-lipoxygenase activating protein	Homo sapiens	9	Protein	MAPEG	high	94963	CHEMBL3638391
CHEMBL3697306	2030578	CHEMBL3697306	2030578		BDBM169229	364.42	3.66	73.06	0	Nc1cnc(cn1)c2ccc(cc2F)c3ccccc3OC4CCNCC4	17693353	Ki	=	1895	nM	5.72	Ki	=	1895	nM	313153		0	BAO_0000192	UO_0000065	http://www.openphacts.org/units/Nanomolar	1528786	CHEMBL3706373	B	Homogeneous Time Resolved Fluorescence Assay: The assay below is used to test the modulatory activity of compounds against FLAP. Human and mouse FLAP-encoding DNA was amplified by polymerase chain reaction and cloned into pFastBacl (Invitrogen) with a NH2-terminal 6-His tag for expression in Spodoptera frugiperda (Sf-9) cells. FLAP-containing membranes were prepared as was a FITC-labeled FLAP mod…	37	BindingDB Database	Homo sapiens		9606	Autocuration	BAO_0000019	10102	CHEMBL4550	SINGLE PROTEIN	P20292	5-lipoxygenase activating protein	Homo sapiens	9	Protein	MAPEG	high	94963	CHEMBL3638391
CHEMBL3697309	2030581	CHEMBL3697309	2030581		BDBM60485	364.42	3.66	73.06	0	Nc1ncc(cn1)c2ccc(cc2F)c3ccccc3O[C@H]4CCCNC4	17610846	Ki	>	10000	nM		Ki	>	10000	nM	221938		0	BAO_0000192	UO_0000065	http://www.openphacts.org/units/Nanomolar	1528786	CHEMBL3706373	B	Homogeneous Time Resolved Fluorescence Assay: The assay below is used to test the modulatory activity of compounds against FLAP. Human and mouse FLAP-encoding DNA was amplified by polymerase chain reaction and cloned into pFastBacl (Invitrogen) with a NH2-terminal 6-His tag for expression in Spodoptera frugiperda (Sf-9) cells. FLAP-containing membranes were prepared as was a FITC-labeled FLAP mod…	37	BindingDB Database	Homo sapiens		9606	Autocuration	BAO_0000019	10102	CHEMBL4550	SINGLE PROTEIN	P20292	5-lipoxygenase activating protein	Homo sapiens	9	Protein			94963	CHEMBL3638391
CHEMBL3697320	2030592	CHEMBL3697320	2030592		BDBM169247	326.33	2.3	94.15	0	Nc1cnc(cn1)c2ccc(cc2F)c3cccnc3OCCO	15874539	Ki	=	831.6	nM	6.08	Ki	=	831.6	nM			0	BAO_0000192	UO_0000065	http://www.openphacts.org/units/Nanomolar	1528786	CHEMBL3706373	B	Homogeneous Time Resolved Fluorescence Assay: The assay below is used to test the modulatory activity of compounds against FLAP. Human and mouse FLAP-encoding DNA was amplified by polymerase chain reaction and cloned into pFastBacl (Invitrogen) with a NH2-terminal 6-His tag for expression in Spodoptera frugiperda (Sf-9) cells. FLAP-containing membranes were prepared as was a FITC-labeled FLAP mod…	37	BindingDB Database	Homo sapiens		9606	Autocuration	BAO_0000019	10102	CHEMBL4550	SINGLE PROTEIN	P20292	5-lipoxygenase activating protein	Homo sapiens	9	Protein	MAPEG	high	94963	CHEMBL3638391
CHEMBL3697330	2030603	CHEMBL3697330	2030603		BDBM169258	425.49	3.3	85.52	0	Nc1ccc(cn1)c2ccc(cc2F)c3ccccc3S(=O)(=O)N4C[C@@H]5C[C@H]4CO5	17693378	Ki	=	5.8	nM	8.24	Ki	=	5.8	nM	313178		0	BAO_0000192	UO_0000065	http://www.openphacts.org/units/Nanomolar	1528786	CHEMBL3706373	B	Homogeneous Time Resolved Fluorescence Assay: The assay below is used to test the modulatory activity of compounds against FLAP. Human and mouse FLAP-encoding DNA was amplified by polymerase chain reaction and cloned into pFastBacl (Invitrogen) with a NH2-terminal 6-His tag for expression in Spodoptera frugiperda (Sf-9) cells. FLAP-containing membranes were prepared as was a FITC-labeled FLAP mod…	37	BindingDB Database	Homo sapiens		9606	Autocuration	BAO_0000019	10102	CHEMBL4550	SINGLE PROTEIN	P20292	5-lipoxygenase activating protein	Homo sapiens	9	Protein	MAPEG	high	94963	CHEMBL3638391
CHEMBL3697346	2030619	CHEMBL3697346	2030619		BDBM169274	431.47	3.21	102.07	0	Nc1ncc(cn1)c2ccc(cn2)c3ccccc3S(=O)(=O)N4CCCC(F)(F)C4	15874566	Ki	=	131.6	nM	6.88	Ki	=	131.6	nM			0	BAO_0000192	UO_0000065	http://www.openphacts.org/units/Nanomolar	1528786	CHEMBL3706373	B	Homogeneous Time Resolved Fluorescence Assay: The assay below is used to test the modulatory activity of compounds against FLAP. Human and mouse FLAP-encoding DNA was amplified by polymerase chain reaction and cloned into pFastBacl (Invitrogen) with a NH2-terminal 6-His tag for expression in Spodoptera frugiperda (Sf-9) cells. FLAP-containing membranes were prepared as was a FITC-labeled FLAP mod…	37	BindingDB Database	Homo sapiens		9606	Autocuration	BAO_0000019	10102	CHEMBL4550	SINGLE PROTEIN	P20292	5-lipoxygenase activating protein	Homo sapiens	9	Protein	MAPEG	high	94963	CHEMBL3638391
CHEMBL3697366	2030639	CHEMBL3697366	2030639		BDBM169295	327.38	3.27	68.87	0	C[S+]([O-])c1ccccc1c2ccc(c(F)c2)c3cnc(N)cn3	15874586	Ki	>	10000	nM		Ki	>	10000	nM			0	BAO_0000192	UO_0000065	http://www.openphacts.org/units/Nanomolar	1528786	CHEMBL3706373	B	Homogeneous Time Resolved Fluorescence Assay: The assay below is used to test the modulatory activity of compounds against FLAP. Human and mouse FLAP-encoding DNA was amplified by polymerase chain reaction and cloned into pFastBacl (Invitrogen) with a NH2-terminal 6-His tag for expression in Spodoptera frugiperda (Sf-9) cells. FLAP-containing membranes were prepared as was a FITC-labeled FLAP mod…	37	BindingDB Database	Homo sapiens		9606	Autocuration	BAO_0000019	10102	CHEMBL4550	SINGLE PROTEIN	P20292	5-lipoxygenase activating protein	Homo sapiens	9	Protein			94963	CHEMBL3638391
CHEMBL3704187	2037529	CHEMBL3704187	2037529		BDBM166943	367.4	4.85	61.03	0	Nc1cnc(cn1)c2ccc(C3CCC3)c(OCc4cccc(F)c4)c2F	17691075	Ki	=	224	nM	6.65	Ki	=	224	nM	310598		0	BAO_0000192	UO_0000065	http://www.openphacts.org/units/Nanomolar	1528727	CHEMBL3705828	B	Homogeneous Time Resolved Fluorescence Assay: The assay below is used to test the modulatory activity of compounds against FLAP. Human and mouse FLAP-encoding DNA was amplified by polymerase chain reaction and cloned into pFastBac1 (Invitrogen) with a NH2-terminal 6-His tag for expression in Spodoptera frugiperda (Sf-9) cells. FLAP-containing membranes were prepared as was a FITC-labeled FLAP mod…	37	BindingDB Database	Homo sapiens		9606	Autocuration	BAO_0000019	10102	CHEMBL4550	SINGLE PROTEIN	P20292	5-lipoxygenase activating protein	Homo sapiens	9	Protein	MAPEG	high	94947	CHEMBL3638946
CHEMBL3704199	2037541	CHEMBL3704199	2037541		BDBM166955	377.46	5.33	61.03	1	Cc1ccc(COc2c(F)c(ccc2C3CCC3)c4cnc(N)cn4)cc1C	15864476	Ki	=	250	nM	6.6	Ki	=	250	nM			0	BAO_0000192	UO_0000065	http://www.openphacts.org/units/Nanomolar	1528727	CHEMBL3705828	B	Homogeneous Time Resolved Fluorescence Assay: The assay below is used to test the modulatory activity of compounds against FLAP. Human and mouse FLAP-encoding DNA was amplified by polymerase chain reaction and cloned into pFastBac1 (Invitrogen) with a NH2-terminal 6-His tag for expression in Spodoptera frugiperda (Sf-9) cells. FLAP-containing membranes were prepared as was a FITC-labeled FLAP mod…	37	BindingDB Database	Homo sapiens		9606	Autocuration	BAO_0000019	10102	CHEMBL4550	SINGLE PROTEIN	P20292	5-lipoxygenase activating protein	Homo sapiens	9	Protein	MAPEG	high	94947	CHEMBL3638946
CHEMBL3704220	2037562	CHEMBL3704220	2037562		BDBM166976	384.42	2.16	111.97	0	Nc1cnc(cn1)c2ccc(C3CCC3)c(OCC(O)Cn4cncn4)c2F	15864497	Ki	=	315	nM	6.5	Ki	=	315	nM			0	BAO_0000192	UO_0000065	http://www.openphacts.org/units/Nanomolar	1528727	CHEMBL3705828	B	Homogeneous Time Resolved Fluorescence Assay: The assay below is used to test the modulatory activity of compounds against FLAP. Human and mouse FLAP-encoding DNA was amplified by polymerase chain reaction and cloned into pFastBac1 (Invitrogen) with a NH2-terminal 6-His tag for expression in Spodoptera frugiperda (Sf-9) cells. FLAP-containing membranes were prepared as was a FITC-labeled FLAP mod…	37	BindingDB Database	Homo sapiens		9606	Autocuration	BAO_0000019	10102	CHEMBL4550	SINGLE PROTEIN	P20292	5-lipoxygenase activating protein	Homo sapiens	9	Protein	MAPEG	high	94947	CHEMBL3638946
CHEMBL3704241	2037583	CHEMBL3704241	2037583		BDBM166997	349.41	4.71	61.03	0	Nc1cnc(cn1)c2ccc(C3CCC3)c(OCc4ccccc4)c2F	17691129	Ki	=	37	nM	7.43	Ki	=	37	nM	310652		0	BAO_0000192	UO_0000065	http://www.openphacts.org/units/Nanomolar	1528727	CHEMBL3705828	B	Homogeneous Time Resolved Fluorescence Assay: The assay below is used to test the modulatory activity of compounds against FLAP. Human and mouse FLAP-encoding DNA was amplified by polymerase chain reaction and cloned into pFastBac1 (Invitrogen) with a NH2-terminal 6-His tag for expression in Spodoptera frugiperda (Sf-9) cells. FLAP-containing membranes were prepared as was a FITC-labeled FLAP mod…	37	BindingDB Database	Homo sapiens		9606	Autocuration	BAO_0000019	10102	CHEMBL4550	SINGLE PROTEIN	P20292	5-lipoxygenase activating protein	Homo sapiens	9	Protein	MAPEG	high	94947	CHEMBL3638946
CHEMBL3704244	2037586	CHEMBL3704244	2037586		BDBM167000	366.4	3.61	112.83	0	Cc1cc(N)nc(Oc2c(F)c(ccc2C3CCC3)c4cnc(N)cn4)n1	17691132	Ki	=	5	nM	8.3	Ki	=	5	nM	310655		0	BAO_0000192	UO_0000065	http://www.openphacts.org/units/Nanomolar	1528727	CHEMBL3705828	B	Homogeneous Time Resolved Fluorescence Assay: The assay below is used to test the modulatory activity of compounds against FLAP. Human and mouse FLAP-encoding DNA was amplified by polymerase chain reaction and cloned into pFastBac1 (Invitrogen) with a NH2-terminal 6-His tag for expression in Spodoptera frugiperda (Sf-9) cells. FLAP-containing membranes were prepared as was a FITC-labeled FLAP mod…	37	BindingDB Database	Homo sapiens		9606	Autocuration	BAO_0000019	10102	CHEMBL4550	SINGLE PROTEIN	P20292	5-lipoxygenase activating protein	Homo sapiens	9	Protein	MAPEG	high	94947	CHEMBL3638946
CHEMBL3704255	2037597	CHEMBL3704255	2037597		BDBM167013	382.4	3.31	122.06	0	COc1cc(Oc2c(F)c(ccc2C3CCC3)c4cnc(N)cn4)nc(N)n1	17691143	Ki	=	6	nM	8.22	Ki	=	6	nM	310666		0	BAO_0000192	UO_0000065	http://www.openphacts.org/units/Nanomolar	1528727	CHEMBL3705828	B	Homogeneous Time Resolved Fluorescence Assay: The assay below is used to test the modulatory activity of compounds against FLAP. Human and mouse FLAP-encoding DNA was amplified by polymerase chain reaction and cloned into pFastBac1 (Invitrogen) with a NH2-terminal 6-His tag for expression in Spodoptera frugiperda (Sf-9) cells. FLAP-containing membranes were prepared as was a FITC-labeled FLAP mod…	37	BindingDB Database	Homo sapiens		9606	Autocuration	BAO_0000019	10102	CHEMBL4550	SINGLE PROTEIN	P20292	5-lipoxygenase activating protein	Homo sapiens	9	Protein	MAPEG	high	94947	CHEMBL3638946
CHEMBL3704267	2037610	CHEMBL3704267	2037610		BDBM167026	361.38	4.19	97.71	0	Nc1cnc(cn1)c2ccc(C3CCC3)c(Oc4cccnc4C#N)c2F	15864545	Ki	=	14.8	nM	7.83	Ki	=	14.8	nM			0	BAO_0000192	UO_0000065	http://www.openphacts.org/units/Nanomolar	1528727	CHEMBL3705828	B	Homogeneous Time Resolved Fluorescence Assay: The assay below is used to test the modulatory activity of compounds against FLAP. Human and mouse FLAP-encoding DNA was amplified by polymerase chain reaction and cloned into pFastBac1 (Invitrogen) with a NH2-terminal 6-His tag for expression in Spodoptera frugiperda (Sf-9) cells. FLAP-containing membranes were prepared as was a FITC-labeled FLAP mod…	37	BindingDB Database	Homo sapiens		9606	Autocuration	BAO_0000019	10102	CHEMBL4550	SINGLE PROTEIN	P20292	5-lipoxygenase activating protein	Homo sapiens	9	Protein	MAPEG	high	94947	CHEMBL3638946
CHEMBL3704282	2037625	CHEMBL3704282	2037625		BDBM167042	404.37	5.34	73.92	1	Nc1cnc(cn1)c2ccc(C3CCC3)c(Oc4ccc(nc4)C(F)(F)F)c2F	15864561	Ki	=	297	nM	6.53	Ki	=	297	nM			0	BAO_0000192	UO_0000065	http://www.openphacts.org/units/Nanomolar	1528727	CHEMBL3705828	B	Homogeneous Time Resolved Fluorescence Assay: The assay below is used to test the modulatory activity of compounds against FLAP. Human and mouse FLAP-encoding DNA was amplified by polymerase chain reaction and cloned into pFastBac1 (Invitrogen) with a NH2-terminal 6-His tag for expression in Spodoptera frugiperda (Sf-9) cells. FLAP-containing membranes were prepared as was a FITC-labeled FLAP mod…	37	BindingDB Database	Homo sapiens		9606	Autocuration	BAO_0000019	10102	CHEMBL4550	SINGLE PROTEIN	P20292	5-lipoxygenase activating protein	Homo sapiens	9	Protein	MAPEG	high	94947	CHEMBL3638946
CHEMBL3704286	2037629	CHEMBL3704286	2037629		BDBM167046	438.48	4.88	99.53	0	CS(=O)(=O)c1ccc(Oc2c(F)c(ccc2C3CCC3)c4cnc(N)cn4)c(c1)[N+]#[C-]	17691176	Ki	=	17	nM	7.77	Ki	=	17	nM	310699		0	BAO_0000192	UO_0000065	http://www.openphacts.org/units/Nanomolar	1528727	CHEMBL3705828	B	Homogeneous Time Resolved Fluorescence Assay: The assay below is used to test the modulatory activity of compounds against FLAP. Human and mouse FLAP-encoding DNA was amplified by polymerase chain reaction and cloned into pFastBac1 (Invitrogen) with a NH2-terminal 6-His tag for expression in Spodoptera frugiperda (Sf-9) cells. FLAP-containing membranes were prepared as was a FITC-labeled FLAP mod…	37	BindingDB Database	Homo sapiens		9606	Autocuration	BAO_0000019	10102	CHEMBL4550	SINGLE PROTEIN	P20292	5-lipoxygenase activating protein	Homo sapiens	9	Protein	MAPEG	high	94947	CHEMBL3638946
CHEMBL3704292	2037635	CHEMBL3704292	2037635		BDBM167052	392.44	3.92	90.05	0	Nc1cnc(cn1)c2ccc(C3CCC3)c(Oc4cc(ncn4)N5CCC5)c2F	17691182	Ki	=	5.5	nM	8.26	Ki	=	5.5	nM	310705		0	BAO_0000192	UO_0000065	http://www.openphacts.org/units/Nanomolar	1528727	CHEMBL3705828	B	Homogeneous Time Resolved Fluorescence Assay: The assay below is used to test the modulatory activity of compounds against FLAP. Human and mouse FLAP-encoding DNA was amplified by polymerase chain reaction and cloned into pFastBac1 (Invitrogen) with a NH2-terminal 6-His tag for expression in Spodoptera frugiperda (Sf-9) cells. FLAP-containing membranes were prepared as was a FITC-labeled FLAP mod…	37	BindingDB Database	Homo sapiens		9606	Autocuration	BAO_0000019	10102	CHEMBL4550	SINGLE PROTEIN	P20292	5-lipoxygenase activating protein	Homo sapiens	9	Protein	MAPEG	high	94947	CHEMBL3638946
CHEMBL3704324	2037667	CHEMBL3704324	2037667		BDBM167084	380.38	2.81	129.9	0	NC(=O)c1ccnc(Oc2c(F)c(ccc2C3CCC3)c4cnc(N)nc4)n1	15864603	Ki	=	205.3	nM	6.69	Ki	=	205.3	nM			0	BAO_0000192	UO_0000065	http://www.openphacts.org/units/Nanomolar	1528727	CHEMBL3705828	B	Homogeneous Time Resolved Fluorescence Assay: The assay below is used to test the modulatory activity of compounds against FLAP. Human and mouse FLAP-encoding DNA was amplified by polymerase chain reaction and cloned into pFastBac1 (Invitrogen) with a NH2-terminal 6-His tag for expression in Spodoptera frugiperda (Sf-9) cells. FLAP-containing membranes were prepared as was a FITC-labeled FLAP mod…	37	BindingDB Database	Homo sapiens		9606	Autocuration	BAO_0000019	10102	CHEMBL4550	SINGLE PROTEIN	P20292	5-lipoxygenase activating protein	Homo sapiens	9	Protein	MAPEG	high	94947	CHEMBL3638946
CHEMBL76750	126082	CHEMBL76750	126082		13	587.19	9.01	64.35	2	CC(C)(C)Sc1c(CC(C)(C)C(=O)O)n(Cc2ccc(Cl)cc2)c3cccc(OCc4ccc5ccccc5n4)c13	840995	IC50	=	85	nM	7.07	IC50	=	85	nM			0	BAO_0000190	UO_0000065	http://www.openphacts.org/units/Nanomolar	4309	CHEMBL618417	B	Measuring the affinity of leukotriene synthesis inhibitor for 5-lipoxygenase activating protein by using [125I]L-691831 as radioligand.	1	Scientific Literature				Expert	BAO_0000357	10102	CHEMBL4550	SINGLE PROTEIN	P20292	5-lipoxygenase activating protein	Homo sapiens	8	Homologous protein			3278	CHEMBL1131844
CHEMBL3684676	2017821	CHEMBL3684676	2017821		BDBM104511	443.47	1.93	171.62	0	NC(=O)CNc1ccc(cn1)c2onc(n2)C3(CCC3)c4ccc(nc4)c5cnc(N)nc5	17611612	IC50	=	5	nM	8.3	IC50	=	5	nM	223022		0	BAO_0000190	UO_0000065	http://www.openphacts.org/units/Nanomolar	1527880	CHEMBL3705124	B	Binding Assay: Compounds area assessed for the ability to bind to FLAP in a binding assay that measures compound-specific displacement of an iodinated (125I) FLAP inhibitor via a scintillaion proximity assay format (adapted from S. Charleson et. al., Mol. Pharmacol., 1992,41 873-879).	37	BindingDB Database	Homo sapiens		9606	Autocuration	BAO_0000357	10102	CHEMBL4550	SINGLE PROTEIN	P20292	5-lipoxygenase activating protein	Homo sapiens	9	Protein	MAPEG	high	94176	CHEMBL3639124
CHEMBL3684682	2017827	CHEMBL3684682	2017827		BDBM104517	414.47	3.47	128.53	0	CCNc1ccc(cn1)c2onc(n2)C3(CCC3)c4ccc(nc4)c5cnc(N)nc5	17611618	IC50	=	2	nM	8.7	IC50	=	2	nM	223028		0	BAO_0000190	UO_0000065	http://www.openphacts.org/units/Nanomolar	1527880	CHEMBL3705124	B	Binding Assay: Compounds area assessed for the ability to bind to FLAP in a binding assay that measures compound-specific displacement of an iodinated (125I) FLAP inhibitor via a scintillaion proximity assay format (adapted from S. Charleson et. al., Mol. Pharmacol., 1992,41 873-879).	37	BindingDB Database	Homo sapiens		9606	Autocuration	BAO_0000357	10102	CHEMBL4550	SINGLE PROTEIN	P20292	5-lipoxygenase activating protein	Homo sapiens	9	Protein	MAPEG	high	94176	CHEMBL3639124
CHEMBL3684686	2017831	CHEMBL3684686	2017831		BDBM104521	458.53	3.22	148.76	0	CC(C)(O)CNc1ccc(cn1)c2onc(n2)C3(CCC3)c4ccc(nc4)c5cnc(N)nc5	17611622	IC50	=	2.1	nM	8.68	IC50	=	2.1	nM	223032		0	BAO_0000190	UO_0000065	http://www.openphacts.org/units/Nanomolar	1527880	CHEMBL3705124	B	Binding Assay: Compounds area assessed for the ability to bind to FLAP in a binding assay that measures compound-specific displacement of an iodinated (125I) FLAP inhibitor via a scintillaion proximity assay format (adapted from S. Charleson et. al., Mol. Pharmacol., 1992,41 873-879).	37	BindingDB Database	Homo sapiens		9606	Autocuration	BAO_0000357	10102	CHEMBL4550	SINGLE PROTEIN	P20292	5-lipoxygenase activating protein	Homo sapiens	9	Protein	MAPEG	high	94176	CHEMBL3639124
CHEMBL3684691	2017836	CHEMBL3684691	2017836		BDBM104526	449.5	2.29	163.77	0	Nc1ncc(cn1)c2ccc(cn2)C3(CCC3)c4noc(n4)c5ccc(cc5)S(=O)(=O)N	17611627	IC50	=	8.7	nM	8.06	IC50	=	8.7	nM	223037		0	BAO_0000190	UO_0000065	http://www.openphacts.org/units/Nanomolar	1527880	CHEMBL3705124	B	Binding Assay: Compounds area assessed for the ability to bind to FLAP in a binding assay that measures compound-specific displacement of an iodinated (125I) FLAP inhibitor via a scintillaion proximity assay format (adapted from S. Charleson et. al., Mol. Pharmacol., 1992,41 873-879).	37	BindingDB Database	Homo sapiens		9606	Autocuration	BAO_0000357	10102	CHEMBL4550	SINGLE PROTEIN	P20292	5-lipoxygenase activating protein	Homo sapiens	9	Protein	MAPEG	high	94176	CHEMBL3639124
CHEMBL3684692	2017837	CHEMBL3684692	2017837		BDBM104527	456.51	2.97	148.76	0	Nc1ncc(cn1)c2ccc(cn2)C3(CCC3)c4noc(n4)c5ccc(NCC6(O)CC6)nc5	17611628	IC50	=	1.8	nM	8.74	IC50	=	1.8	nM	223038		0	BAO_0000190	UO_0000065	http://www.openphacts.org/units/Nanomolar	1527880	CHEMBL3705124	B	Binding Assay: Compounds area assessed for the ability to bind to FLAP in a binding assay that measures compound-specific displacement of an iodinated (125I) FLAP inhibitor via a scintillaion proximity assay format (adapted from S. Charleson et. al., Mol. Pharmacol., 1992,41 873-879).	37	BindingDB Database	Homo sapiens		9606	Autocuration	BAO_0000357	10102	CHEMBL4550	SINGLE PROTEIN	P20292	5-lipoxygenase activating protein	Homo sapiens	9	Protein	MAPEG	high	94176	CHEMBL3639124
CHEMBL3684699	2017844	CHEMBL3684699	2017844		BDBM104534	411.43	2.68	133.8	0	Nc1ncc(cn1)c2ccc(cn2)C3(CCC3)c4noc(n4)c5cnn6cccnc56	17611635	IC50	=	4	nM	8.4	IC50	=	4	nM	223045		0	BAO_0000190	UO_0000065	http://www.openphacts.org/units/Nanomolar	1527880	CHEMBL3705124	B	Binding Assay: Compounds area assessed for the ability to bind to FLAP in a binding assay that measures compound-specific displacement of an iodinated (125I) FLAP inhibitor via a scintillaion proximity assay format (adapted from S. Charleson et. al., Mol. Pharmacol., 1992,41 873-879).	37	BindingDB Database	Homo sapiens		9606	Autocuration	BAO_0000357	10102	CHEMBL4550	SINGLE PROTEIN	P20292	5-lipoxygenase activating protein	Homo sapiens	9	Protein	MAPEG	high	94176	CHEMBL3639124
CHEMBL3684701	2017846	CHEMBL3684701	2017846		BDBM104536	410.44	3.29	120.91	0	Nc1ncc(cn1)c2ccc(cn2)C3(CCC3)c4noc(n4)c5ccc6nccn6c5	15820681	IC50	=	12.4	nM	7.91	IC50	=	12.4	nM			0	BAO_0000190	UO_0000065	http://www.openphacts.org/units/Nanomolar	1527880	CHEMBL3705124	B	Binding Assay: Compounds area assessed for the ability to bind to FLAP in a binding assay that measures compound-specific displacement of an iodinated (125I) FLAP inhibitor via a scintillaion proximity assay format (adapted from S. Charleson et. al., Mol. Pharmacol., 1992,41 873-879).	37	BindingDB Database	Homo sapiens		9606	Autocuration	BAO_0000357	10102	CHEMBL4550	SINGLE PROTEIN	P20292	5-lipoxygenase activating protein	Homo sapiens	9	Protein	MAPEG	high	94176	CHEMBL3639124
CHEMBL3684717	2017862	CHEMBL3684717	2017862		BDBM104552	456.51	2.61	139.97	0	Nc1ncc(cn1)c2ccc(cn2)C3(CCC3)c4noc(n4)c5ccc(nc5)N6CC[C@@H](O)C6	17611653	IC50	=	1.2	nM	8.92	IC50	=	1.2	nM	223063		0	BAO_0000190	UO_0000065	http://www.openphacts.org/units/Nanomolar	1527880	CHEMBL3705124	B	Binding Assay: Compounds area assessed for the ability to bind to FLAP in a binding assay that measures compound-specific displacement of an iodinated (125I) FLAP inhibitor via a scintillaion proximity assay format (adapted from S. Charleson et. al., Mol. Pharmacol., 1992,41 873-879).	37	BindingDB Database	Homo sapiens		9606	Autocuration	BAO_0000357	10102	CHEMBL4550	SINGLE PROTEIN	P20292	5-lipoxygenase activating protein	Homo sapiens	9	Protein	MAPEG	high	94176	CHEMBL3639124
CHEMBL3684725	2017870	CHEMBL3684725	2017870		BDBM104560	492.57	2.49	162.67	1	CS(=O)(=O)CCNc1ccc(cn1)c2onc(n2)C3(CCC3)c4ccc(nc4)c5cnc(N)nc5	17611661	IC50	=	4.8	nM	8.32	IC50	=	4.8	nM	223071		0	BAO_0000190	UO_0000065	http://www.openphacts.org/units/Nanomolar	1527880	CHEMBL3705124	B	Binding Assay: Compounds area assessed for the ability to bind to FLAP in a binding assay that measures compound-specific displacement of an iodinated (125I) FLAP inhibitor via a scintillaion proximity assay format (adapted from S. Charleson et. al., Mol. Pharmacol., 1992,41 873-879).	37	BindingDB Database	Homo sapiens		9606	Autocuration	BAO_0000357	10102	CHEMBL4550	SINGLE PROTEIN	P20292	5-lipoxygenase activating protein	Homo sapiens	9	Protein	MAPEG	high	94176	CHEMBL3639124
CHEMBL3684731	2017876	CHEMBL3684731	2017876		BDBM104566	415.46	2.86	141.42	0	CCNc1cnc(cn1)c2onc(n2)C3(CCC3)c4ccc(nc4)c5cnc(N)nc5	15820711	IC50	=	2.4	nM	8.62	IC50	=	2.4	nM			0	BAO_0000190	UO_0000065	http://www.openphacts.org/units/Nanomolar	1527880	CHEMBL3705124	B	Binding Assay: Compounds area assessed for the ability to bind to FLAP in a binding assay that measures compound-specific displacement of an iodinated (125I) FLAP inhibitor via a scintillaion proximity assay format (adapted from S. Charleson et. al., Mol. Pharmacol., 1992,41 873-879).	37	BindingDB Database	Homo sapiens		9606	Autocuration	BAO_0000357	10102	CHEMBL4550	SINGLE PROTEIN	P20292	5-lipoxygenase activating protein	Homo sapiens	9	Protein	MAPEG	high	94176	CHEMBL3639124
CHEMBL3684731	2017876	CHEMBL3684731	2017876		BDBM104566	415.46	2.86	141.42	0	CCNc1cnc(cn1)c2onc(n2)C3(CCC3)c4ccc(nc4)c5cnc(N)nc5	17611667	IC50	=	2.4	nM	8.62	IC50	=	2.4	nM	223077		0	BAO_0000190	UO_0000065	http://www.openphacts.org/units/Nanomolar	1527880	CHEMBL3705124	B	Binding Assay: Compounds area assessed for the ability to bind to FLAP in a binding assay that measures compound-specific displacement of an iodinated (125I) FLAP inhibitor via a scintillaion proximity assay format (adapted from S. Charleson et. al., Mol. Pharmacol., 1992,41 873-879).	37	BindingDB Database	Homo sapiens		9606	Autocuration	BAO_0000357	10102	CHEMBL4550	SINGLE PROTEIN	P20292	5-lipoxygenase activating protein	Homo sapiens	9	Protein	MAPEG	high	94176	CHEMBL3639124
CHEMBL3684742	2017887	CHEMBL3684742	2017887		BDBM104577	424.42	3.1	121.43	0	Nc1ncc(cn1)c2ccc(cn2)C3(CCC3)c4noc(n4)c5cnn(CC(F)F)c5	17611678	IC50	=	6.1	nM	8.21	IC50	=	6.1	nM	223088		0	BAO_0000190	UO_0000065	http://www.openphacts.org/units/Nanomolar	1527880	CHEMBL3705124	B	Binding Assay: Compounds area assessed for the ability to bind to FLAP in a binding assay that measures compound-specific displacement of an iodinated (125I) FLAP inhibitor via a scintillaion proximity assay format (adapted from S. Charleson et. al., Mol. Pharmacol., 1992,41 873-879).	37	BindingDB Database	Homo sapiens		9606	Autocuration	BAO_0000357	10102	CHEMBL4550	SINGLE PROTEIN	P20292	5-lipoxygenase activating protein	Homo sapiens	9	Protein	MAPEG	high	94176	CHEMBL3639124
CHEMBL3684758	2017904	CHEMBL3684758	2017904		BDBM104595	401.43	3.04	125.73	0	COc1ccncc1c2onc(n2)C3(CCC3)c4ccc(nc4)c5cnc(N)nc5	15820740	IC50	=	18	nM	7.75	IC50	=	18	nM			0	BAO_0000190	UO_0000065	http://www.openphacts.org/units/Nanomolar	1527880	CHEMBL3705124	B	Binding Assay: Compounds area assessed for the ability to bind to FLAP in a binding assay that measures compound-specific displacement of an iodinated (125I) FLAP inhibitor via a scintillaion proximity assay format (adapted from S. Charleson et. al., Mol. Pharmacol., 1992,41 873-879).	37	BindingDB Database	Homo sapiens		9606	Autocuration	BAO_0000357	10102	CHEMBL4550	SINGLE PROTEIN	P20292	5-lipoxygenase activating protein	Homo sapiens	9	Protein	MAPEG	high	94176	CHEMBL3639124
CHEMBL3688432	2021615	CHEMBL3688432	2021615		BDBM168664	412.37	3.79	97.97	0	Nc1cnc(cn1)c2ccc(cc2F)c3ccccc3NS(=O)(=O)C(F)(F)F	17692801	Ki	=	14	nM	7.85	Ki	=	14	nM	312601		0	BAO_0000192	UO_0000065	http://www.openphacts.org/units/Nanomolar	1528786	CHEMBL3706373	B	Homogeneous Time Resolved Fluorescence Assay: The assay below is used to test the modulatory activity of compounds against FLAP. Human and mouse FLAP-encoding DNA was amplified by polymerase chain reaction and cloned into pFastBacl (Invitrogen) with a NH2-terminal 6-His tag for expression in Spodoptera frugiperda (Sf-9) cells. FLAP-containing membranes were prepared as was a FITC-labeled FLAP mod…	37	BindingDB Database	Homo sapiens		9606	Autocuration	BAO_0000019	10102	CHEMBL4550	SINGLE PROTEIN	P20292	5-lipoxygenase activating protein	Homo sapiens	9	Protein	MAPEG	high	94963	CHEMBL3638391
CHEMBL3688435	2021618	CHEMBL3688435	2021618		BDBM168667	414.46	2.55	98.41	0	Nc1cnc(cn1)c2ccc(cc2F)c3ccccc3S(=O)(=O)N4CCOCC4	17692804	Ki	=	7	nM	8.15	Ki	=	7	nM	312604		0	BAO_0000192	UO_0000065	http://www.openphacts.org/units/Nanomolar	1528786	CHEMBL3706373	B	Homogeneous Time Resolved Fluorescence Assay: The assay below is used to test the modulatory activity of compounds against FLAP. Human and mouse FLAP-encoding DNA was amplified by polymerase chain reaction and cloned into pFastBacl (Invitrogen) with a NH2-terminal 6-His tag for expression in Spodoptera frugiperda (Sf-9) cells. FLAP-containing membranes were prepared as was a FITC-labeled FLAP mod…	37	BindingDB Database	Homo sapiens		9606	Autocuration	BAO_0000019	10102	CHEMBL4550	SINGLE PROTEIN	P20292	5-lipoxygenase activating protein	Homo sapiens	9	Protein	MAPEG	high	94963	CHEMBL3638391
CHEMBL3688443	2021626	CHEMBL3688443	2021626		BDBM168675	420.42	3.17	89.18	0	Nc1cnc(cn1)c2ccc(cc2F)c3ccccc3S(=O)(=O)N4CC(F)(F)C4	17692812	Ki	=	4	nM	8.4	Ki	=	4	nM	312612		0	BAO_0000192	UO_0000065	http://www.openphacts.org/units/Nanomolar	1528786	CHEMBL3706373	B	Homogeneous Time Resolved Fluorescence Assay: The assay below is used to test the modulatory activity of compounds against FLAP. Human and mouse FLAP-encoding DNA was amplified by polymerase chain reaction and cloned into pFastBacl (Invitrogen) with a NH2-terminal 6-His tag for expression in Spodoptera frugiperda (Sf-9) cells. FLAP-containing membranes were prepared as was a FITC-labeled FLAP mod…	37	BindingDB Database	Homo sapiens		9606	Autocuration	BAO_0000019	10102	CHEMBL4550	SINGLE PROTEIN	P20292	5-lipoxygenase activating protein	Homo sapiens	9	Protein	MAPEG	high	94963	CHEMBL3638391
CHEMBL3688461	2021644	CHEMBL3688461	2021644		BDBM168694	456.54	3.32	109.41	0	Nc1cnc(cn1)c2ccc(cc2F)c3ccccc3S(=O)(=O)N4CCCC(CCO)C4	15871663	Ki	=	2	nM	8.7	Ki	=	2	nM			0	BAO_0000192	UO_0000065	http://www.openphacts.org/units/Nanomolar	1528786	CHEMBL3706373	B	Homogeneous Time Resolved Fluorescence Assay: The assay below is used to test the modulatory activity of compounds against FLAP. Human and mouse FLAP-encoding DNA was amplified by polymerase chain reaction and cloned into pFastBacl (Invitrogen) with a NH2-terminal 6-His tag for expression in Spodoptera frugiperda (Sf-9) cells. FLAP-containing membranes were prepared as was a FITC-labeled FLAP mod…	37	BindingDB Database	Homo sapiens		9606	Autocuration	BAO_0000019	10102	CHEMBL4550	SINGLE PROTEIN	P20292	5-lipoxygenase activating protein	Homo sapiens	9	Protein	MAPEG	high	94963	CHEMBL3638391
CHEMBL3688469	2021652	CHEMBL3688469	2021652		BDBM168702	444.53	3.22	118.2	0	CC(C)C[C@@H](CO)NS(=O)(=O)c1ccccc1c2ccc(c(F)c2)c3cnc(N)cn3	17692839	Ki	=	5	nM	8.3	Ki	=	5	nM	312639		0	BAO_0000192	UO_0000065	http://www.openphacts.org/units/Nanomolar	1528786	CHEMBL3706373	B	Homogeneous Time Resolved Fluorescence Assay: The assay below is used to test the modulatory activity of compounds against FLAP. Human and mouse FLAP-encoding DNA was amplified by polymerase chain reaction and cloned into pFastBacl (Invitrogen) with a NH2-terminal 6-His tag for expression in Spodoptera frugiperda (Sf-9) cells. FLAP-containing membranes were prepared as was a FITC-labeled FLAP mod…	37	BindingDB Database	Homo sapiens		9606	Autocuration	BAO_0000019	10102	CHEMBL4550	SINGLE PROTEIN	P20292	5-lipoxygenase activating protein	Homo sapiens	9	Protein	MAPEG	high	94963	CHEMBL3638391
CHEMBL3688486	2021669	CHEMBL3688486	2021669		BDBM168719	416.48	2.58	118.2	0	CC(C)(CO)NS(=O)(=O)c1ccccc1c2ccc(c(F)c2)c3cnc(N)cn3	17692860	Ki	=	1	nM	9	Ki	=	1	nM	312660		0	BAO_0000192	UO_0000065	http://www.openphacts.org/units/Nanomolar	1528786	CHEMBL3706373	B	Homogeneous Time Resolved Fluorescence Assay: The assay below is used to test the modulatory activity of compounds against FLAP. Human and mouse FLAP-encoding DNA was amplified by polymerase chain reaction and cloned into pFastBacl (Invitrogen) with a NH2-terminal 6-His tag for expression in Spodoptera frugiperda (Sf-9) cells. FLAP-containing membranes were prepared as was a FITC-labeled FLAP mod…	37	BindingDB Database	Homo sapiens		9606	Autocuration	BAO_0000019	10102	CHEMBL4550	SINGLE PROTEIN	P20292	5-lipoxygenase activating protein	Homo sapiens	9	Protein	MAPEG	high	94963	CHEMBL3638391
CHEMBL3688495	2021678	CHEMBL3688495	2021678		BDBM168730	478.55	3.41	118.2	0	Nc1cnc(cn1)c2ccc(cc2F)c3ccccc3S(=O)(=O)N[C@H](CO)Cc4ccccc4	15871704	Ki	=	1	nM	9	Ki	=	1	nM			0	BAO_0000192	UO_0000065	http://www.openphacts.org/units/Nanomolar	1528786	CHEMBL3706373	B	Homogeneous Time Resolved Fluorescence Assay: The assay below is used to test the modulatory activity of compounds against FLAP. Human and mouse FLAP-encoding DNA was amplified by polymerase chain reaction and cloned into pFastBacl (Invitrogen) with a NH2-terminal 6-His tag for expression in Spodoptera frugiperda (Sf-9) cells. FLAP-containing membranes were prepared as was a FITC-labeled FLAP mod…	37	BindingDB Database	Homo sapiens		9606	Autocuration	BAO_0000019	10102	CHEMBL4550	SINGLE PROTEIN	P20292	5-lipoxygenase activating protein	Homo sapiens	9	Protein	MAPEG	high	94963	CHEMBL3638391
CHEMBL3688511	2021694	CHEMBL3688511	2021694		BDBM168749	427.46	1.78	132.27	0	NC(=O)C1CCN1S(=O)(=O)c2ccccc2c3ccc(c(F)c3)c4cnc(N)cn4	17692888	Ki	=	133	nM	6.88	Ki	=	133	nM	312688		0	BAO_0000192	UO_0000065	http://www.openphacts.org/units/Nanomolar	1528786	CHEMBL3706373	B	Homogeneous Time Resolved Fluorescence Assay: The assay below is used to test the modulatory activity of compounds against FLAP. Human and mouse FLAP-encoding DNA was amplified by polymerase chain reaction and cloned into pFastBacl (Invitrogen) with a NH2-terminal 6-His tag for expression in Spodoptera frugiperda (Sf-9) cells. FLAP-containing membranes were prepared as was a FITC-labeled FLAP mod…	37	BindingDB Database	Homo sapiens		9606	Autocuration	BAO_0000019	10102	CHEMBL4550	SINGLE PROTEIN	P20292	5-lipoxygenase activating protein	Homo sapiens	9	Protein	MAPEG	high	94963	CHEMBL3638391
CHEMBL3688520	2021704	CHEMBL3688520	2021704		BDBM168709	416.48	2.58	118.2	0	CC[C@@H](CO)NS(=O)(=O)c1ccccc1c2ccc(c(F)c2)c3cnc(N)cn3	17692846	Ki	=	3	nM	8.52	Ki	=	3	nM	312646		0	BAO_0000192	UO_0000065	http://www.openphacts.org/units/Nanomolar	1528786	CHEMBL3706373	B	Homogeneous Time Resolved Fluorescence Assay: The assay below is used to test the modulatory activity of compounds against FLAP. Human and mouse FLAP-encoding DNA was amplified by polymerase chain reaction and cloned into pFastBacl (Invitrogen) with a NH2-terminal 6-His tag for expression in Spodoptera frugiperda (Sf-9) cells. FLAP-containing membranes were prepared as was a FITC-labeled FLAP mod…	37	BindingDB Database	Homo sapiens		9606	Autocuration	BAO_0000019	10102	CHEMBL4550	SINGLE PROTEIN	P20292	5-lipoxygenase activating protein	Homo sapiens	9	Protein	MAPEG	high	94963	CHEMBL3638391
CHEMBL3688525	2021709	CHEMBL3688525	2021709		BDBM168764	476.53	3.47	118.2	0	Nc1cnc(cn1)c2ccc(cc2F)c3ccccc3S(=O)(=O)N[C@@H]4[C@@H](O)Cc5ccccc45	15871735	Ki	=	1	nM	9	Ki	=	1	nM			0	BAO_0000192	UO_0000065	http://www.openphacts.org/units/Nanomolar	1528786	CHEMBL3706373	B	Homogeneous Time Resolved Fluorescence Assay: The assay below is used to test the modulatory activity of compounds against FLAP. Human and mouse FLAP-encoding DNA was amplified by polymerase chain reaction and cloned into pFastBacl (Invitrogen) with a NH2-terminal 6-His tag for expression in Spodoptera frugiperda (Sf-9) cells. FLAP-containing membranes were prepared as was a FITC-labeled FLAP mod…	37	BindingDB Database	Homo sapiens		9606	Autocuration	BAO_0000019	10102	CHEMBL4550	SINGLE PROTEIN	P20292	5-lipoxygenase activating protein	Homo sapiens	9	Protein	MAPEG	high	94963	CHEMBL3638391
CHEMBL3688527	2021711	CHEMBL3688527	2021711		BDBM168767	478.55	3.82	117.86	0	Nc1cnc(cn1)c2ccc(cc2F)c3ccccc3S(=O)(=O)N4CCC(CC4)c5c[nH]cn5	15871738	Ki	=	1	nM	9	Ki	=	1	nM			0	BAO_0000192	UO_0000065	http://www.openphacts.org/units/Nanomolar	1528786	CHEMBL3706373	B	Homogeneous Time Resolved Fluorescence Assay: The assay below is used to test the modulatory activity of compounds against FLAP. Human and mouse FLAP-encoding DNA was amplified by polymerase chain reaction and cloned into pFastBacl (Invitrogen) with a NH2-terminal 6-His tag for expression in Spodoptera frugiperda (Sf-9) cells. FLAP-containing membranes were prepared as was a FITC-labeled FLAP mod…	37	BindingDB Database	Homo sapiens		9606	Autocuration	BAO_0000019	10102	CHEMBL4550	SINGLE PROTEIN	P20292	5-lipoxygenase activating protein	Homo sapiens	9	Protein	MAPEG	high	94963	CHEMBL3638391
CHEMBL3688589	2021773	CHEMBL3688589	2021773		BDBM168834	483.57	2.96	118.28	0	CC(=O)NC1CCN(CC1)S(=O)(=O)Cc2ccccc2c3ccc(c(F)c3)c4cnc(N)cn4	15872969	Ki	=	637	nM	6.2	Ki	=	637	nM			0	BAO_0000192	UO_0000065	http://www.openphacts.org/units/Nanomolar	1528786	CHEMBL3706373	B	Homogeneous Time Resolved Fluorescence Assay: The assay below is used to test the modulatory activity of compounds against FLAP. Human and mouse FLAP-encoding DNA was amplified by polymerase chain reaction and cloned into pFastBacl (Invitrogen) with a NH2-terminal 6-His tag for expression in Spodoptera frugiperda (Sf-9) cells. FLAP-containing membranes were prepared as was a FITC-labeled FLAP mod…	37	BindingDB Database	Homo sapiens		9606	Autocuration	BAO_0000019	10102	CHEMBL4550	SINGLE PROTEIN	P20292	5-lipoxygenase activating protein	Homo sapiens	9	Protein	MAPEG	high	94963	CHEMBL3638391
CHEMBL3689122	2022312	CHEMBL3689122	2022312		BDBM104623	428.5	3.86	128.53	0	CC(C)Nc1ccc(cn1)c2onc(n2)C3(CCC3)c4ccc(nc4)c5cnc(N)nc5	15820768	IC50	=	1.5	nM	8.82	IC50	=	1.5	nM			0	BAO_0000190	UO_0000065	http://www.openphacts.org/units/Nanomolar	1527880	CHEMBL3705124	B	Binding Assay: Compounds area assessed for the ability to bind to FLAP in a binding assay that measures compound-specific displacement of an iodinated (125I) FLAP inhibitor via a scintillaion proximity assay format (adapted from S. Charleson et. al., Mol. Pharmacol., 1992,41 873-879).	37	BindingDB Database	Homo sapiens		9606	Autocuration	BAO_0000357	10102	CHEMBL4550	SINGLE PROTEIN	P20292	5-lipoxygenase activating protein	Homo sapiens	9	Protein	MAPEG	high	94176	CHEMBL3639124
CHEMBL3689135	2022325	CHEMBL3689135	2022325		BDBM104636	374.41	2.37	121.43	0	Cn1ccc(n1)c2onc(n2)C3(CCC3)c4ccc(nc4)c5cnc(N)nc5	17611737	IC50	=	40	nM	7.4	IC50	=	40	nM	223147		0	BAO_0000190	UO_0000065	http://www.openphacts.org/units/Nanomolar	1527880	CHEMBL3705124	B	Binding Assay: Compounds area assessed for the ability to bind to FLAP in a binding assay that measures compound-specific displacement of an iodinated (125I) FLAP inhibitor via a scintillaion proximity assay format (adapted from S. Charleson et. al., Mol. Pharmacol., 1992,41 873-879).	37	BindingDB Database	Homo sapiens		9606	Autocuration	BAO_0000357	10102	CHEMBL4550	SINGLE PROTEIN	P20292	5-lipoxygenase activating protein	Homo sapiens	9	Protein	MAPEG	high	94176	CHEMBL3639124
CHEMBL3689147	2022337	CHEMBL3689147	2022337		BDBM104649	473.54	2.17	133.9	1	Nc1ncc(cn1)c2ccc(cn2)C3(CCC3)c4noc(n4)c5cnn(CCN6CCOCC6)c5	15820794	IC50	=	15	nM	7.82	IC50	=	15	nM			0	BAO_0000190	UO_0000065	http://www.openphacts.org/units/Nanomolar	1527880	CHEMBL3705124	B	Binding Assay: Compounds area assessed for the ability to bind to FLAP in a binding assay that measures compound-specific displacement of an iodinated (125I) FLAP inhibitor via a scintillaion proximity assay format (adapted from S. Charleson et. al., Mol. Pharmacol., 1992,41 873-879).	37	BindingDB Database	Homo sapiens		9606	Autocuration	BAO_0000357	10102	CHEMBL4550	SINGLE PROTEIN	P20292	5-lipoxygenase activating protein	Homo sapiens	9	Protein	MAPEG	high	94176	CHEMBL3639124
CHEMBL3689157	2022347	CHEMBL3689157	2022347		BDBM104660	427.47	3.1	145.22	0	CC(C)(C#N)n1cc(cn1)c2onc(n2)C3(CCC3)c4ccc(nc4)c5cnc(N)nc5	17611761	IC50	=	18	nM	7.75	IC50	=	18	nM	223171		0	BAO_0000190	UO_0000065	http://www.openphacts.org/units/Nanomolar	1527880	CHEMBL3705124	B	Binding Assay: Compounds area assessed for the ability to bind to FLAP in a binding assay that measures compound-specific displacement of an iodinated (125I) FLAP inhibitor via a scintillaion proximity assay format (adapted from S. Charleson et. al., Mol. Pharmacol., 1992,41 873-879).	37	BindingDB Database	Homo sapiens		9606	Autocuration	BAO_0000357	10102	CHEMBL4550	SINGLE PROTEIN	P20292	5-lipoxygenase activating protein	Homo sapiens	9	Protein	MAPEG	high	94176	CHEMBL3639124
CHEMBL3689162	2022352	CHEMBL3689162	2022352		BDBM104665	501.55	2.13	159.76	2	Nc1ncc(cn1)c2ccc(cn2)C3(CCC3)c4noc(n4)c5cnn(CC(=O)NCC6CCCO6)c5	17611766	IC50	=	97	nM	7.01	IC50	=	97	nM	223176		0	BAO_0000190	UO_0000065	http://www.openphacts.org/units/Nanomolar	1527880	CHEMBL3705124	B	Binding Assay: Compounds area assessed for the ability to bind to FLAP in a binding assay that measures compound-specific displacement of an iodinated (125I) FLAP inhibitor via a scintillaion proximity assay format (adapted from S. Charleson et. al., Mol. Pharmacol., 1992,41 873-879).	37	BindingDB Database	Homo sapiens		9606	Autocuration	BAO_0000357	10102	CHEMBL4550	SINGLE PROTEIN	P20292	5-lipoxygenase activating protein	Homo sapiens	9	Protein	MAPEG	high	94176	CHEMBL3639124
CHEMBL3689165	2022355	CHEMBL3689165	2022355		BDBM104668	515.58	2.47	150.97	2	CN(CC1CCCO1)C(=O)Cn2cc(cn2)c3onc(n3)C4(CCC4)c5ccc(nc5)c6cnc(N)nc6	15820813	IC50	=	83	nM	7.08	IC50	=	83	nM			0	BAO_0000190	UO_0000065	http://www.openphacts.org/units/Nanomolar	1527880	CHEMBL3705124	B	Binding Assay: Compounds area assessed for the ability to bind to FLAP in a binding assay that measures compound-specific displacement of an iodinated (125I) FLAP inhibitor via a scintillaion proximity assay format (adapted from S. Charleson et. al., Mol. Pharmacol., 1992,41 873-879).	37	BindingDB Database	Homo sapiens		9606	Autocuration	BAO_0000357	10102	CHEMBL4550	SINGLE PROTEIN	P20292	5-lipoxygenase activating protein	Homo sapiens	9	Protein	MAPEG	high	94176	CHEMBL3639124
CHEMBL3678384	2011465	CHEMBL3678384	2011465		BDBM165051	519.61	5.75	95.06	2	Cn1ncc2cc(Cn3c(CC(C)(C)C(=O)O)nc4cc(OCc5ccc6ccccc6n5)ccc34)ccc12	17689358	Ki	=	2250	nM	5.65	Ki	=	2250	nM	308690		0	BAO_0000192	UO_0000065	http://www.openphacts.org/units/Nanomolar	1528633	CHEMBL3705947	B	Binding Assay: The assay below is used to test the modulatory activity of compounds against FLAP. Human and mouse FLAP-encoding DNA was amplified by polymerase chain reaction and cloned into pFastBac1 (Invitrogen) with a NH2-terminal 6-His tag for expression in Spodoptera frugiperda (Sf-9) cells. FLAP-containing membranes were prepared as was a FITC-labeled FLAP modulator (3-(3-(tert-butylthio)-1…	37	BindingDB Database	Homo sapiens		9606	Autocuration	BAO_0000019	10102	CHEMBL4550	SINGLE PROTEIN	P20292	5-lipoxygenase activating protein	Homo sapiens	9	Protein	MAPEG	high	94934	CHEMBL3639043
CHEMBL3678428	2011510	CHEMBL3678428	2011510		BDBM165096	571.65	7.84	77.24	2	CC1(C)[C@H]([C@H]1c2nc3cc(OCc4ccc5ccccc5n4)ccc3n2Cc6ccc(cc6)c7ccc(F)cc7)C(=O)O	15854937	Ki	=	82	nM	7.09	Ki	=	82	nM			0	BAO_0000192	UO_0000065	http://www.openphacts.org/units/Nanomolar	1528633	CHEMBL3705947	B	Binding Assay: The assay below is used to test the modulatory activity of compounds against FLAP. Human and mouse FLAP-encoding DNA was amplified by polymerase chain reaction and cloned into pFastBac1 (Invitrogen) with a NH2-terminal 6-His tag for expression in Spodoptera frugiperda (Sf-9) cells. FLAP-containing membranes were prepared as was a FITC-labeled FLAP modulator (3-(3-(tert-butylthio)-1…	37	BindingDB Database	Homo sapiens		9606	Autocuration	BAO_0000019	10102	CHEMBL4550	SINGLE PROTEIN	P20292	5-lipoxygenase activating protein	Homo sapiens	9	Protein	MAPEG	high	94934	CHEMBL3639043
CHEMBL3678431	2011513	CHEMBL3678431	2011513		BDBM165099	569.67	7.03	103.02	2	OC(=O)[C@H]1CCCCC1c2nc3cc(OCc4ccc5ccccc5n4)ccc3n2Cc6ccc(cc6)c7cncnc7	17689406	Ki	=	120	nM	6.92	Ki	=	120	nM	308738		0	BAO_0000192	UO_0000065	http://www.openphacts.org/units/Nanomolar	1528633	CHEMBL3705947	B	Binding Assay: The assay below is used to test the modulatory activity of compounds against FLAP. Human and mouse FLAP-encoding DNA was amplified by polymerase chain reaction and cloned into pFastBac1 (Invitrogen) with a NH2-terminal 6-His tag for expression in Spodoptera frugiperda (Sf-9) cells. FLAP-containing membranes were prepared as was a FITC-labeled FLAP modulator (3-(3-(tert-butylthio)-1…	37	BindingDB Database	Homo sapiens		9606	Autocuration	BAO_0000019	10102	CHEMBL4550	SINGLE PROTEIN	P20292	5-lipoxygenase activating protein	Homo sapiens	9	Protein	MAPEG	high	94934	CHEMBL3639043
CHEMBL3678437	2011519	CHEMBL3678437	2011519		BDBM165105	653.68	9.4	77.24	2	OC(=O)[C@H]1CCCCC1c2nc3cc(OCc4ccc5ccccc5n4)ccc3n2Cc6ccc(cc6F)c7ccc(cc7)C(F)(F)F	17689412	Ki	=	18	nM	7.75	Ki	=	18	nM	308744		0	BAO_0000192	UO_0000065	http://www.openphacts.org/units/Nanomolar	1528633	CHEMBL3705947	B	Binding Assay: The assay below is used to test the modulatory activity of compounds against FLAP. Human and mouse FLAP-encoding DNA was amplified by polymerase chain reaction and cloned into pFastBac1 (Invitrogen) with a NH2-terminal 6-His tag for expression in Spodoptera frugiperda (Sf-9) cells. FLAP-containing membranes were prepared as was a FITC-labeled FLAP modulator (3-(3-(tert-butylthio)-1…	37	BindingDB Database	Homo sapiens		9606	Autocuration	BAO_0000019	10102	CHEMBL4550	SINGLE PROTEIN	P20292	5-lipoxygenase activating protein	Homo sapiens	9	Protein	MAPEG	high	94934	CHEMBL3639043
CHEMBL3678440	2011522	CHEMBL3678440	2011522		BDBM165108	530.63	6.47	101.03	2	OC(=O)C1(Cc2nc3cc(OCc4ccc5ccccc5n4)ccc3n2Cc6cccc(CC#N)c6)CCCC1	17689415	Ki	=	220	nM	6.66	Ki	=	220	nM	308747		0	BAO_0000192	UO_0000065	http://www.openphacts.org/units/Nanomolar	1528633	CHEMBL3705947	B	Binding Assay: The assay below is used to test the modulatory activity of compounds against FLAP. Human and mouse FLAP-encoding DNA was amplified by polymerase chain reaction and cloned into pFastBac1 (Invitrogen) with a NH2-terminal 6-His tag for expression in Spodoptera frugiperda (Sf-9) cells. FLAP-containing membranes were prepared as was a FITC-labeled FLAP modulator (3-(3-(tert-butylthio)-1…	37	BindingDB Database	Homo sapiens		9606	Autocuration	BAO_0000019	10102	CHEMBL4550	SINGLE PROTEIN	P20292	5-lipoxygenase activating protein	Homo sapiens	9	Protein	MAPEG	high	94934	CHEMBL3639043
CHEMBL3678447	2011529	CHEMBL3678447	2011529		BDBM165115	634.76	6.9	123.41	2	CC(C)(Cc1nc2cc(OCc3ccc4ccccc4n3)ccc2n1Cc5ccc(cc5)c6ccc(NS(=O)(=O)C)cc6)C(=O)O	15854956	Ki	=	210	nM	6.68	Ki	=	210	nM			0	BAO_0000192	UO_0000065	http://www.openphacts.org/units/Nanomolar	1528633	CHEMBL3705947	B	Binding Assay: The assay below is used to test the modulatory activity of compounds against FLAP. Human and mouse FLAP-encoding DNA was amplified by polymerase chain reaction and cloned into pFastBac1 (Invitrogen) with a NH2-terminal 6-His tag for expression in Spodoptera frugiperda (Sf-9) cells. FLAP-containing membranes were prepared as was a FITC-labeled FLAP modulator (3-(3-(tert-butylthio)-1…	37	BindingDB Database	Homo sapiens		9606	Autocuration	BAO_0000019	10102	CHEMBL4550	SINGLE PROTEIN	P20292	5-lipoxygenase activating protein	Homo sapiens	9	Protein	MAPEG	high	94934	CHEMBL3639043
CHEMBL3678458	2011540	CHEMBL3678458	2011540		BDBM165126	566.66	7.4	101.03	2	CC(C)(Cc1nc2cc(OCc3ccc4ccccc4n3)ccc2n1Cc5ccc(cc5)c6ccc(cc6)C#N)C(=O)O	15854967	Ki	=	330	nM	6.48	Ki	=	330	nM			0	BAO_0000192	UO_0000065	http://www.openphacts.org/units/Nanomolar	1528633	CHEMBL3705947	B	Binding Assay: The assay below is used to test the modulatory activity of compounds against FLAP. Human and mouse FLAP-encoding DNA was amplified by polymerase chain reaction and cloned into pFastBac1 (Invitrogen) with a NH2-terminal 6-His tag for expression in Spodoptera frugiperda (Sf-9) cells. FLAP-containing membranes were prepared as was a FITC-labeled FLAP modulator (3-(3-(tert-butylthio)-1…	37	BindingDB Database	Homo sapiens		9606	Autocuration	BAO_0000019	10102	CHEMBL4550	SINGLE PROTEIN	P20292	5-lipoxygenase activating protein	Homo sapiens	9	Protein	MAPEG	high	94934	CHEMBL3639043
CHEMBL3678465	2011547	CHEMBL3678465	2011547		BDBM165133	634.76	6.9	123.41	2	CC(C)(Cc1nc2cc(OCc3ccc4ccccc4n3)ccc2n1Cc5cccc(c5)c6ccc(NS(=O)(=O)C)cc6)C(=O)O	15854974	Ki	=	5.6	nM	8.25	Ki	=	5.6	nM			0	BAO_0000192	UO_0000065	http://www.openphacts.org/units/Nanomolar	1528633	CHEMBL3705947	B	Binding Assay: The assay below is used to test the modulatory activity of compounds against FLAP. Human and mouse FLAP-encoding DNA was amplified by polymerase chain reaction and cloned into pFastBac1 (Invitrogen) with a NH2-terminal 6-His tag for expression in Spodoptera frugiperda (Sf-9) cells. FLAP-containing membranes were prepared as was a FITC-labeled FLAP modulator (3-(3-(tert-butylthio)-1…	37	BindingDB Database	Homo sapiens		9606	Autocuration	BAO_0000019	10102	CHEMBL4550	SINGLE PROTEIN	P20292	5-lipoxygenase activating protein	Homo sapiens	9	Protein	MAPEG	high	94934	CHEMBL3639043
CHEMBL3678477	2011559	CHEMBL3678477	2011559		BDBM165145	555.68	7.84	77.24	2	Cc1ccccc1c2ccc(Cn3c(CC(C)(C)C(=O)O)nc4cc(OCc5ccc6ccccc6n5)ccc34)cc2	15854986	Ki	=	2500	nM	5.6	Ki	=	2500	nM			0	BAO_0000192	UO_0000065	http://www.openphacts.org/units/Nanomolar	1528633	CHEMBL3705947	B	Binding Assay: The assay below is used to test the modulatory activity of compounds against FLAP. Human and mouse FLAP-encoding DNA was amplified by polymerase chain reaction and cloned into pFastBac1 (Invitrogen) with a NH2-terminal 6-His tag for expression in Spodoptera frugiperda (Sf-9) cells. FLAP-containing membranes were prepared as was a FITC-labeled FLAP modulator (3-(3-(tert-butylthio)-1…	37	BindingDB Database	Homo sapiens		9606	Autocuration	BAO_0000019	10102	CHEMBL4550	SINGLE PROTEIN	P20292	5-lipoxygenase activating protein	Homo sapiens	9	Protein	MAPEG	high	94934	CHEMBL3639043
CHEMBL3678499	2011581	CHEMBL3678499	2011581		BDBM165167	550.66	5.7	89.71	2	CC(C)(Cc1nc2cc(OCc3ccc4ccccc4n3)ccc2n1Cc5ccc(cc5)N6CCOCC6)C(=O)O	15855008	Ki	=	1340	nM	5.87	Ki	=	1340	nM			0	BAO_0000192	UO_0000065	http://www.openphacts.org/units/Nanomolar	1528633	CHEMBL3705947	B	Binding Assay: The assay below is used to test the modulatory activity of compounds against FLAP. Human and mouse FLAP-encoding DNA was amplified by polymerase chain reaction and cloned into pFastBac1 (Invitrogen) with a NH2-terminal 6-His tag for expression in Spodoptera frugiperda (Sf-9) cells. FLAP-containing membranes were prepared as was a FITC-labeled FLAP modulator (3-(3-(tert-butylthio)-1…	37	BindingDB Database	Homo sapiens		9606	Autocuration	BAO_0000019	10102	CHEMBL4550	SINGLE PROTEIN	P20292	5-lipoxygenase activating protein	Homo sapiens	9	Protein	MAPEG	high	94934	CHEMBL3639043
CHEMBL3681329	2014440	CHEMBL3681329	2014440		BDBM130677	489.56	3.06	156.65	0	CC(C)(C)n1c(nc2cc(ccc12)c3cnc(N)nc3)c4cc(ccc4C(=O)NS(=O)(=O)C)C#N	17645071	IC50	=	55.6	nM	7.25	IC50	=	55.6	nM	262579		0	BAO_0000190	UO_0000065	http://www.openphacts.org/units/Nanomolar	1528793	CHEMBL3705412	B	Scintillation Proximity Assay: Compounds are assessed for the ability to bind to FLAP in a binding assay that measures compound-specific displacement of an iodinated (125I) FLAP inhibitor via a Scintillation Proximity Assay format (adapted from S. Charleson et al., Mol. Pharmacol., 1992, 41, 873-879).Cell pellets produced from sf9 insect cells expressing recombinant human FLAP protein are resuspe…	37	BindingDB Database	Homo sapiens		9606	Autocuration	BAO_0000219	10102	CHEMBL4550	SINGLE PROTEIN	P20292	5-lipoxygenase activating protein	Homo sapiens	9	Protein	MAPEG	high	94520	CHEMBL3639115
CHEMBL3666898	1999863	CHEMBL3666898	1999863		BDBM145713	557.54	6.76	86.47	2	Cc1ccc(COc2cc(F)c3nc(C4CCCC[C@@H]4C(=O)O)n(Cc5ccc(OC(F)(F)F)cc5)c3c2)nc1	17664850	Ki	=	11	nM	7.96	Ki	=	11	nM	282505		0	BAO_0000192	UO_0000065	http://www.openphacts.org/units/Nanomolar	1528912	CHEMBL3705618	B	Homogeneous Time Resolved Fluorescence Assay: FLAP-containing membranes were prepared as was a FITC-labeled FLAP modulator (3-(3-(tert-butylthio)-1-(4-chlorobenzyl)-5-(quinolin-2-ylmethoxy)-1H-indol-2-yl)-2,2-dimethylpropanoic acid). The FLAP binding assay is performed in HTRF format (homogeneous time resolved fluorescence). FLAP-containing membranes (1 μg/well final for human) are incubated in t…	37	BindingDB Database				Autocuration	BAO_0000019	10102	CHEMBL4550	SINGLE PROTEIN	P20292	5-lipoxygenase activating protein	Homo sapiens	8	Homologous protein			94696	CHEMBL3638381
CHEMBL3666908	1999873	CHEMBL3666908	1999873		BDBM145721	568.9	7.14	77.24	2	Cc1ccc(COc2cc(Cl)c3nc(C4CCCC[C@@H]4C(=O)O)n(Cc5ccc(Br)cc5)c3c2)nc1	15865022	Ki	=	5.8	nM	8.24	Ki	=	5.8	nM			0	BAO_0000192	UO_0000065	http://www.openphacts.org/units/Nanomolar	1528882	CHEMBL3706320	B	Binding Assay: The assay below is used to test the modulatory activity of compounds against FLAP. Human and mouse FLAP-encoding DNA was amplified by polymerase chain reaction and cloned into pFastBac1 (Invitrogen) with a NH2-terminal 6-His tag for expression in Spodoptera frugiperda (Sf-9) cells. FLAP-containing membranes were prepared as was a FITC-labeled FLAP modulator (3-(3-(tert-butylthio)-1…	37	BindingDB Database	Homo sapiens		9606	Autocuration	BAO_0000019	10102	CHEMBL4550	SINGLE PROTEIN	P20292	5-lipoxygenase activating protein	Homo sapiens	9	Protein	MAPEG	high	94978	CHEMBL3638463
CHEMBL3666908	1999873	CHEMBL3666908	1999873		BDBM145721	568.9	7.14	77.24	2	Cc1ccc(COc2cc(Cl)c3nc(C4CCCC[C@@H]4C(=O)O)n(Cc5ccc(Br)cc5)c3c2)nc1	17664858	Ki	=	5.8	nM	8.24	Ki	=	5.8	nM	282513		0	BAO_0000192	UO_0000065	http://www.openphacts.org/units/Nanomolar	1528912	CHEMBL3705618	B	Homogeneous Time Resolved Fluorescence Assay: FLAP-containing membranes were prepared as was a FITC-labeled FLAP modulator (3-(3-(tert-butylthio)-1-(4-chlorobenzyl)-5-(quinolin-2-ylmethoxy)-1H-indol-2-yl)-2,2-dimethylpropanoic acid). The FLAP binding assay is performed in HTRF format (homogeneous time resolved fluorescence). FLAP-containing membranes (1 μg/well final for human) are incubated in t…	37	BindingDB Database				Autocuration	BAO_0000019	10102	CHEMBL4550	SINGLE PROTEIN	P20292	5-lipoxygenase activating protein	Homo sapiens	8	Homologous protein			94696	CHEMBL3638381
CHEMBL3666942	1999908	CHEMBL3666942	1999908		BDBM145757	520.43	5.95	77.24	2	Cc1ccc(COc2ccc3nc(C4[C@@H](C(=O)O)C4(C)C)n(Cc5ccc(Br)cc5)c3c2)nc1	15838463	Ki	=	30	nM	7.52	Ki	=	30	nM			0	BAO_0000192	UO_0000065	http://www.openphacts.org/units/Nanomolar	1528912	CHEMBL3705618	B	Homogeneous Time Resolved Fluorescence Assay: FLAP-containing membranes were prepared as was a FITC-labeled FLAP modulator (3-(3-(tert-butylthio)-1-(4-chlorobenzyl)-5-(quinolin-2-ylmethoxy)-1H-indol-2-yl)-2,2-dimethylpropanoic acid). The FLAP binding assay is performed in HTRF format (homogeneous time resolved fluorescence). FLAP-containing membranes (1 μg/well final for human) are incubated in t…	37	BindingDB Database				Autocuration	BAO_0000019	10102	CHEMBL4550	SINGLE PROTEIN	P20292	5-lipoxygenase activating protein	Homo sapiens	8	Homologous protein			94696	CHEMBL3638381
CHEMBL3666942	1999908	CHEMBL3666942	1999908		BDBM145759	520.43	5.95	77.24	2	Cc1ccc(COc2ccc3nc(C4[C@@H](C(=O)O)C4(C)C)n(Cc5ccc(Br)cc5)c3c2)nc1	15865062	Ki	=	1100	nM	5.96	Ki	=	1100	nM			0	BAO_0000192	UO_0000065	http://www.openphacts.org/units/Nanomolar	1528882	CHEMBL3706320	B	Binding Assay: The assay below is used to test the modulatory activity of compounds against FLAP. Human and mouse FLAP-encoding DNA was amplified by polymerase chain reaction and cloned into pFastBac1 (Invitrogen) with a NH2-terminal 6-His tag for expression in Spodoptera frugiperda (Sf-9) cells. FLAP-containing membranes were prepared as was a FITC-labeled FLAP modulator (3-(3-(tert-butylthio)-1…	37	BindingDB Database	Homo sapiens		9606	Autocuration	BAO_0000019	10102	CHEMBL4550	SINGLE PROTEIN	P20292	5-lipoxygenase activating protein	Homo sapiens	9	Protein	MAPEG	high	94978	CHEMBL3638463
CHEMBL3666948	1999914	CHEMBL3666948	1999914		BDBM145766	469.59	6.03	77.24	1	Cc1ccc(Cn2c(nc3ccc(OCc4ccc(C)cn4)cc23)[C@H]5CCCC[C@@H]5C(=O)O)cc1	17664903	Ki	=	13	nM	7.89	Ki	=	13	nM	282558		0	BAO_0000192	UO_0000065	http://www.openphacts.org/units/Nanomolar	1528912	CHEMBL3705618	B	Homogeneous Time Resolved Fluorescence Assay: FLAP-containing membranes were prepared as was a FITC-labeled FLAP modulator (3-(3-(tert-butylthio)-1-(4-chlorobenzyl)-5-(quinolin-2-ylmethoxy)-1H-indol-2-yl)-2,2-dimethylpropanoic acid). The FLAP binding assay is performed in HTRF format (homogeneous time resolved fluorescence). FLAP-containing membranes (1 μg/well final for human) are incubated in t…	37	BindingDB Database				Autocuration	BAO_0000019	10102	CHEMBL4550	SINGLE PROTEIN	P20292	5-lipoxygenase activating protein	Homo sapiens	8	Homologous protein			94696	CHEMBL3638381
CHEMBL3666950	1999916	CHEMBL3666950	1999916		BDBM145768	514.5	5.12	91.4	2	Cn1ccc(COc2ccc3nc([C@@H]4[C@H](C(=O)O)C4(C)C)n(Cc5ccc(OC(F)(F)F)cc5)c3c2)n1	15838474	Ki	=	830	nM	6.08	Ki	=	830	nM			0	BAO_0000192	UO_0000065	http://www.openphacts.org/units/Nanomolar	1528912	CHEMBL3705618	B	Homogeneous Time Resolved Fluorescence Assay: FLAP-containing membranes were prepared as was a FITC-labeled FLAP modulator (3-(3-(tert-butylthio)-1-(4-chlorobenzyl)-5-(quinolin-2-ylmethoxy)-1H-indol-2-yl)-2,2-dimethylpropanoic acid). The FLAP binding assay is performed in HTRF format (homogeneous time resolved fluorescence). FLAP-containing membranes (1 μg/well final for human) are incubated in t…	37	BindingDB Database				Autocuration	BAO_0000019	10102	CHEMBL4550	SINGLE PROTEIN	P20292	5-lipoxygenase activating protein	Homo sapiens	8	Homologous protein			94696	CHEMBL3638381
CHEMBL3666954	1999920	CHEMBL3666954	1999920		BDBM145772	570.43	6.77	77.24	2	Cc1ccc(COc2ccc3nc([C@H]4CCCC[C@H]4C(=O)O)n(Cc5c(F)cc(Br)cc5F)c3c2)nc1	17696845	Ki	=	1.1	nM	8.96	Ki	=	1.1	nM	316714		0	BAO_0000192	UO_0000065	http://www.openphacts.org/units/Nanomolar	1528882	CHEMBL3706320	B	Binding Assay: The assay below is used to test the modulatory activity of compounds against FLAP. Human and mouse FLAP-encoding DNA was amplified by polymerase chain reaction and cloned into pFastBac1 (Invitrogen) with a NH2-terminal 6-His tag for expression in Spodoptera frugiperda (Sf-9) cells. FLAP-containing membranes were prepared as was a FITC-labeled FLAP modulator (3-(3-(tert-butylthio)-1…	37	BindingDB Database	Homo sapiens		9606	Autocuration	BAO_0000019	10102	CHEMBL4550	SINGLE PROTEIN	P20292	5-lipoxygenase activating protein	Homo sapiens	9	Protein	MAPEG	high	94978	CHEMBL3638463
CHEMBL3666965	1999931	CHEMBL3666965	1999931		BDBM145783	653.62	8.83	77.24	2	Cc1cnc(COc2ccc3nc([C@H]4CCCC[C@H]4C(=O)O)n(Cc5c(F)cc(cc5F)c6ccc(cc6)C(F)(F)F)c3c2)c(F)c1	17664920	Ki	=	.66	nM	9.18	Ki	=	.66	nM	282575		0	BAO_0000192	UO_0000065	http://www.openphacts.org/units/Nanomolar	1528912	CHEMBL3705618	B	Homogeneous Time Resolved Fluorescence Assay: FLAP-containing membranes were prepared as was a FITC-labeled FLAP modulator (3-(3-(tert-butylthio)-1-(4-chlorobenzyl)-5-(quinolin-2-ylmethoxy)-1H-indol-2-yl)-2,2-dimethylpropanoic acid). The FLAP binding assay is performed in HTRF format (homogeneous time resolved fluorescence). FLAP-containing membranes (1 μg/well final for human) are incubated in t…	37	BindingDB Database				Autocuration	BAO_0000019	10102	CHEMBL4550	SINGLE PROTEIN	P20292	5-lipoxygenase activating protein	Homo sapiens	8	Homologous protein			94696	CHEMBL3638381
CHEMBL3666972	1999938	CHEMBL3666972	1999938		BDBM145790	519.65	6.88	74.95	2	COc1ncc(cn1)c2ccc(Cn3c(nc4ccc(OCc5ccc(C)cn5)cc34)C6CCCCC6)cc2	15838496	Ki	=	64	nM	7.19	Ki	=	64	nM			0	BAO_0000192	UO_0000065	http://www.openphacts.org/units/Nanomolar	1528912	CHEMBL3705618	B	Homogeneous Time Resolved Fluorescence Assay: FLAP-containing membranes were prepared as was a FITC-labeled FLAP modulator (3-(3-(tert-butylthio)-1-(4-chlorobenzyl)-5-(quinolin-2-ylmethoxy)-1H-indol-2-yl)-2,2-dimethylpropanoic acid). The FLAP binding assay is performed in HTRF format (homogeneous time resolved fluorescence). FLAP-containing membranes (1 μg/well final for human) are incubated in t…	37	BindingDB Database				Autocuration	BAO_0000019	10102	CHEMBL4550	SINGLE PROTEIN	P20292	5-lipoxygenase activating protein	Homo sapiens	8	Homologous protein			94696	CHEMBL3638381
CHEMBL3666984	1999950	CHEMBL3666984	1999950		BDBM145801	538.69	6.72	80.48	2	Cc1ccc(COc2ccc3nc([C@H]4CCCC[C@H]4C(=O)O)n(Cc5ccc(cc5)N6CCCCC6)c3c2)nc1	15866536	Ki	=	3	nM	8.52	Ki	=	3	nM			0	BAO_0000192	UO_0000065	http://www.openphacts.org/units/Nanomolar	1528882	CHEMBL3706320	B	Binding Assay: The assay below is used to test the modulatory activity of compounds against FLAP. Human and mouse FLAP-encoding DNA was amplified by polymerase chain reaction and cloned into pFastBac1 (Invitrogen) with a NH2-terminal 6-His tag for expression in Spodoptera frugiperda (Sf-9) cells. FLAP-containing membranes were prepared as was a FITC-labeled FLAP modulator (3-(3-(tert-butylthio)-1…	37	BindingDB Database	Homo sapiens		9606	Autocuration	BAO_0000019	10102	CHEMBL4550	SINGLE PROTEIN	P20292	5-lipoxygenase activating protein	Homo sapiens	9	Protein	MAPEG	high	94978	CHEMBL3638463
CHEMBL3667001	1999967	CHEMBL3667001	1999967		BDBM145820	574.67	6.8	80.48	2	Cc1cnc(COc2ccc3nc([C@H]4CCCC[C@H]4C(=O)O)n(Cc5ccc(cc5)N6CCC(F)CC6)c3c2)c(F)c1	17696895	Ki	=	.42	nM	9.38	Ki	=	.42	nM	316764		0	BAO_0000192	UO_0000065	http://www.openphacts.org/units/Nanomolar	1528882	CHEMBL3706320	B	Binding Assay: The assay below is used to test the modulatory activity of compounds against FLAP. Human and mouse FLAP-encoding DNA was amplified by polymerase chain reaction and cloned into pFastBac1 (Invitrogen) with a NH2-terminal 6-His tag for expression in Spodoptera frugiperda (Sf-9) cells. FLAP-containing membranes were prepared as was a FITC-labeled FLAP modulator (3-(3-(tert-butylthio)-1…	37	BindingDB Database	Homo sapiens		9606	Autocuration	BAO_0000019	10102	CHEMBL4550	SINGLE PROTEIN	P20292	5-lipoxygenase activating protein	Homo sapiens	9	Protein	MAPEG	high	94978	CHEMBL3638463
CHEMBL3667015	1999981	CHEMBL3667015	1999981		BDBM145836	534.45	6.49	77.24	2	Cc1ccc(COc2ccc3nc([C@H]4CCCC[C@H]4C(=O)O)n(Cc5ccc(Br)cc5)c3c2)nc1	15838355	Ki	=	830	nM	6.08	Ki	=	830	nM			0	BAO_0000192	UO_0000065	http://www.openphacts.org/units/Nanomolar	1528912	CHEMBL3705618	B	Homogeneous Time Resolved Fluorescence Assay: FLAP-containing membranes were prepared as was a FITC-labeled FLAP modulator (3-(3-(tert-butylthio)-1-(4-chlorobenzyl)-5-(quinolin-2-ylmethoxy)-1H-indol-2-yl)-2,2-dimethylpropanoic acid). The FLAP binding assay is performed in HTRF format (homogeneous time resolved fluorescence). FLAP-containing membranes (1 μg/well final for human) are incubated in t…	37	BindingDB Database				Autocuration	BAO_0000019	10102	CHEMBL4550	SINGLE PROTEIN	P20292	5-lipoxygenase activating protein	Homo sapiens	8	Homologous protein			94696	CHEMBL3638381
CHEMBL3667016	1999982	CHEMBL3667016	1999982		BDBM145837	534.45	6.49	77.24	2	Cc1ccc(COc2ccc3nc([C@@H]4CCCC[C@H]4C(=O)O)n(Cc5ccc(Br)cc5)c3c2)nc1	17664790	Ki	=	2.2	nM	8.66	Ki	=	2.2	nM	282445		0	BAO_0000192	UO_0000065	http://www.openphacts.org/units/Nanomolar	1528912	CHEMBL3705618	B	Homogeneous Time Resolved Fluorescence Assay: FLAP-containing membranes were prepared as was a FITC-labeled FLAP modulator (3-(3-(tert-butylthio)-1-(4-chlorobenzyl)-5-(quinolin-2-ylmethoxy)-1H-indol-2-yl)-2,2-dimethylpropanoic acid). The FLAP binding assay is performed in HTRF format (homogeneous time resolved fluorescence). FLAP-containing membranes (1 μg/well final for human) are incubated in t…	37	BindingDB Database				Autocuration	BAO_0000019	10102	CHEMBL4550	SINGLE PROTEIN	P20292	5-lipoxygenase activating protein	Homo sapiens	8	Homologous protein			94696	CHEMBL3638381
CHEMBL3659248	1992136	CHEMBL3659248	1992136		BDBM167135	331.42	4.57	61.03	0	Nc1cnc(cn1)c2ccc(C3CCC3)c(OCc4ccccc4)c2	15864654	Ki	=	1250	nM	5.9	Ki	=	1250	nM			0	BAO_0000192	UO_0000065	http://www.openphacts.org/units/Nanomolar	1528727	CHEMBL3705828	B	Homogeneous Time Resolved Fluorescence Assay: The assay below is used to test the modulatory activity of compounds against FLAP. Human and mouse FLAP-encoding DNA was amplified by polymerase chain reaction and cloned into pFastBac1 (Invitrogen) with a NH2-terminal 6-His tag for expression in Spodoptera frugiperda (Sf-9) cells. FLAP-containing membranes were prepared as was a FITC-labeled FLAP mod…	37	BindingDB Database	Homo sapiens		9606	Autocuration	BAO_0000019	10102	CHEMBL4550	SINGLE PROTEIN	P20292	5-lipoxygenase activating protein	Homo sapiens	9	Protein	MAPEG	high	94947	CHEMBL3638946
CHEMBL3659250	1992138	CHEMBL3659250	1992138		BDBM167137	273.31	3.14	61.03	0	COc1c(F)c(ccc1C2CCC2)c3ccc(N)nn3	17691267	Ki	>	10000	nM		Ki	>	10000	nM	310790		0	BAO_0000192	UO_0000065	http://www.openphacts.org/units/Nanomolar	1528727	CHEMBL3705828	B	Homogeneous Time Resolved Fluorescence Assay: The assay below is used to test the modulatory activity of compounds against FLAP. Human and mouse FLAP-encoding DNA was amplified by polymerase chain reaction and cloned into pFastBac1 (Invitrogen) with a NH2-terminal 6-His tag for expression in Spodoptera frugiperda (Sf-9) cells. FLAP-containing membranes were prepared as was a FITC-labeled FLAP mod…	37	BindingDB Database	Homo sapiens		9606	Autocuration	BAO_0000019	10102	CHEMBL4550	SINGLE PROTEIN	P20292	5-lipoxygenase activating protein	Homo sapiens	9	Protein			94947	CHEMBL3638946
CHEMBL3659251	1992139	CHEMBL3659251	1992139		BDBM167138	282.32	4.34	48.91	0	Oc1c(F)c(ccc1C2CCC2)c3cnc4[nH]ccc4c3	17691268	Ki	=	21.8	nM	7.66	Ki	=	21.8	nM	310791		0	BAO_0000192	UO_0000065	http://www.openphacts.org/units/Nanomolar	1528727	CHEMBL3705828	B	Homogeneous Time Resolved Fluorescence Assay: The assay below is used to test the modulatory activity of compounds against FLAP. Human and mouse FLAP-encoding DNA was amplified by polymerase chain reaction and cloned into pFastBac1 (Invitrogen) with a NH2-terminal 6-His tag for expression in Spodoptera frugiperda (Sf-9) cells. FLAP-containing membranes were prepared as was a FITC-labeled FLAP mod…	37	BindingDB Database	Homo sapiens		9606	Autocuration	BAO_0000019	10102	CHEMBL4550	SINGLE PROTEIN	P20292	5-lipoxygenase activating protein	Homo sapiens	9	Protein	MAPEG	high	94947	CHEMBL3638946
CHEMBL3659281	1992169	CHEMBL3659281	1992169		BDBM167168	456.56	5.16	90.57	1	CC(C)(C)OC(=O)N1CCCC(COc2c(F)c(ccc2C3CCC3)c4cnc(N)cn4)C1	17691298	Ki	=	207.6	nM	6.68	Ki	=	207.6	nM	310821		0	BAO_0000192	UO_0000065	http://www.openphacts.org/units/Nanomolar	1528727	CHEMBL3705828	B	Homogeneous Time Resolved Fluorescence Assay: The assay below is used to test the modulatory activity of compounds against FLAP. Human and mouse FLAP-encoding DNA was amplified by polymerase chain reaction and cloned into pFastBac1 (Invitrogen) with a NH2-terminal 6-His tag for expression in Spodoptera frugiperda (Sf-9) cells. FLAP-containing membranes were prepared as was a FITC-labeled FLAP mod…	37	BindingDB Database	Homo sapiens		9606	Autocuration	BAO_0000019	10102	CHEMBL4550	SINGLE PROTEIN	P20292	5-lipoxygenase activating protein	Homo sapiens	9	Protein	MAPEG	high	94947	CHEMBL3638946
CHEMBL3659289	1992177	CHEMBL3659289	1992177		BDBM167176	337.36	3.71	86.81	0	Nc1cnc(cn1)c2ccc(C3CCC3)c(Oc4ccnnc4)c2F	17691306	Ki	=	31.1	nM	7.51	Ki	=	31.1	nM	310829		0	BAO_0000192	UO_0000065	http://www.openphacts.org/units/Nanomolar	1528727	CHEMBL3705828	B	Homogeneous Time Resolved Fluorescence Assay: The assay below is used to test the modulatory activity of compounds against FLAP. Human and mouse FLAP-encoding DNA was amplified by polymerase chain reaction and cloned into pFastBac1 (Invitrogen) with a NH2-terminal 6-His tag for expression in Spodoptera frugiperda (Sf-9) cells. FLAP-containing membranes were prepared as was a FITC-labeled FLAP mod…	37	BindingDB Database	Homo sapiens		9606	Autocuration	BAO_0000019	10102	CHEMBL4550	SINGLE PROTEIN	P20292	5-lipoxygenase activating protein	Homo sapiens	9	Protein	MAPEG	high	94947	CHEMBL3638946
CHEMBL3659290	1992178	CHEMBL3659290	1992178		BDBM167177	352.37	3.3	112.83	0	Nc1cnc(cn1)c2ccc(C3CCC3)c(Oc4nccnc4N)c2F	17691307	Ki	=	3.8	nM	8.42	Ki	=	3.8	nM	310830		0	BAO_0000192	UO_0000065	http://www.openphacts.org/units/Nanomolar	1528727	CHEMBL3705828	B	Homogeneous Time Resolved Fluorescence Assay: The assay below is used to test the modulatory activity of compounds against FLAP. Human and mouse FLAP-encoding DNA was amplified by polymerase chain reaction and cloned into pFastBac1 (Invitrogen) with a NH2-terminal 6-His tag for expression in Spodoptera frugiperda (Sf-9) cells. FLAP-containing membranes were prepared as was a FITC-labeled FLAP mod…	37	BindingDB Database	Homo sapiens		9606	Autocuration	BAO_0000019	10102	CHEMBL4550	SINGLE PROTEIN	P20292	5-lipoxygenase activating protein	Homo sapiens	9	Protein	MAPEG	high	94947	CHEMBL3638946
CHEMBL3659295	1992183	CHEMBL3659295	1992183		BDBM167182	466.47	3.64	136.66	0	COC(=O)c1ccc(O)c(NC(=O)COc2c(F)c(ccc2C3CCC3)c4cnc(N)cn4)c1	15864713	Ki	=	137.5	nM	6.86	Ki	=	137.5	nM			0	BAO_0000192	UO_0000065	http://www.openphacts.org/units/Nanomolar	1528727	CHEMBL3705828	B	Homogeneous Time Resolved Fluorescence Assay: The assay below is used to test the modulatory activity of compounds against FLAP. Human and mouse FLAP-encoding DNA was amplified by polymerase chain reaction and cloned into pFastBac1 (Invitrogen) with a NH2-terminal 6-His tag for expression in Spodoptera frugiperda (Sf-9) cells. FLAP-containing membranes were prepared as was a FITC-labeled FLAP mod…	37	BindingDB Database	Homo sapiens		9606	Autocuration	BAO_0000019	10102	CHEMBL4550	SINGLE PROTEIN	P20292	5-lipoxygenase activating protein	Homo sapiens	9	Protein	MAPEG	high	94947	CHEMBL3638946
CHEMBL3659298	1992186	CHEMBL3659298	1992186		BDBM167185	471.38	6.96	61.03	1	Nc1cnc(cn1)c2ccc(C3CCC3)c(Oc4ccc(cc4C(F)(F)F)C(F)(F)F)c2F	17691315	Ki	>	10000	nM		Ki	>	10000	nM	310838		0	BAO_0000192	UO_0000065	http://www.openphacts.org/units/Nanomolar	1528727	CHEMBL3705828	B	Homogeneous Time Resolved Fluorescence Assay: The assay below is used to test the modulatory activity of compounds against FLAP. Human and mouse FLAP-encoding DNA was amplified by polymerase chain reaction and cloned into pFastBac1 (Invitrogen) with a NH2-terminal 6-His tag for expression in Spodoptera frugiperda (Sf-9) cells. FLAP-containing membranes were prepared as was a FITC-labeled FLAP mod…	37	BindingDB Database	Homo sapiens		9606	Autocuration	BAO_0000019	10102	CHEMBL4550	SINGLE PROTEIN	P20292	5-lipoxygenase activating protein	Homo sapiens	9	Protein			94947	CHEMBL3638946
CHEMBL3659300	1992188	CHEMBL3659300	1992188		BDBM167187	330.41	3.07	64.27	0	CN(C)CCOc1c(F)c(ccc1C2CCC2)c3cnc(N)cn3	17691317	Ki	>	10000	nM		Ki	>	10000	nM	310840		0	BAO_0000192	UO_0000065	http://www.openphacts.org/units/Nanomolar	1528727	CHEMBL3705828	B	Homogeneous Time Resolved Fluorescence Assay: The assay below is used to test the modulatory activity of compounds against FLAP. Human and mouse FLAP-encoding DNA was amplified by polymerase chain reaction and cloned into pFastBac1 (Invitrogen) with a NH2-terminal 6-His tag for expression in Spodoptera frugiperda (Sf-9) cells. FLAP-containing membranes were prepared as was a FITC-labeled FLAP mod…	37	BindingDB Database	Homo sapiens		9606	Autocuration	BAO_0000019	10102	CHEMBL4550	SINGLE PROTEIN	P20292	5-lipoxygenase activating protein	Homo sapiens	9	Protein			94947	CHEMBL3638946
CHEMBL3659314	1992203	CHEMBL3659314	1992203		BDBM167204	353.4	3.44	78.85	0	Cn1cncc1COc2c(F)c(ccc2C3CCC3)c4cnc(N)cn4	15864723	Ki	>	10000	nM		Ki	>	10000	nM			0	BAO_0000192	UO_0000065	http://www.openphacts.org/units/Nanomolar	1528727	CHEMBL3705828	B	Homogeneous Time Resolved Fluorescence Assay: The assay below is used to test the modulatory activity of compounds against FLAP. Human and mouse FLAP-encoding DNA was amplified by polymerase chain reaction and cloned into pFastBac1 (Invitrogen) with a NH2-terminal 6-His tag for expression in Spodoptera frugiperda (Sf-9) cells. FLAP-containing membranes were prepared as was a FITC-labeled FLAP mod…	37	BindingDB Database	Homo sapiens		9606	Autocuration	BAO_0000019	10102	CHEMBL4550	SINGLE PROTEIN	P20292	5-lipoxygenase activating protein	Homo sapiens	9	Protein			94947	CHEMBL3638946
CHEMBL3662246	1995164	CHEMBL3662246	1995164		BDBM145659	552.44	6.63	77.24	2	Cc1ccc(COc2ccc3nc(C4CCCC[C@@H]4C(=O)O)n(Cc5ccc(Br)cc5F)c3c2)nc1	15838365	Ki	=	9.6	nM	8.02	Ki	=	9.6	nM			0	BAO_0000192	UO_0000065	http://www.openphacts.org/units/Nanomolar	1528912	CHEMBL3705618	B	Homogeneous Time Resolved Fluorescence Assay: FLAP-containing membranes were prepared as was a FITC-labeled FLAP modulator (3-(3-(tert-butylthio)-1-(4-chlorobenzyl)-5-(quinolin-2-ylmethoxy)-1H-indol-2-yl)-2,2-dimethylpropanoic acid). The FLAP binding assay is performed in HTRF format (homogeneous time resolved fluorescence). FLAP-containing membranes (1 μg/well final for human) are incubated in t…	37	BindingDB Database				Autocuration	BAO_0000019	10102	CHEMBL4550	SINGLE PROTEIN	P20292	5-lipoxygenase activating protein	Homo sapiens	8	Homologous protein			94696	CHEMBL3638381
CHEMBL3662251	1995169	CHEMBL3662251	1995169		BDBM145665	482.58	5.67	101.03	1	CCC(CC)(Cc1nc2ccc(OCc3ccc(C)cn3)cc2n1Cc4ccc(cc4)C#N)C(=O)O	15864966	Ki	=	750	nM	6.12	Ki	=	750	nM			0	BAO_0000192	UO_0000065	http://www.openphacts.org/units/Nanomolar	1528882	CHEMBL3706320	B	Binding Assay: The assay below is used to test the modulatory activity of compounds against FLAP. Human and mouse FLAP-encoding DNA was amplified by polymerase chain reaction and cloned into pFastBac1 (Invitrogen) with a NH2-terminal 6-His tag for expression in Spodoptera frugiperda (Sf-9) cells. FLAP-containing membranes were prepared as was a FITC-labeled FLAP modulator (3-(3-(tert-butylthio)-1…	37	BindingDB Database	Homo sapiens		9606	Autocuration	BAO_0000019	10102	CHEMBL4550	SINGLE PROTEIN	P20292	5-lipoxygenase activating protein	Homo sapiens	9	Protein	MAPEG	high	94978	CHEMBL3638463
CHEMBL3662253	1995171	CHEMBL3662253	1995171		BDBM145667	557.54	6.76	86.47	2	Cc1ccc(COc2ccc3nc([C@H]4CCCC[C@@H]4C(=O)O)n(Cc5ccc(OC(F)(F)F)cc5F)c3c2)nc1	15864968	Ki	=	9	nM	8.05	Ki	=	9	nM			0	BAO_0000192	UO_0000065	http://www.openphacts.org/units/Nanomolar	1528882	CHEMBL3706320	B	Binding Assay: The assay below is used to test the modulatory activity of compounds against FLAP. Human and mouse FLAP-encoding DNA was amplified by polymerase chain reaction and cloned into pFastBac1 (Invitrogen) with a NH2-terminal 6-His tag for expression in Spodoptera frugiperda (Sf-9) cells. FLAP-containing membranes were prepared as was a FITC-labeled FLAP modulator (3-(3-(tert-butylthio)-1…	37	BindingDB Database	Homo sapiens		9606	Autocuration	BAO_0000019	10102	CHEMBL4550	SINGLE PROTEIN	P20292	5-lipoxygenase activating protein	Homo sapiens	9	Protein	MAPEG	high	94978	CHEMBL3638463
CHEMBL3662259	1995177	CHEMBL3662259	1995177		BDBM145673	539.55	6.62	86.47	2	Cc1ccc(COc2ccc3nc([C@H]4CCCC[C@H]4C(=O)O)n(Cc5ccc(OC(F)(F)F)cc5)c3c2)nc1	15864974	Ki	=	4.5	nM	8.35	Ki	=	4.5	nM			0	BAO_0000192	UO_0000065	http://www.openphacts.org/units/Nanomolar	1528882	CHEMBL3706320	B	Binding Assay: The assay below is used to test the modulatory activity of compounds against FLAP. Human and mouse FLAP-encoding DNA was amplified by polymerase chain reaction and cloned into pFastBac1 (Invitrogen) with a NH2-terminal 6-His tag for expression in Spodoptera frugiperda (Sf-9) cells. FLAP-containing membranes were prepared as was a FITC-labeled FLAP modulator (3-(3-(tert-butylthio)-1…	37	BindingDB Database	Homo sapiens		9606	Autocuration	BAO_0000019	10102	CHEMBL4550	SINGLE PROTEIN	P20292	5-lipoxygenase activating protein	Homo sapiens	9	Protein	MAPEG	high	94978	CHEMBL3638463
CHEMBL3662259	1995177	CHEMBL3662259	1995177		BDBM145673	539.55	6.62	86.47	2	Cc1ccc(COc2ccc3nc([C@H]4CCCC[C@H]4C(=O)O)n(Cc5ccc(OC(F)(F)F)cc5)c3c2)nc1	15864979	Ki	=	5.6	nM	8.25	Ki	=	5.6	nM			0	BAO_0000192	UO_0000065	http://www.openphacts.org/units/Nanomolar	1528882	CHEMBL3706320	B	Binding Assay: The assay below is used to test the modulatory activity of compounds against FLAP. Human and mouse FLAP-encoding DNA was amplified by polymerase chain reaction and cloned into pFastBac1 (Invitrogen) with a NH2-terminal 6-His tag for expression in Spodoptera frugiperda (Sf-9) cells. FLAP-containing membranes were prepared as was a FITC-labeled FLAP modulator (3-(3-(tert-butylthio)-1…	37	BindingDB Database	Homo sapiens		9606	Autocuration	BAO_0000019	10102	CHEMBL4550	SINGLE PROTEIN	P20292	5-lipoxygenase activating protein	Homo sapiens	9	Protein	MAPEG	high	94978	CHEMBL3638463
CHEMBL3662278	1995196	CHEMBL3662278	1995196		BDBM145697	546.52	5.79	91.4	2	Cn1ccc(COc2ccc3nc([C@H]4CCCC[C@H]4C(=O)O)n(Cc5ccc(OC(F)(F)F)cc5F)c3c2)n1	17664835	Ki	>	10000	nM		Ki	>	10000	nM	282490		0	BAO_0000192	UO_0000065	http://www.openphacts.org/units/Nanomolar	1528912	CHEMBL3705618	B	Homogeneous Time Resolved Fluorescence Assay: FLAP-containing membranes were prepared as was a FITC-labeled FLAP modulator (3-(3-(tert-butylthio)-1-(4-chlorobenzyl)-5-(quinolin-2-ylmethoxy)-1H-indol-2-yl)-2,2-dimethylpropanoic acid). The FLAP binding assay is performed in HTRF format (homogeneous time resolved fluorescence). FLAP-containing membranes (1 μg/well final for human) are incubated in t…	37	BindingDB Database				Autocuration	BAO_0000019	10102	CHEMBL4550	SINGLE PROTEIN	P20292	5-lipoxygenase activating protein	Homo sapiens	8	Homologous protein			94696	CHEMBL3638381
CHEMBL3639772	2011500	CHEMBL3639772	2011500		BDBM165086	666.7	8.49	99.36	2	COc1ncc(cc1C(F)(F)F)c2ccc(Cn3c(CC4(CCCC4)C(=O)O)nc5cc(OCc6ccc7ccccc7n6)ccc35)cc2	17689393	Ki	=	76	nM	7.12	Ki	=	76	nM	308725		0	BAO_0000192	UO_0000065	http://www.openphacts.org/units/Nanomolar	1528633	CHEMBL3705947	B	Binding Assay: The assay below is used to test the modulatory activity of compounds against FLAP. Human and mouse FLAP-encoding DNA was amplified by polymerase chain reaction and cloned into pFastBac1 (Invitrogen) with a NH2-terminal 6-His tag for expression in Spodoptera frugiperda (Sf-9) cells. FLAP-containing membranes were prepared as was a FITC-labeled FLAP modulator (3-(3-(tert-butylthio)-1…	37	BindingDB Database	Homo sapiens		9606	Autocuration	BAO_0000019	10102	CHEMBL4550	SINGLE PROTEIN	P20292	5-lipoxygenase activating protein	Homo sapiens	9	Protein	MAPEG	high	94934	CHEMBL3639043
CHEMBL3639872	2021600	CHEMBL3639872	2021600		BDBM168649	420.47	4.33	97.97	0	Nc1cnc(cn1)c2ccc(cc2F)c3ccccc3S(=O)(=O)Nc4ccccc4	17692786	Ki	=	1	nM	9	Ki	=	1	nM	312586		0	BAO_0000192	UO_0000065	http://www.openphacts.org/units/Nanomolar	1528786	CHEMBL3706373	B	Homogeneous Time Resolved Fluorescence Assay: The assay below is used to test the modulatory activity of compounds against FLAP. Human and mouse FLAP-encoding DNA was amplified by polymerase chain reaction and cloned into pFastBacl (Invitrogen) with a NH2-terminal 6-His tag for expression in Spodoptera frugiperda (Sf-9) cells. FLAP-containing membranes were prepared as was a FITC-labeled FLAP mod…	37	BindingDB Database	Homo sapiens		9606	Autocuration	BAO_0000019	10102	CHEMBL4550	SINGLE PROTEIN	P20292	5-lipoxygenase activating protein	Homo sapiens	9	Protein	MAPEG	high	94963	CHEMBL3638391
CHEMBL3641491	1974199	CHEMBL3641491	1974199		BDBM125962	425.5	3.78	113.22	0	Cc1ncnn1c2ncccc2c3nc4cc(ccc4n3C(C)(C)C)c5cnc(N)nc5	15798831	IC50	=	23	nM	7.64	IC50	=	23	nM			0	BAO_0000190	UO_0000065	http://www.openphacts.org/units/Nanomolar	1528301	CHEMBL3705802	B	Scintillation Proximity Assay: Compounds are assessed for the ability to bind to FLAP in a binding assay that measures compound-specific displacement of an iodinated (125I) FLAP inhibitor via a Scintillation Proximity Assay format (adapted from S. Charleson et al., Mol. Pharmacol., 1992, 41, 873-879). Cell pellets produced from sf9 insect cells expressing recombinant human FLAP protein are resusp…	37	BindingDB Database	Homo sapiens		9606	Autocuration	BAO_0000219	10102	CHEMBL4550	SINGLE PROTEIN	P20292	5-lipoxygenase activating protein	Homo sapiens	9	Protein	MAPEG	high	94431	CHEMBL3638750
CHEMBL403980	424406	CHEMBL403980	424406		12m	462.59	6.74	44.24	1	C(Oc1ccc(OCc2ccccn2)c(c1)C3(CC4CCC3C4)c5ccccc5)c6ccccn6	2081088	IC50	=	18.3	nM	7.74	IC50	=	18.3	nM			0	BAO_0000190	UO_0000065	http://www.openphacts.org/units/Nanomolar	462693	CHEMBL929667	B	Displacement of [125I]L-691831 from FLAP	1	Scientific Literature				Intermediate	BAO_0000357	10102	CHEMBL4550	SINGLE PROTEIN	P20292	5-lipoxygenase activating protein	Homo sapiens	8	Homologous protein			38341	CHEMBL1141525
CHEMBL3417421	1840631	CHEMBL3417421	1840631		32	386.42	2.93	123.58	0	Nc1ncc(cn1)c2ccc(cc2)C3(CCC3)c4noc(n4)C5=CC=CNC5=O	15222788	IC50	=	2.9	nM	8.54	IC50	=	2.9	nM			0	BAO_0000190	UO_0000065	http://www.openphacts.org/units/Nanomolar	1471925	CHEMBL3420840	B	Displacement of [125I]-L-691831 from human FLAP expressed in insect SF9 cell membranes after 2 hrs by Topcount analysis	1	Scientific Literature	Homo sapiens		9606	Autocuration	BAO_0000219	10102	CHEMBL4550	SINGLE PROTEIN	P20292	5-lipoxygenase activating protein	Homo sapiens	9	Protein	MAPEG	high	91507	CHEMBL3414472
CHEMBL3417510	1840721	CHEMBL3417510	1840721		40	444.5	2.53	128.85	0	CN(C)C(=O)Cn1cc(cn1)c2onc(n2)C3(CCC3)c4ccc(cc4)c5cnc(N)nc5	15222816	IC50	=	81	nM	7.09	IC50	=	81	nM			0	BAO_0000190	UO_0000065	http://www.openphacts.org/units/Nanomolar	1471926	CHEMBL3420841	B	Inhibition of FLAP in calcimycin-stimulated human whole blood assessed as inhibition of LTB4 synthesis preincubated for 15 mins followed by calcimycin stimulation measured after 30 mins	1	Scientific Literature	Homo sapiens		9606	Autocuration	BAO_0000357	10102	CHEMBL4550	SINGLE PROTEIN	P20292	5-lipoxygenase activating protein	Homo sapiens	9	Protein	MAPEG	high	91507	CHEMBL3414472
CHEMBL3974048	2183419	CHEMBL3974048	2183419		BDBM145747	574	7.28	86.47	2	Cc1ccc(COc2ccc3nc([C@H]4CCCC[C@H]4C(=O)O)n(Cc5ccc(OC(F)(F)F)cc5Cl)c3c2)nc1	15838453	Ki	=	21	nM	7.68	Ki	=	21	nM			0	BAO_0000192	UO_0000065	http://www.openphacts.org/units/Nanomolar	1528912	CHEMBL3705618	B	Homogeneous Time Resolved Fluorescence Assay: FLAP-containing membranes were prepared as was a FITC-labeled FLAP modulator (3-(3-(tert-butylthio)-1-(4-chlorobenzyl)-5-(quinolin-2-ylmethoxy)-1H-indol-2-yl)-2,2-dimethylpropanoic acid). The FLAP binding assay is performed in HTRF format (homogeneous time resolved fluorescence). FLAP-containing membranes (1 μg/well final for human) are incubated in t…	37	BindingDB Database				Autocuration	BAO_0000019	10102	CHEMBL4550	SINGLE PROTEIN	P20292	5-lipoxygenase activating protein	Homo sapiens	8	Homologous protein			94696	CHEMBL3638381
CHEMBL3986394	2195765	CHEMBL3986394	2195765		7c	610.64	10.05	27.05	2	CC(C)Cc1ccc(cc1)C(C)c2nc3cc(OCc4ccc(cc4)C(F)(F)F)ccc3n2Cc5ccccc5C(F)(F)F	16788735	Activity	=	94.3	%		Activity	=	94.3	%			0	BAO_0001103	UO_0000187	http://qudt.org/vocab/unit#Percent	1624266	CHEMBL3866678	B	Inhibition of FLAP in human neutrophils assessed as suppression of A23187-stimulated 5-LO product formation using arachidonic acid as substrate measured as residual activity at 10 uM preincubated for 15 mins followed by A23187/arachidonic acid addition after 10 mins RP-HPLC/UV analysis relative to control	1	Scientific Literature	Homo sapiens		9606	Autocuration	BAO_0000357	10102	CHEMBL4550	SINGLE PROTEIN	P20292	5-lipoxygenase activating protein	Homo sapiens	9	Protein			101582	CHEMBL3865817
CHEMBL2036371	1345905	CHEMBL2036371	1345905		48	336.44	4.47	55.12	0	CC(C)Cc1ccc(cc1)C(C)c2nc3ccccc3n2CC(=O)O	10912808	Activity	=	85.5	%		Activity	=	85.5	%			0	BAO_0001103	UO_0000187	http://qudt.org/vocab/unit#Percent	822752	CHEMBL2040236	B	Inhibition of 5-lipoxygenase in A23187-stimulated human neutrophils assessed as residual activity by measuring product formation at 10 uM preincubated 15 mins measured after 10 mins relative to control	1	Scientific Literature	Homo sapiens		9606	Autocuration	BAO_0000357	10102	CHEMBL4550	SINGLE PROTEIN	P20292	5-lipoxygenase activating protein	Homo sapiens	9	Protein			62215	CHEMBL2034834
CHEMBL3966563	2175934	CHEMBL3966563	2175934		7p	520.64	8.8	27.05	2	CC(C)Cc1ccc(cc1)C(C)c2nc3cc(OCC=C(C)C)ccc3n2Cc4ccccc4C(F)(F)F	16788726	Activity	=	60.2	%		Activity	=	60.2	%			0	BAO_0001103	UO_0000187	http://qudt.org/vocab/unit#Percent	1624265	CHEMBL3866677	B	Inhibition of FLAP in human neutrophils assessed as suppression of A23187-stimulated 5-LO product formation using arachidonic acid as substrate measured as residual activity at 1 uM preincubated for 15 mins followed by A23187/arachidonic acid addition after 10 mins RP-HPLC/UV analysis relative to control	1	Scientific Literature	Homo sapiens		9606	Autocuration	BAO_0000357	10102	CHEMBL4550	SINGLE PROTEIN	P20292	5-lipoxygenase activating protein	Homo sapiens	9	Protein			101582	CHEMBL3865817
CHEMBL1229205	691556	CHEMBL1229205	691556		11kk	624.81	7.98	99.36	2	COc1cnc(nc1)c2ccc(Cn3c(CC(C)(C)C(=O)O)c(SC(C)(C)C)c4cc(OCc5ccc(C)cn5)ccc34)cc2	7949350	IC50	=	2	nM	8.7	IC50	=	2	nM			0	BAO_0000190	UO_0000065	http://www.openphacts.org/units/Nanomolar	789491	CHEMBL1924518	B	Displacement of [3H]-3-[5-(pyrid-2-ylmethoxy)-3-tert-butylthio-1-benzylindol-2-yl]-2,2-dimethylpropionic acid from FLAP in human polymorphonuclear cell membranes after 1 hr by scintillation counting	1	Scientific Literature	Homo sapiens		9606	Autocuration	BAO_0000019	10102	CHEMBL4550	SINGLE PROTEIN	P20292	5-lipoxygenase activating protein	Homo sapiens	9	Protein	MAPEG	high	60378	CHEMBL1921749
CHEMBL2031444	1343509	CHEMBL2031444	1343509		14	411.5	5.93	48.42	1	COC(=O)c1ccc(OCc2ccc3ccccc3n2)cc1C(C)(C)c4ccccc4	10895891	IC50	=	58	nM	7.24	IC50	=	58	nM			0	BAO_0000190	UO_0000065	http://www.openphacts.org/units/Nanomolar	819515	CHEMBL2033320	B	Displacement of [125I]L-691,831 from 5-lipoxygenase-activating protein in human polymorphonuclear cells	1	Scientific Literature	Homo sapiens		9606	Autocuration	BAO_0000019	10102	CHEMBL4550	SINGLE PROTEIN	P20292	5-lipoxygenase activating protein	Homo sapiens	9	Protein	MAPEG	high	62011	CHEMBL2029294
CHEMBL2031646	1343713	CHEMBL2031646	1343713		79	489.58	6.26	81.01	1	O=C1NN=C(O1)c2ccc(OCc3ccc4ccccc4n3)cc2[C@@]5(C[C@H]6CC[C@H]5C6)c7ccccc7	10895908	IC50	=	2.5	nM	8.6	IC50	=	2.5	nM			0	BAO_0000190	UO_0000065	http://www.openphacts.org/units/Nanomolar	819515	CHEMBL2033320	B	Displacement of [125I]L-691,831 from 5-lipoxygenase-activating protein in human polymorphonuclear cells	1	Scientific Literature	Homo sapiens		9606	Autocuration	BAO_0000019	10102	CHEMBL4550	SINGLE PROTEIN	P20292	5-lipoxygenase activating protein	Homo sapiens	9	Protein	MAPEG	high	62011	CHEMBL2029294
CHEMBL2036159	1345690	CHEMBL2036159	1345690		3	436.63	5.4	59.81	1	CC(C)CNC(=O)CSc1nnc(c2ccc(cc2)C(C)(C)C)n1c3ccc(C)cc3	10912703	Inhibition	=	62	%		INH	=	62	%			0	BAO_0000201	UO_0000187	http://qudt.org/vocab/unit#Percent	822750	CHEMBL2040234	B	Inhibition of human FLAP in cell-free system assessed as inhibition of 5-LO product formation at 10 uM preincubated for 15 mins measured after 10 mins relative to control	1	Scientific Literature	Homo sapiens		9606	Autocuration	BAO_0000357	10102	CHEMBL4550	SINGLE PROTEIN	P20292	5-lipoxygenase activating protein	Homo sapiens	9	Protein			62215	CHEMBL2034834
CHEMBL3934746	2144117	CHEMBL3934746	2144117		BDBM165093	585.66	6.5	112.25	2	COc1ncc(cn1)c2cccc(Cn3c(nc4cc(OCc5ccc6ccccc6n5)ccc34)[C@@H]7[C@H](C(=O)O)C7(C)C)c2	15854934	Ki	=	160	nM	6.8	Ki	=	160	nM			0	BAO_0000192	UO_0000065	http://www.openphacts.org/units/Nanomolar	1528633	CHEMBL3705947	B	Binding Assay: The assay below is used to test the modulatory activity of compounds against FLAP. Human and mouse FLAP-encoding DNA was amplified by polymerase chain reaction and cloned into pFastBac1 (Invitrogen) with a NH2-terminal 6-His tag for expression in Spodoptera frugiperda (Sf-9) cells. FLAP-containing membranes were prepared as was a FITC-labeled FLAP modulator (3-(3-(tert-butylthio)-1…	37	BindingDB Database	Homo sapiens		9606	Autocuration	BAO_0000019	10102	CHEMBL4550	SINGLE PROTEIN	P20292	5-lipoxygenase activating protein	Homo sapiens	9	Protein	MAPEG	high	94934	CHEMBL3639043
CHEMBL3940195	2149566	CHEMBL3940195	2149566		BDBM168756	444.53	3.22	118.2	0	CC(C)(C)[C@H](CO)NS(=O)(=O)c1ccccc1c2ccc(c(F)c2)c3cnc(N)cn3	17692895	Ki	=	5	nM	8.3	Ki	=	5	nM	312695		0	BAO_0000192	UO_0000065	http://www.openphacts.org/units/Nanomolar	1528786	CHEMBL3706373	B	Homogeneous Time Resolved Fluorescence Assay: The assay below is used to test the modulatory activity of compounds against FLAP. Human and mouse FLAP-encoding DNA was amplified by polymerase chain reaction and cloned into pFastBacl (Invitrogen) with a NH2-terminal 6-His tag for expression in Spodoptera frugiperda (Sf-9) cells. FLAP-containing membranes were prepared as was a FITC-labeled FLAP mod…	37	BindingDB Database	Homo sapiens		9606	Autocuration	BAO_0000019	10102	CHEMBL4550	SINGLE PROTEIN	P20292	5-lipoxygenase activating protein	Homo sapiens	9	Protein	MAPEG	high	94963	CHEMBL3638391
CHEMBL3945688	2155059	CHEMBL3945688	2155059		7t	524.58	7.01	53.35	2	COC(=O)COc1ccc2c(c1)nc(C(C)c3ccc(CC(C)C)cc3)n2Cc4ccccc4C(F)(F)F	16788729	Activity	=	1.9	%		Activity	=	1.9	%			0	BAO_0001103	UO_0000187	http://qudt.org/vocab/unit#Percent	1624265	CHEMBL3866677	B	Inhibition of FLAP in human neutrophils assessed as suppression of A23187-stimulated 5-LO product formation using arachidonic acid as substrate measured as residual activity at 1 uM preincubated for 15 mins followed by A23187/arachidonic acid addition after 10 mins RP-HPLC/UV analysis relative to control	1	Scientific Literature	Homo sapiens		9606	Autocuration	BAO_0000357	10102	CHEMBL4550	SINGLE PROTEIN	P20292	5-lipoxygenase activating protein	Homo sapiens	9	Protein			101582	CHEMBL3865817
CHEMBL3906768	2116139	CHEMBL3906768	2116139		BDBM165092	585.66	6.5	112.25	2	COc1ncc(cn1)c2ccc(Cn3c(nc4cc(OCc5ccc6ccccc6n5)ccc34)[C@@H]7[C@H](C(=O)O)C7(C)C)cc2	15854933	Ki	=	370	nM	6.43	Ki	=	370	nM			0	BAO_0000192	UO_0000065	http://www.openphacts.org/units/Nanomolar	1528633	CHEMBL3705947	B	Binding Assay: The assay below is used to test the modulatory activity of compounds against FLAP. Human and mouse FLAP-encoding DNA was amplified by polymerase chain reaction and cloned into pFastBac1 (Invitrogen) with a NH2-terminal 6-His tag for expression in Spodoptera frugiperda (Sf-9) cells. FLAP-containing membranes were prepared as was a FITC-labeled FLAP modulator (3-(3-(tert-butylthio)-1…	37	BindingDB Database	Homo sapiens		9606	Autocuration	BAO_0000019	10102	CHEMBL4550	SINGLE PROTEIN	P20292	5-lipoxygenase activating protein	Homo sapiens	9	Protein	MAPEG	high	94934	CHEMBL3639043
CHEMBL3915880	2125251	CHEMBL3915880	2125251		BDBM168655	402.45	2.19	118.2	0	C[C@@H](CO)NS(=O)(=O)c1ccccc1c2ccc(c(F)c2)c3cnc(N)cn3	15871624	Ki	=	8	nM	8.1	Ki	=	8	nM			0	BAO_0000192	UO_0000065	http://www.openphacts.org/units/Nanomolar	1528786	CHEMBL3706373	B	Homogeneous Time Resolved Fluorescence Assay: The assay below is used to test the modulatory activity of compounds against FLAP. Human and mouse FLAP-encoding DNA was amplified by polymerase chain reaction and cloned into pFastBacl (Invitrogen) with a NH2-terminal 6-His tag for expression in Spodoptera frugiperda (Sf-9) cells. FLAP-containing membranes were prepared as was a FITC-labeled FLAP mod…	37	BindingDB Database	Homo sapiens		9606	Autocuration	BAO_0000019	10102	CHEMBL4550	SINGLE PROTEIN	P20292	5-lipoxygenase activating protein	Homo sapiens	9	Protein	MAPEG	high	94963	CHEMBL3638391
CHEMBL3920148	2129519	CHEMBL3920148	2129519		BDBM145677	539.55	6.62	86.47	2	Cc1ccc(COc2ccc3nc([C@H]4CCCC[C@@H]4C(=O)O)n(Cc5ccc(OC(F)(F)F)cc5)c3c2)nc1	15838383	Ki	=	4.1	nM	8.39	Ki	=	4.1	nM			0	BAO_0000192	UO_0000065	http://www.openphacts.org/units/Nanomolar	1528912	CHEMBL3705618	B	Homogeneous Time Resolved Fluorescence Assay: FLAP-containing membranes were prepared as was a FITC-labeled FLAP modulator (3-(3-(tert-butylthio)-1-(4-chlorobenzyl)-5-(quinolin-2-ylmethoxy)-1H-indol-2-yl)-2,2-dimethylpropanoic acid). The FLAP binding assay is performed in HTRF format (homogeneous time resolved fluorescence). FLAP-containing membranes (1 μg/well final for human) are incubated in t…	37	BindingDB Database				Autocuration	BAO_0000019	10102	CHEMBL4550	SINGLE PROTEIN	P20292	5-lipoxygenase activating protein	Homo sapiens	8	Homologous protein			94696	CHEMBL3638381
CHEMBL3920148	2129519	CHEMBL3920148	2129519		BDBM145677	539.55	6.62	86.47	2	Cc1ccc(COc2ccc3nc([C@H]4CCCC[C@@H]4C(=O)O)n(Cc5ccc(OC(F)(F)F)cc5)c3c2)nc1	15864978	Ki	=	4.1	nM	8.39	Ki	=	4.1	nM			0	BAO_0000192	UO_0000065	http://www.openphacts.org/units/Nanomolar	1528882	CHEMBL3706320	B	Binding Assay: The assay below is used to test the modulatory activity of compounds against FLAP. Human and mouse FLAP-encoding DNA was amplified by polymerase chain reaction and cloned into pFastBac1 (Invitrogen) with a NH2-terminal 6-His tag for expression in Spodoptera frugiperda (Sf-9) cells. FLAP-containing membranes were prepared as was a FITC-labeled FLAP modulator (3-(3-(tert-butylthio)-1…	37	BindingDB Database	Homo sapiens		9606	Autocuration	BAO_0000019	10102	CHEMBL4550	SINGLE PROTEIN	P20292	5-lipoxygenase activating protein	Homo sapiens	9	Protein	MAPEG	high	94978	CHEMBL3638463
CHEMBL3925953	2135324	CHEMBL3925953	2135324		BDBM165052	502.57	6.59	81.6	2	CC1(C)[C@@H](C1c2nc3cc(OCc4ccc5ccccc5n4)ccc3n2Cc6ccc(cc6)[N+]#[C-])C(=O)O	17689359	Ki	=	74	nM	7.13	Ki	=	74	nM	308691		0	BAO_0000192	UO_0000065	http://www.openphacts.org/units/Nanomolar	1528633	CHEMBL3705947	B	Binding Assay: The assay below is used to test the modulatory activity of compounds against FLAP. Human and mouse FLAP-encoding DNA was amplified by polymerase chain reaction and cloned into pFastBac1 (Invitrogen) with a NH2-terminal 6-His tag for expression in Spodoptera frugiperda (Sf-9) cells. FLAP-containing membranes were prepared as was a FITC-labeled FLAP modulator (3-(3-(tert-butylthio)-1…	37	BindingDB Database	Homo sapiens		9606	Autocuration	BAO_0000019	10102	CHEMBL4550	SINGLE PROTEIN	P20292	5-lipoxygenase activating protein	Homo sapiens	9	Protein	MAPEG	high	94934	CHEMBL3639043
CHEMBL3891878	2101249	CHEMBL3891878	2101249		BDBM145686	523.43	5.52	82.17	2	Cn1ccc(COc2ccc3nc(C4CCCC[C@@H]4C(=O)O)n(Cc5ccc(Br)cc5)c3c2)n1	17664823	Ki	=	3.9	nM	8.41	Ki	=	3.9	nM	282478		0	BAO_0000192	UO_0000065	http://www.openphacts.org/units/Nanomolar	1528912	CHEMBL3705618	B	Homogeneous Time Resolved Fluorescence Assay: FLAP-containing membranes were prepared as was a FITC-labeled FLAP modulator (3-(3-(tert-butylthio)-1-(4-chlorobenzyl)-5-(quinolin-2-ylmethoxy)-1H-indol-2-yl)-2,2-dimethylpropanoic acid). The FLAP binding assay is performed in HTRF format (homogeneous time resolved fluorescence). FLAP-containing membranes (1 μg/well final for human) are incubated in t…	37	BindingDB Database				Autocuration	BAO_0000019	10102	CHEMBL4550	SINGLE PROTEIN	P20292	5-lipoxygenase activating protein	Homo sapiens	8	Homologous protein			94696	CHEMBL3638381
CHEMBL281308	42041	CHEMBL281308	42041		5	561.75	8.48	59.42	2	OC(=O)CSC(CCCc1ccccc1)(CCc2ccccc2)c3ccc(OCc4ccc5ccccc5n4)cc3	518659	IC50	=	4	nM	8.4	IC50	=	4	nM			0	BAO_0000190	UO_0000065	http://www.openphacts.org/units/Nanomolar	4312	CHEMBL618420	B	The compound was tested for the inhibition of binding of [125I]- L- 691,831 binding to 5-lipoxygenase activating protein (FLAP)	1	Scientific Literature				Autocuration	BAO_0000357	10102	CHEMBL4550	SINGLE PROTEIN	P20292	5-lipoxygenase activating protein	Homo sapiens	8	Homologous protein			175	CHEMBL1126364
CHEMBL1922527	1266123	CHEMBL1922527	1266123		11e	673.88	9.74	86.47	2	COc1ccc(cn1)c2ccc(Cn3c(CC(C)(C)C(=O)O)c(SC(C)(C)C)c4cc(OCc5ccc6cc(C)ccc6n5)ccc34)cc2	7949317	IC50	=	148	nM	6.83	IC50	=	148	nM			0	BAO_0000190	UO_0000065	http://www.openphacts.org/units/Nanomolar	789491	CHEMBL1924518	B	Displacement of [3H]-3-[5-(pyrid-2-ylmethoxy)-3-tert-butylthio-1-benzylindol-2-yl]-2,2-dimethylpropionic acid from FLAP in human polymorphonuclear cell membranes after 1 hr by scintillation counting	1	Scientific Literature	Homo sapiens		9606	Autocuration	BAO_0000019	10102	CHEMBL4550	SINGLE PROTEIN	P20292	5-lipoxygenase activating protein	Homo sapiens	9	Protein	MAPEG	high	60378	CHEMBL1921749
CHEMBL1922645	1266242	CHEMBL1922645	1266242		11n	637.85	8.89	86.47	2	COc1ccc(cn1)c2ccc(Cn3c(CC(C)(C)C(=O)O)c(SC(C)(C)C)c4cc(OCc5ccc(C)c(C)n5)ccc34)cc2	7949420	IC50	=	225	nM	6.65	IC50	=	225	nM			0	BAO_0000190	UO_0000065	http://www.openphacts.org/units/Nanomolar	789495	CHEMBL1924522	B	Inhibition of FLAP in human whole blood assessed as inhibition of calcium ionophore A23187-induced LTB4 production preincubated for 5 hrs by ELISA	1	Scientific Literature	Homo sapiens		9606	Autocuration	BAO_0000357	10102	CHEMBL4550	SINGLE PROTEIN	P20292	5-lipoxygenase activating protein	Homo sapiens	9	Protein	MAPEG	high	60378	CHEMBL1921749
CHEMBL1922646	1266243	CHEMBL1922646	1266243		11o	644.24	8.93	86.47	2	COc1ccc(cn1)c2ccc(Cn3c(CC(C)(C)C(=O)O)c(SC(C)(C)C)c4cc(OCc5ccc(Cl)cn5)ccc34)cc2	7949375	IC50	=	1160	nM	5.94	IC50	=	1160	nM			0	BAO_0000190	UO_0000065	http://www.openphacts.org/units/Nanomolar	789494	CHEMBL1924521	B	Inhibition of FLAP in human whole blood assessed as inhibition of calcium ionophore A23187-induced LTB4 production preincubated for 15 mins by ELISA	1	Scientific Literature	Homo sapiens		9606	Autocuration	BAO_0000357	10102	CHEMBL4550	SINGLE PROTEIN	P20292	5-lipoxygenase activating protein	Homo sapiens	9	Protein	MAPEG	high	60378	CHEMBL1921749
CHEMBL1922660	1266257	CHEMBL1922660	1266257	FIBOFLAPON	11cc, AM803, GSK2190915	637.85	8.98	86.47	2	CCOc1ccc(cn1)c2ccc(Cn3c(CC(C)(C)C(=O)O)c(SC(C)(C)C)c4cc(OCc5ccc(C)cn5)ccc34)cc2	7950109	IC50	=	.7	nM	9.15	IC50	=	.7	nM			0	BAO_0000190	UO_0000065	http://www.openphacts.org/units/Nanomolar	789497	CHEMBL1924524	B	Inhibition of FLAP in human peripheral leukocytes assessed as inhibition of calcium ionophore A23187-induced LTB4 production after 10 mins by ELISA	1	Scientific Literature	Homo sapiens		9606	Autocuration	BAO_0000219	10102	CHEMBL4550	SINGLE PROTEIN	P20292	5-lipoxygenase activating protein	Homo sapiens	9	Protein	MAPEG	high	60378	CHEMBL1921749
CHEMBL1922665	1266262	CHEMBL1922665	1266262		11hh	593.79	8.58	77.24	2	Cc1ccc(COc2ccc3c(c2)c(SC(C)(C)C)c(CC(C)(C)C(=O)O)n3Cc4ccc(cc4)c5cccnc5)nc1	7949394	IC50	=	268	nM	6.57	IC50	=	268	nM			0	BAO_0000190	UO_0000065	http://www.openphacts.org/units/Nanomolar	789494	CHEMBL1924521	B	Inhibition of FLAP in human whole blood assessed as inhibition of calcium ionophore A23187-induced LTB4 production preincubated for 15 mins by ELISA	1	Scientific Literature	Homo sapiens		9606	Autocuration	BAO_0000357	10102	CHEMBL4550	SINGLE PROTEIN	P20292	5-lipoxygenase activating protein	Homo sapiens	9	Protein	MAPEG	high	60378	CHEMBL1921749
CHEMBL3780610	2076273	CHEMBL3780610	2076273		38	406.83	5.33	85.45	1	OC(=O)c1noc(c2ccc(OCc3ccccn3)cc2)c1c4ccc(Cl)cc4	16520860	Activity	=	8.4	%		Activity	=	8.4	%			0	BAO_0001103	UO_0000187	http://qudt.org/vocab/unit#Percent	1563593	CHEMBL3783455	B	Inhibition of FLAP in Ca+2 ionophore A23187 stimulated human neutrophils assessed as remaining 5-LO activity preincubated for 15 mins at 10 uM measured after 10 mins by RP-HPLC analysis	1	Scientific Literature	Homo sapiens		9606	Autocuration	BAO_0000357	10102	CHEMBL4550	SINGLE PROTEIN	P20292	5-lipoxygenase activating protein	Homo sapiens	9	Protein			98702	CHEMBL3779871
CHEMBL78673	129147	CHEMBL78673	129147		24	435.4	4.56	101.82	0	Cc1oc(nc1CCOc2ccc(CN(O)C(=O)N)cc2)c3ccc(cc3)C(F)(F)F	1160349	Inhibition	=	11	%		Inhibition	=	11	%			0	BAO_0000201	UO_0000187	http://qudt.org/vocab/unit#Percent	74927	CHEMBL686078	F	Oral dose of 25 mg/Kg was tested for the inhibition of antigen induced bronchoconstriction in guinea pig	1	Scientific Literature				Expert	BAO_0000019	10102	CHEMBL4550	SINGLE PROTEIN	P20292	5-lipoxygenase activating protein	Homo sapiens	8	Homologous protein			13357	CHEMBL1129782
CHEMBL80158	126081	CHEMBL80158	126081		11	583.2	9.61	55.12	2	CC(C)(C)Sc1c(CC(C)(C)C(=O)O)n(Cc2ccc(Cl)cc2)c3ccc(\C=C\c4ccc5ccccc5n4)cc13	848204	IC50	=	11	nM	7.96	IC50	=	11	nM			0	BAO_0000190	UO_0000065	http://www.openphacts.org/units/Nanomolar	4309	CHEMBL618417	B	Measuring the affinity of leukotriene synthesis inhibitor for 5-lipoxygenase activating protein by using [125I]L-691831 as radioligand.	1	Scientific Literature				Expert	BAO_0000357	10102	CHEMBL4550	SINGLE PROTEIN	P20292	5-lipoxygenase activating protein	Homo sapiens	8	Homologous protein			3278	CHEMBL1131844
CHEMBL258215	424390	CHEMBL258215	424390		6	493.6	6.47	57.65	1	COC(=O)COc1ccc(cc1)C2(CC3CCC2C3)c4ccc(OCc5ccc6ccccc6n5)cc4	2081104	IC50	=	182	nM	6.74	IC50	=	182	nM			0	BAO_0000190	UO_0000065	http://www.openphacts.org/units/Nanomolar	462693	CHEMBL929667	B	Displacement of [125I]L-691831 from FLAP	1	Scientific Literature				Intermediate	BAO_0000357	10102	CHEMBL4550	SINGLE PROTEIN	P20292	5-lipoxygenase activating protein	Homo sapiens	8	Homologous protein			38341	CHEMBL1141525
CHEMBL3693068	2026297	CHEMBL3693068	2026297		BDBM168922	411.38	3.95	85.94	0	CS(=O)(=O)c1cc(ccc1c2ccc(c(F)c2)c3cnc(N)nc3)C(F)(F)F	17693055	Ki	=	770	nM	6.11	Ki	=	770	nM	312855		0	BAO_0000192	UO_0000065	http://www.openphacts.org/units/Nanomolar	1528786	CHEMBL3706373	B	Homogeneous Time Resolved Fluorescence Assay: The assay below is used to test the modulatory activity of compounds against FLAP. Human and mouse FLAP-encoding DNA was amplified by polymerase chain reaction and cloned into pFastBacl (Invitrogen) with a NH2-terminal 6-His tag for expression in Spodoptera frugiperda (Sf-9) cells. FLAP-containing membranes were prepared as was a FITC-labeled FLAP mod…	37	BindingDB Database	Homo sapiens		9606	Autocuration	BAO_0000019	10102	CHEMBL4550	SINGLE PROTEIN	P20292	5-lipoxygenase activating protein	Homo sapiens	9	Protein	MAPEG	high	94963	CHEMBL3638391
CHEMBL3693107	2026337	CHEMBL3693107	2026337		BDBM168963	450.5	3.2	103.95	0	Fc1cc(ccc1c2cnc3[nH]ccc3c2)c4ccccc4S(=O)(=O)N[C@H]5CCNC5=O	15873097	Ki	=	3	nM	8.52	Ki	=	3	nM			0	BAO_0000192	UO_0000065	http://www.openphacts.org/units/Nanomolar	1528786	CHEMBL3706373	B	Homogeneous Time Resolved Fluorescence Assay: The assay below is used to test the modulatory activity of compounds against FLAP. Human and mouse FLAP-encoding DNA was amplified by polymerase chain reaction and cloned into pFastBacl (Invitrogen) with a NH2-terminal 6-His tag for expression in Spodoptera frugiperda (Sf-9) cells. FLAP-containing membranes were prepared as was a FITC-labeled FLAP mod…	37	BindingDB Database	Homo sapiens		9606	Autocuration	BAO_0000019	10102	CHEMBL4550	SINGLE PROTEIN	P20292	5-lipoxygenase activating protein	Homo sapiens	9	Protein	MAPEG	high	94963	CHEMBL3638391
CHEMBL3693113	2026343	CHEMBL3693113	2026343		BDBM168969	396.45	3.68	78.95	0	CN(C)S(=O)(=O)c1ccccc1c2ccc(c(F)c2)c3cnc4[nH]ccc4n3	17693102	Ki	=	2	nM	8.7	Ki	=	2	nM	312902		0	BAO_0000192	UO_0000065	http://www.openphacts.org/units/Nanomolar	1528786	CHEMBL3706373	B	Homogeneous Time Resolved Fluorescence Assay: The assay below is used to test the modulatory activity of compounds against FLAP. Human and mouse FLAP-encoding DNA was amplified by polymerase chain reaction and cloned into pFastBacl (Invitrogen) with a NH2-terminal 6-His tag for expression in Spodoptera frugiperda (Sf-9) cells. FLAP-containing membranes were prepared as was a FITC-labeled FLAP mod…	37	BindingDB Database	Homo sapiens		9606	Autocuration	BAO_0000019	10102	CHEMBL4550	SINGLE PROTEIN	P20292	5-lipoxygenase activating protein	Homo sapiens	9	Protein	MAPEG	high	94963	CHEMBL3638391
CHEMBL3693134	2026364	CHEMBL3693134	2026364		BDBM168993	432.45	6.35	54.46	1	CC(C)Sc1ncc(cc1c2ccc(c(F)c2)c3cnc4[nH]ccc4n3)C(F)(F)F	17693123	Ki	>	10000	nM		Ki	>	10000	nM	312923		0	BAO_0000192	UO_0000065	http://www.openphacts.org/units/Nanomolar	1528786	CHEMBL3706373	B	Homogeneous Time Resolved Fluorescence Assay: The assay below is used to test the modulatory activity of compounds against FLAP. Human and mouse FLAP-encoding DNA was amplified by polymerase chain reaction and cloned into pFastBacl (Invitrogen) with a NH2-terminal 6-His tag for expression in Spodoptera frugiperda (Sf-9) cells. FLAP-containing membranes were prepared as was a FITC-labeled FLAP mod…	37	BindingDB Database	Homo sapiens		9606	Autocuration	BAO_0000019	10102	CHEMBL4550	SINGLE PROTEIN	P20292	5-lipoxygenase activating protein	Homo sapiens	9	Protein			94963	CHEMBL3638391
CHEMBL3693137	2026367	CHEMBL3693137	2026367		BDBM168996	388.32	4.77	63.69	0	Fc1cc(ccc1c2cnc3[nH]ccc3n2)c4cccnc4OCC(F)(F)F	15873127	Ki	>	10000	nM		Ki	>	10000	nM			0	BAO_0000192	UO_0000065	http://www.openphacts.org/units/Nanomolar	1528786	CHEMBL3706373	B	Homogeneous Time Resolved Fluorescence Assay: The assay below is used to test the modulatory activity of compounds against FLAP. Human and mouse FLAP-encoding DNA was amplified by polymerase chain reaction and cloned into pFastBacl (Invitrogen) with a NH2-terminal 6-His tag for expression in Spodoptera frugiperda (Sf-9) cells. FLAP-containing membranes were prepared as was a FITC-labeled FLAP mod…	37	BindingDB Database	Homo sapiens		9606	Autocuration	BAO_0000019	10102	CHEMBL4550	SINGLE PROTEIN	P20292	5-lipoxygenase activating protein	Homo sapiens	9	Protein			94963	CHEMBL3638391
CHEMBL3693138	2026368	CHEMBL3693138	2026368		BDBM168997	362.41	4.86	63.69	0	CC(C)COc1ncccc1c2ccc(c(F)c2)c3cnc4[nH]ccc4n3	15873128	Ki	=	34	nM	7.47	Ki	=	34	nM			0	BAO_0000192	UO_0000065	http://www.openphacts.org/units/Nanomolar	1528786	CHEMBL3706373	B	Homogeneous Time Resolved Fluorescence Assay: The assay below is used to test the modulatory activity of compounds against FLAP. Human and mouse FLAP-encoding DNA was amplified by polymerase chain reaction and cloned into pFastBacl (Invitrogen) with a NH2-terminal 6-His tag for expression in Spodoptera frugiperda (Sf-9) cells. FLAP-containing membranes were prepared as was a FITC-labeled FLAP mod…	37	BindingDB Database	Homo sapiens		9606	Autocuration	BAO_0000019	10102	CHEMBL4550	SINGLE PROTEIN	P20292	5-lipoxygenase activating protein	Homo sapiens	9	Protein	MAPEG	high	94963	CHEMBL3638391
CHEMBL3693142	2026372	CHEMBL3693142	2026372		BDBM169001	350.4	4.25	73.92	0	Nc1cnc(cn1)c2ccc(cc2F)c3cccnc3OC4CCCC4	17693131	Ki	=	92	nM	7.04	Ki	=	92	nM	312931		0	BAO_0000192	UO_0000065	http://www.openphacts.org/units/Nanomolar	1528786	CHEMBL3706373	B	Homogeneous Time Resolved Fluorescence Assay: The assay below is used to test the modulatory activity of compounds against FLAP. Human and mouse FLAP-encoding DNA was amplified by polymerase chain reaction and cloned into pFastBacl (Invitrogen) with a NH2-terminal 6-His tag for expression in Spodoptera frugiperda (Sf-9) cells. FLAP-containing membranes were prepared as was a FITC-labeled FLAP mod…	37	BindingDB Database	Homo sapiens		9606	Autocuration	BAO_0000019	10102	CHEMBL4550	SINGLE PROTEIN	P20292	5-lipoxygenase activating protein	Homo sapiens	9	Protein	MAPEG	high	94963	CHEMBL3638391
CHEMBL3693146	2026376	CHEMBL3693146	2026376		BDBM169005	465.53	4.56	103.46	0	CC(C)(C)OC(=O)N1CCC(COc2ncccc2c3ccc(c(F)c3)c4cnc(N)cn4)C1	17693135	Ki	=	135	nM	6.87	Ki	=	135	nM	312935		0	BAO_0000192	UO_0000065	http://www.openphacts.org/units/Nanomolar	1528786	CHEMBL3706373	B	Homogeneous Time Resolved Fluorescence Assay: The assay below is used to test the modulatory activity of compounds against FLAP. Human and mouse FLAP-encoding DNA was amplified by polymerase chain reaction and cloned into pFastBacl (Invitrogen) with a NH2-terminal 6-His tag for expression in Spodoptera frugiperda (Sf-9) cells. FLAP-containing membranes were prepared as was a FITC-labeled FLAP mod…	37	BindingDB Database	Homo sapiens		9606	Autocuration	BAO_0000019	10102	CHEMBL4550	SINGLE PROTEIN	P20292	5-lipoxygenase activating protein	Homo sapiens	9	Protein	MAPEG	high	94963	CHEMBL3638391
CHEMBL3693156	2026386	CHEMBL3693156	2026386		BDBM169015	403.42	2.88	105.13	0	Nc1ncc(nc1C#N)c2ccc(cc2F)c3ccccc3C(=O)N4CCOCC4	17693145	Ki	=	1249	nM	5.9	Ki	=	1249	nM	312945		0	BAO_0000192	UO_0000065	http://www.openphacts.org/units/Nanomolar	1528786	CHEMBL3706373	B	Homogeneous Time Resolved Fluorescence Assay: The assay below is used to test the modulatory activity of compounds against FLAP. Human and mouse FLAP-encoding DNA was amplified by polymerase chain reaction and cloned into pFastBacl (Invitrogen) with a NH2-terminal 6-His tag for expression in Spodoptera frugiperda (Sf-9) cells. FLAP-containing membranes were prepared as was a FITC-labeled FLAP mod…	37	BindingDB Database	Homo sapiens		9606	Autocuration	BAO_0000019	10102	CHEMBL4550	SINGLE PROTEIN	P20292	5-lipoxygenase activating protein	Homo sapiens	9	Protein	MAPEG	high	94963	CHEMBL3638391
CHEMBL3693170	2026401	CHEMBL3693170	2026401		BDBM169030	425.53	4.6	71.09	0	CC(C)(C)NS(=O)(=O)c1ccccc1c2ccc(c(F)c2)c3cnc4NCCc4c3	15873161	Ki	=	1	nM	9	Ki	=	1	nM			0	BAO_0000192	UO_0000065	http://www.openphacts.org/units/Nanomolar	1528786	CHEMBL3706373	B	Homogeneous Time Resolved Fluorescence Assay: The assay below is used to test the modulatory activity of compounds against FLAP. Human and mouse FLAP-encoding DNA was amplified by polymerase chain reaction and cloned into pFastBacl (Invitrogen) with a NH2-terminal 6-His tag for expression in Spodoptera frugiperda (Sf-9) cells. FLAP-containing membranes were prepared as was a FITC-labeled FLAP mod…	37	BindingDB Database	Homo sapiens		9606	Autocuration	BAO_0000019	10102	CHEMBL4550	SINGLE PROTEIN	P20292	5-lipoxygenase activating protein	Homo sapiens	9	Protein	MAPEG	high	94963	CHEMBL3638391
CHEMBL3693172	2026403	CHEMBL3693172	2026403		BDBM169032	430.51	3.62	107.2	0	COc1nc(cnc1N)c2ccc(cc2F)c3ccccc3S(=O)(=O)NC(C)(C)C	17693162	Ki	=	1	nM	9	Ki	=	1	nM	312962		0	BAO_0000192	UO_0000065	http://www.openphacts.org/units/Nanomolar	1528786	CHEMBL3706373	B	Homogeneous Time Resolved Fluorescence Assay: The assay below is used to test the modulatory activity of compounds against FLAP. Human and mouse FLAP-encoding DNA was amplified by polymerase chain reaction and cloned into pFastBacl (Invitrogen) with a NH2-terminal 6-His tag for expression in Spodoptera frugiperda (Sf-9) cells. FLAP-containing membranes were prepared as was a FITC-labeled FLAP mod…	37	BindingDB Database	Homo sapiens		9606	Autocuration	BAO_0000019	10102	CHEMBL4550	SINGLE PROTEIN	P20292	5-lipoxygenase activating protein	Homo sapiens	9	Protein	MAPEG	high	94963	CHEMBL3638391
CHEMBL3693176	2026407	CHEMBL3693176	2026407		BDBM169036	424.5	4.09	108.87	0	CC(C)(C)NS(=O)(=O)c1ccccc1c2ccc(c(F)c2)c3ccc(N)nc3C#N	15873167	Ki	=	23	nM	7.64	Ki	=	23	nM			0	BAO_0000192	UO_0000065	http://www.openphacts.org/units/Nanomolar	1528786	CHEMBL3706373	B	Homogeneous Time Resolved Fluorescence Assay: The assay below is used to test the modulatory activity of compounds against FLAP. Human and mouse FLAP-encoding DNA was amplified by polymerase chain reaction and cloned into pFastBacl (Invitrogen) with a NH2-terminal 6-His tag for expression in Spodoptera frugiperda (Sf-9) cells. FLAP-containing membranes were prepared as was a FITC-labeled FLAP mod…	37	BindingDB Database	Homo sapiens		9606	Autocuration	BAO_0000019	10102	CHEMBL4550	SINGLE PROTEIN	P20292	5-lipoxygenase activating protein	Homo sapiens	9	Protein	MAPEG	high	94963	CHEMBL3638391
CHEMBL3693188	2026419	CHEMBL3693188	2026419		BDBM169048	372.43	2.75	97.97	0	CNS(=O)(=O)c1ccccc1c2ccc(c(F)c2)c3cnc(N)c(C)n3	17693178	Ki	=	22	nM	7.66	Ki	=	22	nM	312978		0	BAO_0000192	UO_0000065	http://www.openphacts.org/units/Nanomolar	1528786	CHEMBL3706373	B	Homogeneous Time Resolved Fluorescence Assay: The assay below is used to test the modulatory activity of compounds against FLAP. Human and mouse FLAP-encoding DNA was amplified by polymerase chain reaction and cloned into pFastBacl (Invitrogen) with a NH2-terminal 6-His tag for expression in Spodoptera frugiperda (Sf-9) cells. FLAP-containing membranes were prepared as was a FITC-labeled FLAP mod…	37	BindingDB Database	Homo sapiens		9606	Autocuration	BAO_0000019	10102	CHEMBL4550	SINGLE PROTEIN	P20292	5-lipoxygenase activating protein	Homo sapiens	9	Protein	MAPEG	high	94963	CHEMBL3638391
CHEMBL3693193	2026424	CHEMBL3693193	2026424		BDBM169053	414.51	3.92	97.97	0	Cc1nc(N)ncc1c2ccc(cc2F)c3ccccc3S(=O)(=O)NC(C)(C)C	15873184	Ki	=	12	nM	7.92	Ki	=	12	nM			0	BAO_0000192	UO_0000065	http://www.openphacts.org/units/Nanomolar	1528786	CHEMBL3706373	B	Homogeneous Time Resolved Fluorescence Assay: The assay below is used to test the modulatory activity of compounds against FLAP. Human and mouse FLAP-encoding DNA was amplified by polymerase chain reaction and cloned into pFastBacl (Invitrogen) with a NH2-terminal 6-His tag for expression in Spodoptera frugiperda (Sf-9) cells. FLAP-containing membranes were prepared as was a FITC-labeled FLAP mod…	37	BindingDB Database	Homo sapiens		9606	Autocuration	BAO_0000019	10102	CHEMBL4550	SINGLE PROTEIN	P20292	5-lipoxygenase activating protein	Homo sapiens	9	Protein	MAPEG	high	94963	CHEMBL3638391
CHEMBL3693215	2026446	CHEMBL3693215	2026446		BDBM169075	281.29	3.24	72.03	0	Nc1cnc(cn1)c2ccc(cc2F)c3ccccc3O	15873206	Ki	=	32	nM	7.5	Ki	=	32	nM			0	BAO_0000192	UO_0000065	http://www.openphacts.org/units/Nanomolar	1528786	CHEMBL3706373	B	Homogeneous Time Resolved Fluorescence Assay: The assay below is used to test the modulatory activity of compounds against FLAP. Human and mouse FLAP-encoding DNA was amplified by polymerase chain reaction and cloned into pFastBacl (Invitrogen) with a NH2-terminal 6-His tag for expression in Spodoptera frugiperda (Sf-9) cells. FLAP-containing membranes were prepared as was a FITC-labeled FLAP mod…	37	BindingDB Database	Homo sapiens		9606	Autocuration	BAO_0000019	10102	CHEMBL4550	SINGLE PROTEIN	P20292	5-lipoxygenase activating protein	Homo sapiens	9	Protein	MAPEG	high	94963	CHEMBL3638391
CHEMBL3693219	2026450	CHEMBL3693219	2026450		BDBM169079	293.35	4.09	51.8	0	CCc1ccccc1c2ccc(c(F)c2)c3cnc(N)cn3	15873210	Ki	=	354	nM	6.45	Ki	=	354	nM			0	BAO_0000192	UO_0000065	http://www.openphacts.org/units/Nanomolar	1528786	CHEMBL3706373	B	Homogeneous Time Resolved Fluorescence Assay: The assay below is used to test the modulatory activity of compounds against FLAP. Human and mouse FLAP-encoding DNA was amplified by polymerase chain reaction and cloned into pFastBacl (Invitrogen) with a NH2-terminal 6-His tag for expression in Spodoptera frugiperda (Sf-9) cells. FLAP-containing membranes were prepared as was a FITC-labeled FLAP mod…	37	BindingDB Database	Homo sapiens		9606	Autocuration	BAO_0000019	10102	CHEMBL4550	SINGLE PROTEIN	P20292	5-lipoxygenase activating protein	Homo sapiens	9	Protein	MAPEG	high	94963	CHEMBL3638391
CHEMBL3697167	2030438	CHEMBL3697167	2030438		BDBM169082	307.33	3.73	68.87	0	CC(=O)c1ccccc1c2ccc(c(F)c2)c3cnc(N)cn3	15873213	Ki	=	354	nM	6.45	Ki	=	354	nM			0	BAO_0000192	UO_0000065	http://www.openphacts.org/units/Nanomolar	1528786	CHEMBL3706373	B	Homogeneous Time Resolved Fluorescence Assay: The assay below is used to test the modulatory activity of compounds against FLAP. Human and mouse FLAP-encoding DNA was amplified by polymerase chain reaction and cloned into pFastBacl (Invitrogen) with a NH2-terminal 6-His tag for expression in Spodoptera frugiperda (Sf-9) cells. FLAP-containing membranes were prepared as was a FITC-labeled FLAP mod…	37	BindingDB Database	Homo sapiens		9606	Autocuration	BAO_0000019	10102	CHEMBL4550	SINGLE PROTEIN	P20292	5-lipoxygenase activating protein	Homo sapiens	9	Protein	MAPEG	high	94963	CHEMBL3638391
CHEMBL3697174	2030445	CHEMBL3697174	2030445		BDBM169089	372.43	2.93	89.18	0	CN(c1ccccc1c2ccc(c(F)c2)c3cnc(N)cn3)S(=O)(=O)C	15873220	Ki	=	354	nM	6.45	Ki	=	354	nM			0	BAO_0000192	UO_0000065	http://www.openphacts.org/units/Nanomolar	1528786	CHEMBL3706373	B	Homogeneous Time Resolved Fluorescence Assay: The assay below is used to test the modulatory activity of compounds against FLAP. Human and mouse FLAP-encoding DNA was amplified by polymerase chain reaction and cloned into pFastBacl (Invitrogen) with a NH2-terminal 6-His tag for expression in Spodoptera frugiperda (Sf-9) cells. FLAP-containing membranes were prepared as was a FITC-labeled FLAP mod…	37	BindingDB Database	Homo sapiens		9606	Autocuration	BAO_0000019	10102	CHEMBL4550	SINGLE PROTEIN	P20292	5-lipoxygenase activating protein	Homo sapiens	9	Protein	MAPEG	high	94963	CHEMBL3638391
CHEMBL3697199	2030470	CHEMBL3697199	2030470		BDBM169114	391.45	3.1	98.13	0	NC1CCN(CC1)C(=O)c2ccccc2c3ccc(c(F)c3)c4cnc(N)cn4	17693244	Ki	>	10000	nM		Ki	>	10000	nM	313044		0	BAO_0000192	UO_0000065	http://www.openphacts.org/units/Nanomolar	1528786	CHEMBL3706373	B	Homogeneous Time Resolved Fluorescence Assay: The assay below is used to test the modulatory activity of compounds against FLAP. Human and mouse FLAP-encoding DNA was amplified by polymerase chain reaction and cloned into pFastBacl (Invitrogen) with a NH2-terminal 6-His tag for expression in Spodoptera frugiperda (Sf-9) cells. FLAP-containing membranes were prepared as was a FITC-labeled FLAP mod…	37	BindingDB Database	Homo sapiens		9606	Autocuration	BAO_0000019	10102	CHEMBL4550	SINGLE PROTEIN	P20292	5-lipoxygenase activating protein	Homo sapiens	9	Protein			94963	CHEMBL3638391
CHEMBL3697208	2030479	CHEMBL3697208	2030479		BDBM169123	397.41	5.2	89.71	1	Nc1ccnc(Oc2ccccc2c3ccc(c(F)c3)c4cnc5[nH]ccc5c4)n1	15874425	Ki	=	1	nM	9	Ki	=	1	nM			0	BAO_0000192	UO_0000065	http://www.openphacts.org/units/Nanomolar	1528786	CHEMBL3706373	B	Homogeneous Time Resolved Fluorescence Assay: The assay below is used to test the modulatory activity of compounds against FLAP. Human and mouse FLAP-encoding DNA was amplified by polymerase chain reaction and cloned into pFastBacl (Invitrogen) with a NH2-terminal 6-His tag for expression in Spodoptera frugiperda (Sf-9) cells. FLAP-containing membranes were prepared as was a FITC-labeled FLAP mod…	37	BindingDB Database	Homo sapiens		9606	Autocuration	BAO_0000019	10102	CHEMBL4550	SINGLE PROTEIN	P20292	5-lipoxygenase activating protein	Homo sapiens	9	Protein	MAPEG	high	94963	CHEMBL3638391
CHEMBL3697244	2030516	CHEMBL3697244	2030516		BDBM169161	401.29	5.57	51.8	1	Nc1cnc(cn1)c2ccc(cc2F)c3ccc(cc3C(F)(F)F)C(F)(F)F	15874462	Ki	=	55	nM	7.26	Ki	=	55	nM			0	BAO_0000192	UO_0000065	http://www.openphacts.org/units/Nanomolar	1528786	CHEMBL3706373	B	Homogeneous Time Resolved Fluorescence Assay: The assay below is used to test the modulatory activity of compounds against FLAP. Human and mouse FLAP-encoding DNA was amplified by polymerase chain reaction and cloned into pFastBacl (Invitrogen) with a NH2-terminal 6-His tag for expression in Spodoptera frugiperda (Sf-9) cells. FLAP-containing membranes were prepared as was a FITC-labeled FLAP mod…	37	BindingDB Database	Homo sapiens		9606	Autocuration	BAO_0000019	10102	CHEMBL4550	SINGLE PROTEIN	P20292	5-lipoxygenase activating protein	Homo sapiens	9	Protein	MAPEG	high	94963	CHEMBL3638391
CHEMBL3697283	2030555	CHEMBL3697283	2030555		BDBM169201	452.47	5.38	103.6	1	Nc1cnc(cn1)c2ccc(cc2F)c3ccccc3c4ccc(c(F)c4)c5cnc(N)cn5	15874502	Ki	=	.6	nM	9.22	Ki	=	.6	nM			0	BAO_0000192	UO_0000065	http://www.openphacts.org/units/Nanomolar	1528786	CHEMBL3706373	B	Homogeneous Time Resolved Fluorescence Assay: The assay below is used to test the modulatory activity of compounds against FLAP. Human and mouse FLAP-encoding DNA was amplified by polymerase chain reaction and cloned into pFastBacl (Invitrogen) with a NH2-terminal 6-His tag for expression in Spodoptera frugiperda (Sf-9) cells. FLAP-containing membranes were prepared as was a FITC-labeled FLAP mod…	37	BindingDB Database	Homo sapiens		9606	Autocuration	BAO_0000019	10102	CHEMBL4550	SINGLE PROTEIN	P20292	5-lipoxygenase activating protein	Homo sapiens	9	Protein	MAPEG	high	94963	CHEMBL3638391
CHEMBL3697285	2030557	CHEMBL3697285	2030557		BDBM169203	361.3	4.36	68.87	0	Nc1cnc(cn1)c2ccc(cc2F)c3ccc(cc3C=O)C(F)(F)F	17693332	Ki	=	5	nM	8.3	Ki	=	5	nM	313132		0	BAO_0000192	UO_0000065	http://www.openphacts.org/units/Nanomolar	1528786	CHEMBL3706373	B	Homogeneous Time Resolved Fluorescence Assay: The assay below is used to test the modulatory activity of compounds against FLAP. Human and mouse FLAP-encoding DNA was amplified by polymerase chain reaction and cloned into pFastBacl (Invitrogen) with a NH2-terminal 6-His tag for expression in Spodoptera frugiperda (Sf-9) cells. FLAP-containing membranes were prepared as was a FITC-labeled FLAP mod…	37	BindingDB Database	Homo sapiens		9606	Autocuration	BAO_0000019	10102	CHEMBL4550	SINGLE PROTEIN	P20292	5-lipoxygenase activating protein	Homo sapiens	9	Protein	MAPEG	high	94963	CHEMBL3638391
CHEMBL3697290	2030562	CHEMBL3697290	2030562		BDBM169208	387.42	4.73	86.81	0	Cc1cc(C)nc(Oc2ccccc2c3ccc(c(F)c3)c4cnc(N)nc4)n1	15874509	Ki	=	246.4	nM	6.61	Ki	=	246.4	nM			0	BAO_0000192	UO_0000065	http://www.openphacts.org/units/Nanomolar	1528786	CHEMBL3706373	B	Homogeneous Time Resolved Fluorescence Assay: The assay below is used to test the modulatory activity of compounds against FLAP. Human and mouse FLAP-encoding DNA was amplified by polymerase chain reaction and cloned into pFastBacl (Invitrogen) with a NH2-terminal 6-His tag for expression in Spodoptera frugiperda (Sf-9) cells. FLAP-containing membranes were prepared as was a FITC-labeled FLAP mod…	37	BindingDB Database	Homo sapiens		9606	Autocuration	BAO_0000019	10102	CHEMBL4550	SINGLE PROTEIN	P20292	5-lipoxygenase activating protein	Homo sapiens	9	Protein	MAPEG	high	94963	CHEMBL3638391
CHEMBL3697293	2030565	CHEMBL3697293	2030565		BDBM169211	427.36	5.13	86.81	1	Nc1cnc(cn1)c2ccc(cc2F)c3ccccc3Oc4nccc(n4)C(F)(F)F	15874512	Ki	=	14.6	nM	7.84	Ki	=	14.6	nM			0	BAO_0000192	UO_0000065	http://www.openphacts.org/units/Nanomolar	1528786	CHEMBL3706373	B	Homogeneous Time Resolved Fluorescence Assay: The assay below is used to test the modulatory activity of compounds against FLAP. Human and mouse FLAP-encoding DNA was amplified by polymerase chain reaction and cloned into pFastBacl (Invitrogen) with a NH2-terminal 6-His tag for expression in Spodoptera frugiperda (Sf-9) cells. FLAP-containing membranes were prepared as was a FITC-labeled FLAP mod…	37	BindingDB Database	Homo sapiens		9606	Autocuration	BAO_0000019	10102	CHEMBL4550	SINGLE PROTEIN	P20292	5-lipoxygenase activating protein	Homo sapiens	9	Protein	MAPEG	high	94963	CHEMBL3638391
CHEMBL3697327	2030599	CHEMBL3697327	2030599		BDBM169254	357.41	3.51	85.08	0	CS(=O)(=O)Nc1ccccc1c2ccc(c(F)c2)c3ccc(N)nc3	15874546	Ki	=	750	nM	6.12	Ki	=	750	nM			0	BAO_0000192	UO_0000065	http://www.openphacts.org/units/Nanomolar	1528786	CHEMBL3706373	B	Homogeneous Time Resolved Fluorescence Assay: The assay below is used to test the modulatory activity of compounds against FLAP. Human and mouse FLAP-encoding DNA was amplified by polymerase chain reaction and cloned into pFastBacl (Invitrogen) with a NH2-terminal 6-His tag for expression in Spodoptera frugiperda (Sf-9) cells. FLAP-containing membranes were prepared as was a FITC-labeled FLAP mod…	37	BindingDB Database	Homo sapiens		9606	Autocuration	BAO_0000019	10102	CHEMBL4550	SINGLE PROTEIN	P20292	5-lipoxygenase activating protein	Homo sapiens	9	Protein	MAPEG	high	94963	CHEMBL3638391
CHEMBL3697331	2030604	CHEMBL3697331	2030604		BDBM169259	429.48	1.14	130.23	0	Nc1cnc(cn1)c2ccc(cc2F)c3ccccc3S(=O)(=O)NCC4(O)CNC4	15874551	Ki	=	5	nM	8.3	Ki	=	5	nM			0	BAO_0000192	UO_0000065	http://www.openphacts.org/units/Nanomolar	1528786	CHEMBL3706373	B	Homogeneous Time Resolved Fluorescence Assay: The assay below is used to test the modulatory activity of compounds against FLAP. Human and mouse FLAP-encoding DNA was amplified by polymerase chain reaction and cloned into pFastBacl (Invitrogen) with a NH2-terminal 6-His tag for expression in Spodoptera frugiperda (Sf-9) cells. FLAP-containing membranes were prepared as was a FITC-labeled FLAP mod…	37	BindingDB Database	Homo sapiens		9606	Autocuration	BAO_0000019	10102	CHEMBL4550	SINGLE PROTEIN	P20292	5-lipoxygenase activating protein	Homo sapiens	9	Protein	MAPEG	high	94963	CHEMBL3638391
CHEMBL3697335	2030608	CHEMBL3697335	2030608		BDBM169263	445.49	3.42	96.52	0	Nc1ncc(cc1F)c2ccc(cc2F)c3ccccc3S(=O)(=O)N4CCCC(O)C4	15874555	Ki	=	23	nM	7.64	Ki	=	23	nM			0	BAO_0000192	UO_0000065	http://www.openphacts.org/units/Nanomolar	1528786	CHEMBL3706373	B	Homogeneous Time Resolved Fluorescence Assay: The assay below is used to test the modulatory activity of compounds against FLAP. Human and mouse FLAP-encoding DNA was amplified by polymerase chain reaction and cloned into pFastBacl (Invitrogen) with a NH2-terminal 6-His tag for expression in Spodoptera frugiperda (Sf-9) cells. FLAP-containing membranes were prepared as was a FITC-labeled FLAP mod…	37	BindingDB Database	Homo sapiens		9606	Autocuration	BAO_0000019	10102	CHEMBL4550	SINGLE PROTEIN	P20292	5-lipoxygenase activating protein	Homo sapiens	9	Protein	MAPEG	high	94963	CHEMBL3638391
CHEMBL3697345	2030618	CHEMBL3697345	2030618		BDBM169273	278.31	2.8	73.92	0	COc1ccccc1c2ccc(nc2)c3cnc(N)nc3	15874565	Ki	>	10000	nM		Ki	>	10000	nM			0	BAO_0000192	UO_0000065	http://www.openphacts.org/units/Nanomolar	1528786	CHEMBL3706373	B	Homogeneous Time Resolved Fluorescence Assay: The assay below is used to test the modulatory activity of compounds against FLAP. Human and mouse FLAP-encoding DNA was amplified by polymerase chain reaction and cloned into pFastBacl (Invitrogen) with a NH2-terminal 6-His tag for expression in Spodoptera frugiperda (Sf-9) cells. FLAP-containing membranes were prepared as was a FITC-labeled FLAP mod…	37	BindingDB Database	Homo sapiens		9606	Autocuration	BAO_0000019	10102	CHEMBL4550	SINGLE PROTEIN	P20292	5-lipoxygenase activating protein	Homo sapiens	9	Protein			94963	CHEMBL3638391
CHEMBL3697367	2030640	CHEMBL3697367	2030640		BDBM169296	290.3	3.4	75.59	0	Nc1cnc(cn1)c2ccc(cc2F)c3ccccc3C#N	17693415	Ki	=	1410	nM	5.85	Ki	=	1410	nM	313215		0	BAO_0000192	UO_0000065	http://www.openphacts.org/units/Nanomolar	1528786	CHEMBL3706373	B	Homogeneous Time Resolved Fluorescence Assay: The assay below is used to test the modulatory activity of compounds against FLAP. Human and mouse FLAP-encoding DNA was amplified by polymerase chain reaction and cloned into pFastBacl (Invitrogen) with a NH2-terminal 6-His tag for expression in Spodoptera frugiperda (Sf-9) cells. FLAP-containing membranes were prepared as was a FITC-labeled FLAP mod…	37	BindingDB Database	Homo sapiens		9606	Autocuration	BAO_0000019	10102	CHEMBL4550	SINGLE PROTEIN	P20292	5-lipoxygenase activating protein	Homo sapiens	9	Protein	MAPEG	high	94963	CHEMBL3638391
CHEMBL3697369	2030642	CHEMBL3697369	2030642		BDBM169298	425.49	3.48	121.76	0	CC(C)(C)NS(=O)(=O)c1ccccc1c2ccc(c(F)c2)c3cnc(N)nc3C#N	17693417	Ki	>	10000	nM		Ki	>	10000	nM	313217		0	BAO_0000192	UO_0000065	http://www.openphacts.org/units/Nanomolar	1528786	CHEMBL3706373	B	Homogeneous Time Resolved Fluorescence Assay: The assay below is used to test the modulatory activity of compounds against FLAP. Human and mouse FLAP-encoding DNA was amplified by polymerase chain reaction and cloned into pFastBacl (Invitrogen) with a NH2-terminal 6-His tag for expression in Spodoptera frugiperda (Sf-9) cells. FLAP-containing membranes were prepared as was a FITC-labeled FLAP mod…	37	BindingDB Database	Homo sapiens		9606	Autocuration	BAO_0000019	10102	CHEMBL4550	SINGLE PROTEIN	P20292	5-lipoxygenase activating protein	Homo sapiens	9	Protein			94963	CHEMBL3638391
CHEMBL3697371	2030644	CHEMBL3697371	2030644		BDBM169300	441.49	1.9	118.28	0	CNC(=O)C1CN(C1)S(=O)(=O)c2ccccc2c3ccc(c(F)c3)c4cnc(N)nc4	15874591	Ki	=	86.9	nM	7.06	Ki	=	86.9	nM			0	BAO_0000192	UO_0000065	http://www.openphacts.org/units/Nanomolar	1528786	CHEMBL3706373	B	Homogeneous Time Resolved Fluorescence Assay: The assay below is used to test the modulatory activity of compounds against FLAP. Human and mouse FLAP-encoding DNA was amplified by polymerase chain reaction and cloned into pFastBacl (Invitrogen) with a NH2-terminal 6-His tag for expression in Spodoptera frugiperda (Sf-9) cells. FLAP-containing membranes were prepared as was a FITC-labeled FLAP mod…	37	BindingDB Database	Homo sapiens		9606	Autocuration	BAO_0000019	10102	CHEMBL4550	SINGLE PROTEIN	P20292	5-lipoxygenase activating protein	Homo sapiens	9	Protein	MAPEG	high	94963	CHEMBL3638391
CHEMBL3697377	2030650	CHEMBL3697377	2030650		BDBM169305	427.46	2.06	141.99	0	C[C@@H](CO)NS(=O)(=O)c1ccccc1c2ccc(c(F)c2)c3ncc(N)nc3C#N	15874596	Ki	=	13.7	nM	7.86	Ki	=	13.7	nM			0	BAO_0000192	UO_0000065	http://www.openphacts.org/units/Nanomolar	1528786	CHEMBL3706373	B	Homogeneous Time Resolved Fluorescence Assay: The assay below is used to test the modulatory activity of compounds against FLAP. Human and mouse FLAP-encoding DNA was amplified by polymerase chain reaction and cloned into pFastBacl (Invitrogen) with a NH2-terminal 6-His tag for expression in Spodoptera frugiperda (Sf-9) cells. FLAP-containing membranes were prepared as was a FITC-labeled FLAP mod…	37	BindingDB Database	Homo sapiens		9606	Autocuration	BAO_0000019	10102	CHEMBL4550	SINGLE PROTEIN	P20292	5-lipoxygenase activating protein	Homo sapiens	9	Protein	MAPEG	high	94963	CHEMBL3638391
CHEMBL3697396	2030669	CHEMBL3697396	2030669		BDBM171996	590.65	7.52	82.17	2	CCC(CC)(Cc1nc2ccc(OCc3ccn(C)n3)cc2n1Cc4ccc(cc4)c5ccc(cc5)C(F)(F)F)C(=O)O	15866567	Ki	=	12	nM	7.92	Ki	=	12	nM			0	BAO_0000192	UO_0000065	http://www.openphacts.org/units/Nanomolar	1528882	CHEMBL3706320	B	Binding Assay: The assay below is used to test the modulatory activity of compounds against FLAP. Human and mouse FLAP-encoding DNA was amplified by polymerase chain reaction and cloned into pFastBac1 (Invitrogen) with a NH2-terminal 6-His tag for expression in Spodoptera frugiperda (Sf-9) cells. FLAP-containing membranes were prepared as was a FITC-labeled FLAP modulator (3-(3-(tert-butylthio)-1…	37	BindingDB Database	Homo sapiens		9606	Autocuration	BAO_0000019	10102	CHEMBL4550	SINGLE PROTEIN	P20292	5-lipoxygenase activating protein	Homo sapiens	9	Protein	MAPEG	high	94978	CHEMBL3638463
CHEMBL3700766	2034073	CHEMBL3700766	2034073		BDBM169319	422.45	2.74	137.74	0	Nc1ncc(cn1)c2ccc(cc2F)c3ccccc3S(=O)(=O)c4ccnc(N)n4	15874610	Ki	>	10000	nM		Ki	>	10000	nM			0	BAO_0000192	UO_0000065	http://www.openphacts.org/units/Nanomolar	1528786	CHEMBL3706373	B	Homogeneous Time Resolved Fluorescence Assay: The assay below is used to test the modulatory activity of compounds against FLAP. Human and mouse FLAP-encoding DNA was amplified by polymerase chain reaction and cloned into pFastBacl (Invitrogen) with a NH2-terminal 6-His tag for expression in Spodoptera frugiperda (Sf-9) cells. FLAP-containing membranes were prepared as was a FITC-labeled FLAP mod…	37	BindingDB Database	Homo sapiens		9606	Autocuration	BAO_0000019	10102	CHEMBL4550	SINGLE PROTEIN	P20292	5-lipoxygenase activating protein	Homo sapiens	9	Protein			94963	CHEMBL3638391
CHEMBL3700786	2034093	CHEMBL3700786	2034093		BDBM169340	399.39	3.57	136.62	0	Nc1ccnc(Oc2ccccc2c3ccc(c(F)c3)c4ncc(N)nc4C#N)n1	17693459	Ki	=	11.7	nM	7.93	Ki	=	11.7	nM	313259		0	BAO_0000192	UO_0000065	http://www.openphacts.org/units/Nanomolar	1528786	CHEMBL3706373	B	Homogeneous Time Resolved Fluorescence Assay: The assay below is used to test the modulatory activity of compounds against FLAP. Human and mouse FLAP-encoding DNA was amplified by polymerase chain reaction and cloned into pFastBacl (Invitrogen) with a NH2-terminal 6-His tag for expression in Spodoptera frugiperda (Sf-9) cells. FLAP-containing membranes were prepared as was a FITC-labeled FLAP mod…	37	BindingDB Database	Homo sapiens		9606	Autocuration	BAO_0000019	10102	CHEMBL4550	SINGLE PROTEIN	P20292	5-lipoxygenase activating protein	Homo sapiens	9	Protein	MAPEG	high	94963	CHEMBL3638391
CHEMBL3700821	2034129	CHEMBL3700821	2034129		BDBM169380	434.39	3.66	101.13	0	C[C@@H](CO)NC(=O)c1cc(ccc1c2ccc(c(F)c2)c3cnc(N)cn3)C(F)(F)F	15874667	Ki	=	8.5	nM	8.07	Ki	=	8.5	nM			0	BAO_0000192	UO_0000065	http://www.openphacts.org/units/Nanomolar	1528786	CHEMBL3706373	B	Homogeneous Time Resolved Fluorescence Assay: The assay below is used to test the modulatory activity of compounds against FLAP. Human and mouse FLAP-encoding DNA was amplified by polymerase chain reaction and cloned into pFastBacl (Invitrogen) with a NH2-terminal 6-His tag for expression in Spodoptera frugiperda (Sf-9) cells. FLAP-containing membranes were prepared as was a FITC-labeled FLAP mod…	37	BindingDB Database	Homo sapiens		9606	Autocuration	BAO_0000019	10102	CHEMBL4550	SINGLE PROTEIN	P20292	5-lipoxygenase activating protein	Homo sapiens	9	Protein	MAPEG	high	94963	CHEMBL3638391
CHEMBL3700821	2034129	CHEMBL3700821	2034129		BDBM169380	434.39	3.66	101.13	0	C[C@@H](CO)NC(=O)c1cc(ccc1c2ccc(c(F)c2)c3cnc(N)cn3)C(F)(F)F	17693495	Ki	=	8.5	nM	8.07	Ki	=	8.5	nM	313295		0	BAO_0000192	UO_0000065	http://www.openphacts.org/units/Nanomolar	1528786	CHEMBL3706373	B	Homogeneous Time Resolved Fluorescence Assay: The assay below is used to test the modulatory activity of compounds against FLAP. Human and mouse FLAP-encoding DNA was amplified by polymerase chain reaction and cloned into pFastBacl (Invitrogen) with a NH2-terminal 6-His tag for expression in Spodoptera frugiperda (Sf-9) cells. FLAP-containing membranes were prepared as was a FITC-labeled FLAP mod…	37	BindingDB Database	Homo sapiens		9606	Autocuration	BAO_0000019	10102	CHEMBL4550	SINGLE PROTEIN	P20292	5-lipoxygenase activating protein	Homo sapiens	9	Protein	MAPEG	high	94963	CHEMBL3638391
CHEMBL3700828	2034136	CHEMBL3700828	2034136		BDBM169388	494.47	3.42	106.25	0	Nc1ncc(cn1)c2ccc(cc2F)c3ccc(cc3C(=O)N4CCS(=O)(=O)CC4)C(F)(F)F	15874675	Ki	=	279.5	nM	6.55	Ki	=	279.5	nM			0	BAO_0000192	UO_0000065	http://www.openphacts.org/units/Nanomolar	1528786	CHEMBL3706373	B	Homogeneous Time Resolved Fluorescence Assay: The assay below is used to test the modulatory activity of compounds against FLAP. Human and mouse FLAP-encoding DNA was amplified by polymerase chain reaction and cloned into pFastBacl (Invitrogen) with a NH2-terminal 6-His tag for expression in Spodoptera frugiperda (Sf-9) cells. FLAP-containing membranes were prepared as was a FITC-labeled FLAP mod…	37	BindingDB Database	Homo sapiens		9606	Autocuration	BAO_0000019	10102	CHEMBL4550	SINGLE PROTEIN	P20292	5-lipoxygenase activating protein	Homo sapiens	9	Protein	MAPEG	high	94963	CHEMBL3638391
CHEMBL3700830	2034138	CHEMBL3700830	2034138		BDBM169390	460.43	4.15	92.34	0	Nc1cnc(cn1)c2ccc(cc2F)c3ccc(cc3C(=O)N4CCC(O)CC4)C(F)(F)F	15874677	Ki	=	8.5	nM	8.07	Ki	=	8.5	nM			0	BAO_0000192	UO_0000065	http://www.openphacts.org/units/Nanomolar	1528786	CHEMBL3706373	B	Homogeneous Time Resolved Fluorescence Assay: The assay below is used to test the modulatory activity of compounds against FLAP. Human and mouse FLAP-encoding DNA was amplified by polymerase chain reaction and cloned into pFastBacl (Invitrogen) with a NH2-terminal 6-His tag for expression in Spodoptera frugiperda (Sf-9) cells. FLAP-containing membranes were prepared as was a FITC-labeled FLAP mod…	37	BindingDB Database	Homo sapiens		9606	Autocuration	BAO_0000019	10102	CHEMBL4550	SINGLE PROTEIN	P20292	5-lipoxygenase activating protein	Homo sapiens	9	Protein	MAPEG	high	94963	CHEMBL3638391
CHEMBL3700859	2034167	CHEMBL3700859	2034167		BDBM169419	428.49	3.13	108.06	0	Nc1cnc(cn1)c2ccc(cc2F)c3cccnc3S(=O)(=O)CC4CCOCC4	15874706	Ki	=	10.3	nM	7.99	Ki	=	10.3	nM			0	BAO_0000192	UO_0000065	http://www.openphacts.org/units/Nanomolar	1528786	CHEMBL3706373	B	Homogeneous Time Resolved Fluorescence Assay: The assay below is used to test the modulatory activity of compounds against FLAP. Human and mouse FLAP-encoding DNA was amplified by polymerase chain reaction and cloned into pFastBacl (Invitrogen) with a NH2-terminal 6-His tag for expression in Spodoptera frugiperda (Sf-9) cells. FLAP-containing membranes were prepared as was a FITC-labeled FLAP mod…	37	BindingDB Database	Homo sapiens		9606	Autocuration	BAO_0000019	10102	CHEMBL4550	SINGLE PROTEIN	P20292	5-lipoxygenase activating protein	Homo sapiens	9	Protein	MAPEG	high	94963	CHEMBL3638391
CHEMBL3704162	2037504	CHEMBL3704162	2037504		BDBM166918	393.42	4.41	98.33	0	Nc1cnc(cn1)c2ccc(C3CCC3)c(OCc4cccc(c4)C(=O)O)c2F	15862986	Ki	=	4	nM	8.4	Ki	=	4	nM			0	BAO_0000192	UO_0000065	http://www.openphacts.org/units/Nanomolar	1528727	CHEMBL3705828	B	Homogeneous Time Resolved Fluorescence Assay: The assay below is used to test the modulatory activity of compounds against FLAP. Human and mouse FLAP-encoding DNA was amplified by polymerase chain reaction and cloned into pFastBac1 (Invitrogen) with a NH2-terminal 6-His tag for expression in Spodoptera frugiperda (Sf-9) cells. FLAP-containing membranes were prepared as was a FITC-labeled FLAP mod…	37	BindingDB Database	Homo sapiens		9606	Autocuration	BAO_0000019	10102	CHEMBL4550	SINGLE PROTEIN	P20292	5-lipoxygenase activating protein	Homo sapiens	9	Protein	MAPEG	high	94947	CHEMBL3638946
CHEMBL3704170	2037512	CHEMBL3704170	2037512		BDBM166926	391.45	4.91	78.1	0	CC(=O)c1ccc(COc2c(F)c(ccc2C3CCC3)c4cnc(N)cn4)cc1	17691058	Ki	=	90	nM	7.05	Ki	=	90	nM	310581		0	BAO_0000192	UO_0000065	http://www.openphacts.org/units/Nanomolar	1528727	CHEMBL3705828	B	Homogeneous Time Resolved Fluorescence Assay: The assay below is used to test the modulatory activity of compounds against FLAP. Human and mouse FLAP-encoding DNA was amplified by polymerase chain reaction and cloned into pFastBac1 (Invitrogen) with a NH2-terminal 6-His tag for expression in Spodoptera frugiperda (Sf-9) cells. FLAP-containing membranes were prepared as was a FITC-labeled FLAP mod…	37	BindingDB Database	Homo sapiens		9606	Autocuration	BAO_0000019	10102	CHEMBL4550	SINGLE PROTEIN	P20292	5-lipoxygenase activating protein	Homo sapiens	9	Protein	MAPEG	high	94947	CHEMBL3638946
CHEMBL3704177	2037519	CHEMBL3704177	2037519		BDBM166933	392.43	3.81	104.12	0	NC(=O)c1ccccc1COc2c(F)c(ccc2C3CCC3)c4cnc(N)cn4	17691065	Ki	=	100	nM	7	Ki	=	100	nM	310588		0	BAO_0000192	UO_0000065	http://www.openphacts.org/units/Nanomolar	1528727	CHEMBL3705828	B	Homogeneous Time Resolved Fluorescence Assay: The assay below is used to test the modulatory activity of compounds against FLAP. Human and mouse FLAP-encoding DNA was amplified by polymerase chain reaction and cloned into pFastBac1 (Invitrogen) with a NH2-terminal 6-His tag for expression in Spodoptera frugiperda (Sf-9) cells. FLAP-containing membranes were prepared as was a FITC-labeled FLAP mod…	37	BindingDB Database	Homo sapiens		9606	Autocuration	BAO_0000019	10102	CHEMBL4550	SINGLE PROTEIN	P20292	5-lipoxygenase activating protein	Homo sapiens	9	Protein	MAPEG	high	94947	CHEMBL3638946
CHEMBL3704178	2037520	CHEMBL3704178	2037520		BDBM166934	417.45	3.89	115.49	0	Nc1cnc(cn1)c2ccc(C3CCC3)c(OCc4ccc(cc4)c5nnn[nH]5)c2F	17691066	Ki	=	5	nM	8.3	Ki	=	5	nM	310589		0	BAO_0000192	UO_0000065	http://www.openphacts.org/units/Nanomolar	1528727	CHEMBL3705828	B	Homogeneous Time Resolved Fluorescence Assay: The assay below is used to test the modulatory activity of compounds against FLAP. Human and mouse FLAP-encoding DNA was amplified by polymerase chain reaction and cloned into pFastBac1 (Invitrogen) with a NH2-terminal 6-His tag for expression in Spodoptera frugiperda (Sf-9) cells. FLAP-containing membranes were prepared as was a FITC-labeled FLAP mod…	37	BindingDB Database	Homo sapiens		9606	Autocuration	BAO_0000019	10102	CHEMBL4550	SINGLE PROTEIN	P20292	5-lipoxygenase activating protein	Homo sapiens	9	Protein	MAPEG	high	94947	CHEMBL3638946
CHEMBL3704188	2037530	CHEMBL3704188	2037530		BDBM166944	367.4	4.85	61.03	0	Nc1cnc(cn1)c2ccc(C3CCC3)c(OCc4ccccc4F)c2F	15863012	Ki	=	354	nM	6.45	Ki	=	354	nM			0	BAO_0000192	UO_0000065	http://www.openphacts.org/units/Nanomolar	1528727	CHEMBL3705828	B	Homogeneous Time Resolved Fluorescence Assay: The assay below is used to test the modulatory activity of compounds against FLAP. Human and mouse FLAP-encoding DNA was amplified by polymerase chain reaction and cloned into pFastBac1 (Invitrogen) with a NH2-terminal 6-His tag for expression in Spodoptera frugiperda (Sf-9) cells. FLAP-containing membranes were prepared as was a FITC-labeled FLAP mod…	37	BindingDB Database	Homo sapiens		9606	Autocuration	BAO_0000019	10102	CHEMBL4550	SINGLE PROTEIN	P20292	5-lipoxygenase activating protein	Homo sapiens	9	Protein	MAPEG	high	94947	CHEMBL3638946
CHEMBL3704190	2037532	CHEMBL3704190	2037532		BDBM166946	385.39	4.99	61.03	0	Nc1cnc(cn1)c2ccc(C3CCC3)c(OCc4cccc(F)c4F)c2F	15863014	Ki	=	354	nM	6.45	Ki	=	354	nM			0	BAO_0000192	UO_0000065	http://www.openphacts.org/units/Nanomolar	1528727	CHEMBL3705828	B	Homogeneous Time Resolved Fluorescence Assay: The assay below is used to test the modulatory activity of compounds against FLAP. Human and mouse FLAP-encoding DNA was amplified by polymerase chain reaction and cloned into pFastBac1 (Invitrogen) with a NH2-terminal 6-His tag for expression in Spodoptera frugiperda (Sf-9) cells. FLAP-containing membranes were prepared as was a FITC-labeled FLAP mod…	37	BindingDB Database	Homo sapiens		9606	Autocuration	BAO_0000019	10102	CHEMBL4550	SINGLE PROTEIN	P20292	5-lipoxygenase activating protein	Homo sapiens	9	Protein	MAPEG	high	94947	CHEMBL3638946
CHEMBL3704194	2037536	CHEMBL3704194	2037536		BDBM166950	383.85	5.36	61.03	1	Nc1cnc(cn1)c2ccc(C3CCC3)c(OCc4ccc(Cl)cc4)c2F	15863018	Ki	=	220	nM	6.66	Ki	=	220	nM			0	BAO_0000192	UO_0000065	http://www.openphacts.org/units/Nanomolar	1528727	CHEMBL3705828	B	Homogeneous Time Resolved Fluorescence Assay: The assay below is used to test the modulatory activity of compounds against FLAP. Human and mouse FLAP-encoding DNA was amplified by polymerase chain reaction and cloned into pFastBac1 (Invitrogen) with a NH2-terminal 6-His tag for expression in Spodoptera frugiperda (Sf-9) cells. FLAP-containing membranes were prepared as was a FITC-labeled FLAP mod…	37	BindingDB Database	Homo sapiens		9606	Autocuration	BAO_0000019	10102	CHEMBL4550	SINGLE PROTEIN	P20292	5-lipoxygenase activating protein	Homo sapiens	9	Protein	MAPEG	high	94947	CHEMBL3638946
CHEMBL3704210	2037552	CHEMBL3704210	2037552		BDBM166966	411.44	2.13	116.15	0	Nc1cnc(cn1)c2ccc(C3CCC3)c(OCC(O)CN4C=NC=CC4=O)c2F	15864487	Ki	=	366	nM	6.44	Ki	=	366	nM			0	BAO_0000192	UO_0000065	http://www.openphacts.org/units/Nanomolar	1528727	CHEMBL3705828	B	Homogeneous Time Resolved Fluorescence Assay: The assay below is used to test the modulatory activity of compounds against FLAP. Human and mouse FLAP-encoding DNA was amplified by polymerase chain reaction and cloned into pFastBac1 (Invitrogen) with a NH2-terminal 6-His tag for expression in Spodoptera frugiperda (Sf-9) cells. FLAP-containing membranes were prepared as was a FITC-labeled FLAP mod…	37	BindingDB Database	Homo sapiens		9606	Autocuration	BAO_0000019	10102	CHEMBL4550	SINGLE PROTEIN	P20292	5-lipoxygenase activating protein	Homo sapiens	9	Protein	MAPEG	high	94947	CHEMBL3638946
CHEMBL3704215	2037557	CHEMBL3704215	2037557		BDBM166971	410.45	2.77	119.07	0	Nc1cnc(cn1)c2ccc(C3CCC3)c(OCC(O)CNc4cnccn4)c2F	15864492	Ki	=	36	nM	7.44	Ki	=	36	nM			0	BAO_0000192	UO_0000065	http://www.openphacts.org/units/Nanomolar	1528727	CHEMBL3705828	B	Homogeneous Time Resolved Fluorescence Assay: The assay below is used to test the modulatory activity of compounds against FLAP. Human and mouse FLAP-encoding DNA was amplified by polymerase chain reaction and cloned into pFastBac1 (Invitrogen) with a NH2-terminal 6-His tag for expression in Spodoptera frugiperda (Sf-9) cells. FLAP-containing membranes were prepared as was a FITC-labeled FLAP mod…	37	BindingDB Database	Homo sapiens		9606	Autocuration	BAO_0000019	10102	CHEMBL4550	SINGLE PROTEIN	P20292	5-lipoxygenase activating protein	Homo sapiens	9	Protein	MAPEG	high	94947	CHEMBL3638946
CHEMBL3704236	2037578	CHEMBL3704236	2037578		BDBM166992	493.45	7.51	61.03	1	Nc1cnc(cn1)c2ccc(C3CCC3)c(OCc4ccc(cc4F)S(F)(F)(F)(F)F)c2F	17691124	Ki	=	173	nM	6.76	Ki	=	173	nM	310647		0	BAO_0000192	UO_0000065	http://www.openphacts.org/units/Nanomolar	1528727	CHEMBL3705828	B	Homogeneous Time Resolved Fluorescence Assay: The assay below is used to test the modulatory activity of compounds against FLAP. Human and mouse FLAP-encoding DNA was amplified by polymerase chain reaction and cloned into pFastBac1 (Invitrogen) with a NH2-terminal 6-His tag for expression in Spodoptera frugiperda (Sf-9) cells. FLAP-containing membranes were prepared as was a FITC-labeled FLAP mod…	37	BindingDB Database	Homo sapiens		9606	Autocuration	BAO_0000019	10102	CHEMBL4550	SINGLE PROTEIN	P20292	5-lipoxygenase activating protein	Homo sapiens	9	Protein	MAPEG	high	94947	CHEMBL3638946
CHEMBL3704240	2037582	CHEMBL3704240	2037582		BDBM166996	327.4	4.31	61.03	0	Nc1cnc(cn1)c2ccc(C3CCC3)c(OCC4CCC4)c2F	17691128	Ki	=	304	nM	6.52	Ki	=	304	nM	310651		0	BAO_0000192	UO_0000065	http://www.openphacts.org/units/Nanomolar	1528727	CHEMBL3705828	B	Homogeneous Time Resolved Fluorescence Assay: The assay below is used to test the modulatory activity of compounds against FLAP. Human and mouse FLAP-encoding DNA was amplified by polymerase chain reaction and cloned into pFastBac1 (Invitrogen) with a NH2-terminal 6-His tag for expression in Spodoptera frugiperda (Sf-9) cells. FLAP-containing membranes were prepared as was a FITC-labeled FLAP mod…	37	BindingDB Database	Homo sapiens		9606	Autocuration	BAO_0000019	10102	CHEMBL4550	SINGLE PROTEIN	P20292	5-lipoxygenase activating protein	Homo sapiens	9	Protein	MAPEG	high	94947	CHEMBL3638946
CHEMBL3704242	2037584	CHEMBL3704242	2037584		BDBM166998	407.45	4.45	98.33	0	Nc1cnc(cn1)c2ccc(C3CCC3)c(OCCc4ccc(cc4)C(=O)O)c2F	15864519	Ki	=	70	nM	7.16	Ki	=	70	nM			0	BAO_0000192	UO_0000065	http://www.openphacts.org/units/Nanomolar	1528727	CHEMBL3705828	B	Homogeneous Time Resolved Fluorescence Assay: The assay below is used to test the modulatory activity of compounds against FLAP. Human and mouse FLAP-encoding DNA was amplified by polymerase chain reaction and cloned into pFastBac1 (Invitrogen) with a NH2-terminal 6-His tag for expression in Spodoptera frugiperda (Sf-9) cells. FLAP-containing membranes were prepared as was a FITC-labeled FLAP mod…	37	BindingDB Database	Homo sapiens		9606	Autocuration	BAO_0000019	10102	CHEMBL4550	SINGLE PROTEIN	P20292	5-lipoxygenase activating protein	Homo sapiens	9	Protein	MAPEG	high	94947	CHEMBL3638946
CHEMBL3704248	2037590	CHEMBL3704248	2037590		BDBM167005	419.49	5.44	86.81	1	Nc1cnc(cn1)c2ccc(C3CCC3)c(Oc4nccc(n4)c5cccs5)c2F	15864525	Ki	=	1	nM	9	Ki	=	1	nM			0	BAO_0000192	UO_0000065	http://www.openphacts.org/units/Nanomolar	1528727	CHEMBL3705828	B	Homogeneous Time Resolved Fluorescence Assay: The assay below is used to test the modulatory activity of compounds against FLAP. Human and mouse FLAP-encoding DNA was amplified by polymerase chain reaction and cloned into pFastBac1 (Invitrogen) with a NH2-terminal 6-His tag for expression in Spodoptera frugiperda (Sf-9) cells. FLAP-containing membranes were prepared as was a FITC-labeled FLAP mod…	37	BindingDB Database	Homo sapiens		9606	Autocuration	BAO_0000019	10102	CHEMBL4550	SINGLE PROTEIN	P20292	5-lipoxygenase activating protein	Homo sapiens	9	Protein	MAPEG	high	94947	CHEMBL3638946
CHEMBL3704251	2037593	CHEMBL3704251	2037593		BDBM167009	415.45	3.12	120.95	0	CS(=O)(=O)c1ccnc(Oc2c(F)c(ccc2C3CCC3)c4cnc(N)cn4)n1	17691139	Ki	=	5	nM	8.3	Ki	=	5	nM	310662		0	BAO_0000192	UO_0000065	http://www.openphacts.org/units/Nanomolar	1528727	CHEMBL3705828	B	Homogeneous Time Resolved Fluorescence Assay: The assay below is used to test the modulatory activity of compounds against FLAP. Human and mouse FLAP-encoding DNA was amplified by polymerase chain reaction and cloned into pFastBac1 (Invitrogen) with a NH2-terminal 6-His tag for expression in Spodoptera frugiperda (Sf-9) cells. FLAP-containing membranes were prepared as was a FITC-labeled FLAP mod…	37	BindingDB Database	Homo sapiens		9606	Autocuration	BAO_0000019	10102	CHEMBL4550	SINGLE PROTEIN	P20292	5-lipoxygenase activating protein	Homo sapiens	9	Protein	MAPEG	high	94947	CHEMBL3638946
CHEMBL3704266	2037609	CHEMBL3704266	2037609		BDBM167025	361.38	4.19	97.71	0	Nc1cnc(cn1)c2ccc(C3CCC3)c(Oc4cccc(n4)C#N)c2F	15864544	Ki	=	1.9	nM	8.72	Ki	=	1.9	nM			0	BAO_0000192	UO_0000065	http://www.openphacts.org/units/Nanomolar	1528727	CHEMBL3705828	B	Homogeneous Time Resolved Fluorescence Assay: The assay below is used to test the modulatory activity of compounds against FLAP. Human and mouse FLAP-encoding DNA was amplified by polymerase chain reaction and cloned into pFastBac1 (Invitrogen) with a NH2-terminal 6-His tag for expression in Spodoptera frugiperda (Sf-9) cells. FLAP-containing membranes were prepared as was a FITC-labeled FLAP mod…	37	BindingDB Database	Homo sapiens		9606	Autocuration	BAO_0000019	10102	CHEMBL4550	SINGLE PROTEIN	P20292	5-lipoxygenase activating protein	Homo sapiens	9	Protein	MAPEG	high	94947	CHEMBL3638946
CHEMBL3704274	2037617	CHEMBL3704274	2037617		BDBM167034	471.38	6.96	61.03	1	Nc1cnc(cn1)c2ccc(C3CCC3)c(Oc4ccc(c(c4)C(F)(F)F)C(F)(F)F)c2F	15864553	Ki	=	304	nM	6.52	Ki	=	304	nM			0	BAO_0000192	UO_0000065	http://www.openphacts.org/units/Nanomolar	1528727	CHEMBL3705828	B	Homogeneous Time Resolved Fluorescence Assay: The assay below is used to test the modulatory activity of compounds against FLAP. Human and mouse FLAP-encoding DNA was amplified by polymerase chain reaction and cloned into pFastBac1 (Invitrogen) with a NH2-terminal 6-His tag for expression in Spodoptera frugiperda (Sf-9) cells. FLAP-containing membranes were prepared as was a FITC-labeled FLAP mod…	37	BindingDB Database	Homo sapiens		9606	Autocuration	BAO_0000019	10102	CHEMBL4550	SINGLE PROTEIN	P20292	5-lipoxygenase activating protein	Homo sapiens	9	Protein	MAPEG	high	94947	CHEMBL3638946
CHEMBL3704298	2037641	CHEMBL3704298	2037641		BDBM167058	413.46	5.38	86.81	1	Nc1cnc(cn1)c2ccc(C3CCC3)c(Oc4ccnc(n4)c5ccccc5)c2F	17691188	Ki	=	1.1	nM	8.96	Ki	=	1.1	nM	310711		0	BAO_0000192	UO_0000065	http://www.openphacts.org/units/Nanomolar	1528727	CHEMBL3705828	B	Homogeneous Time Resolved Fluorescence Assay: The assay below is used to test the modulatory activity of compounds against FLAP. Human and mouse FLAP-encoding DNA was amplified by polymerase chain reaction and cloned into pFastBac1 (Invitrogen) with a NH2-terminal 6-His tag for expression in Spodoptera frugiperda (Sf-9) cells. FLAP-containing membranes were prepared as was a FITC-labeled FLAP mod…	37	BindingDB Database	Homo sapiens		9606	Autocuration	BAO_0000019	10102	CHEMBL4550	SINGLE PROTEIN	P20292	5-lipoxygenase activating protein	Homo sapiens	9	Protein	MAPEG	high	94947	CHEMBL3638946
CHEMBL3704306	2037649	CHEMBL3704306	2037649		BDBM167066	381.37	3.41	124.11	0	Nc1cnc(cn1)c2ccc(C3CCC3)c(Oc4nccc(n4)C(=O)O)c2F	15864585	Ki	=	62.5	nM	7.2	Ki	=	62.5	nM			0	BAO_0000192	UO_0000065	http://www.openphacts.org/units/Nanomolar	1528727	CHEMBL3705828	B	Homogeneous Time Resolved Fluorescence Assay: The assay below is used to test the modulatory activity of compounds against FLAP. Human and mouse FLAP-encoding DNA was amplified by polymerase chain reaction and cloned into pFastBac1 (Invitrogen) with a NH2-terminal 6-His tag for expression in Spodoptera frugiperda (Sf-9) cells. FLAP-containing membranes were prepared as was a FITC-labeled FLAP mod…	37	BindingDB Database	Homo sapiens		9606	Autocuration	BAO_0000019	10102	CHEMBL4550	SINGLE PROTEIN	P20292	5-lipoxygenase activating protein	Homo sapiens	9	Protein	MAPEG	high	94947	CHEMBL3638946
CHEMBL3704310	2037653	CHEMBL3704310	2037653		BDBM167070	423.5	3.69	102.08	0	CN(C)CCNc1nccc(Oc2c(F)c(ccc2C3CCC3)c4cnc(N)cn4)n1	17691200	Ki	=	2236	nM	5.65	Ki	=	2236	nM	310723		0	BAO_0000192	UO_0000065	http://www.openphacts.org/units/Nanomolar	1528727	CHEMBL3705828	B	Homogeneous Time Resolved Fluorescence Assay: The assay below is used to test the modulatory activity of compounds against FLAP. Human and mouse FLAP-encoding DNA was amplified by polymerase chain reaction and cloned into pFastBac1 (Invitrogen) with a NH2-terminal 6-His tag for expression in Spodoptera frugiperda (Sf-9) cells. FLAP-containing membranes were prepared as was a FITC-labeled FLAP mod…	37	BindingDB Database	Homo sapiens		9606	Autocuration	BAO_0000019	10102	CHEMBL4550	SINGLE PROTEIN	P20292	5-lipoxygenase activating protein	Homo sapiens	9	Protein	MAPEG	high	94947	CHEMBL3638946
CHEMBL3704329	2037672	CHEMBL3704329	2037672		BDBM167089	418.43	4.28	122.12	0	Nc1cnc(c(n1)C#N)c2ccc(C3CCC3)c(OCc4cccc(c4)C(=O)O)c2F	15864608	Ki	=	5.4	nM	8.27	Ki	=	5.4	nM			0	BAO_0000192	UO_0000065	http://www.openphacts.org/units/Nanomolar	1528727	CHEMBL3705828	B	Homogeneous Time Resolved Fluorescence Assay: The assay below is used to test the modulatory activity of compounds against FLAP. Human and mouse FLAP-encoding DNA was amplified by polymerase chain reaction and cloned into pFastBac1 (Invitrogen) with a NH2-terminal 6-His tag for expression in Spodoptera frugiperda (Sf-9) cells. FLAP-containing membranes were prepared as was a FITC-labeled FLAP mod…	37	BindingDB Database	Homo sapiens		9606	Autocuration	BAO_0000019	10102	CHEMBL4550	SINGLE PROTEIN	P20292	5-lipoxygenase activating protein	Homo sapiens	9	Protein	MAPEG	high	94947	CHEMBL3638946
CHEMBL3704338	2037681	CHEMBL3704338	2037681		BDBM167098	298.32	3.44	63.69	0	COc1c(F)c(ccc1C2CCC2)c3cnc4[nH]cnc4n3	15864617	Ki	=	1936	nM	5.71	Ki	=	1936	nM			0	BAO_0000192	UO_0000065	http://www.openphacts.org/units/Nanomolar	1528727	CHEMBL3705828	B	Homogeneous Time Resolved Fluorescence Assay: The assay below is used to test the modulatory activity of compounds against FLAP. Human and mouse FLAP-encoding DNA was amplified by polymerase chain reaction and cloned into pFastBac1 (Invitrogen) with a NH2-terminal 6-His tag for expression in Spodoptera frugiperda (Sf-9) cells. FLAP-containing membranes were prepared as was a FITC-labeled FLAP mod…	37	BindingDB Database	Homo sapiens		9606	Autocuration	BAO_0000019	10102	CHEMBL4550	SINGLE PROTEIN	P20292	5-lipoxygenase activating protein	Homo sapiens	9	Protein	MAPEG	high	94947	CHEMBL3638946
CHEMBL3704342	2037685	CHEMBL3704342	2037685		BDBM167102	390.46	5.54	43.38	1	Fc1c(OCc2ccccc2)c(ccc1c3cnc4NCCOc4c3)C5CCC5	17691232	Ki	=	20.5	nM	7.69	Ki	=	20.5	nM	310755		0	BAO_0000192	UO_0000065	http://www.openphacts.org/units/Nanomolar	1528727	CHEMBL3705828	B	Homogeneous Time Resolved Fluorescence Assay: The assay below is used to test the modulatory activity of compounds against FLAP. Human and mouse FLAP-encoding DNA was amplified by polymerase chain reaction and cloned into pFastBac1 (Invitrogen) with a NH2-terminal 6-His tag for expression in Spodoptera frugiperda (Sf-9) cells. FLAP-containing membranes were prepared as was a FITC-labeled FLAP mod…	37	BindingDB Database	Homo sapiens		9606	Autocuration	BAO_0000019	10102	CHEMBL4550	SINGLE PROTEIN	P20292	5-lipoxygenase activating protein	Homo sapiens	9	Protein	MAPEG	high	94947	CHEMBL3638946
CHEMBL3704350	2037693	CHEMBL3704350	2037693		BDBM167110	445.42	6.17	56.27	1	Fc1c(Oc2cccc(n2)C(F)(F)F)c(ccc1c3cnc4NCCOc4c3)C5CCC5	15864629	Ki	=	2.9	nM	8.54	Ki	=	2.9	nM			0	BAO_0000192	UO_0000065	http://www.openphacts.org/units/Nanomolar	1528727	CHEMBL3705828	B	Homogeneous Time Resolved Fluorescence Assay: The assay below is used to test the modulatory activity of compounds against FLAP. Human and mouse FLAP-encoding DNA was amplified by polymerase chain reaction and cloned into pFastBac1 (Invitrogen) with a NH2-terminal 6-His tag for expression in Spodoptera frugiperda (Sf-9) cells. FLAP-containing membranes were prepared as was a FITC-labeled FLAP mod…	37	BindingDB Database	Homo sapiens		9606	Autocuration	BAO_0000019	10102	CHEMBL4550	SINGLE PROTEIN	P20292	5-lipoxygenase activating protein	Homo sapiens	9	Protein	MAPEG	high	94947	CHEMBL3638946
CHEMBL3704359	2037703	CHEMBL3704359	2037703		BDBM167121	369.4	3.75	96.04	0	COc1cc(Oc2c(F)c(ccc2C(C)(C)C)c3cnc(N)cn3)ncn1	15864640	Ki	=	81.5	nM	7.09	Ki	=	81.5	nM			0	BAO_0000192	UO_0000065	http://www.openphacts.org/units/Nanomolar	1528727	CHEMBL3705828	B	Homogeneous Time Resolved Fluorescence Assay: The assay below is used to test the modulatory activity of compounds against FLAP. Human and mouse FLAP-encoding DNA was amplified by polymerase chain reaction and cloned into pFastBac1 (Invitrogen) with a NH2-terminal 6-His tag for expression in Spodoptera frugiperda (Sf-9) cells. FLAP-containing membranes were prepared as was a FITC-labeled FLAP mod…	37	BindingDB Database	Homo sapiens		9606	Autocuration	BAO_0000019	10102	CHEMBL4550	SINGLE PROTEIN	P20292	5-lipoxygenase activating protein	Homo sapiens	9	Protein	MAPEG	high	94947	CHEMBL3638946
CHEMBL3684677	2017822	CHEMBL3684677	2017822		BDBM104512	455.53	2.45	131.77	0	Nc1ncc(cn1)c2ccc(cn2)C3(CCC3)c4noc(n4)c5ccc(nc5)N6CCNCC6	15820657	IC50	=	2.7	nM	8.57	IC50	=	2.7	nM			0	BAO_0000190	UO_0000065	http://www.openphacts.org/units/Nanomolar	1527880	CHEMBL3705124	B	Binding Assay: Compounds area assessed for the ability to bind to FLAP in a binding assay that measures compound-specific displacement of an iodinated (125I) FLAP inhibitor via a scintillaion proximity assay format (adapted from S. Charleson et. al., Mol. Pharmacol., 1992,41 873-879).	37	BindingDB Database	Homo sapiens		9606	Autocuration	BAO_0000357	10102	CHEMBL4550	SINGLE PROTEIN	P20292	5-lipoxygenase activating protein	Homo sapiens	9	Protein	MAPEG	high	94176	CHEMBL3639124
CHEMBL3684703	2017848	CHEMBL3684703	2017848		BDBM104538	418.46	2.39	141.66	0	CC(CO)n1cc(cn1)c2onc(n2)C3(CCC3)c4ccc(nc4)c5cnc(N)nc5	15820683	IC50	=	35	nM	7.46	IC50	=	35	nM			0	BAO_0000190	UO_0000065	http://www.openphacts.org/units/Nanomolar	1527880	CHEMBL3705124	B	Binding Assay: Compounds area assessed for the ability to bind to FLAP in a binding assay that measures compound-specific displacement of an iodinated (125I) FLAP inhibitor via a scintillaion proximity assay format (adapted from S. Charleson et. al., Mol. Pharmacol., 1992,41 873-879).	37	BindingDB Database	Homo sapiens		9606	Autocuration	BAO_0000357	10102	CHEMBL4550	SINGLE PROTEIN	P20292	5-lipoxygenase activating protein	Homo sapiens	9	Protein	MAPEG	high	94176	CHEMBL3639124
CHEMBL3684719	2017864	CHEMBL3684719	2017864		BDBM104554	470.54	3	139.97	0	Nc1ncc(cn1)c2ccc(cn2)C3(CCC3)c4noc(n4)c5ccc(nc5)N6CCC[C@@H]6CO	17611655	IC50	=	3.1	nM	8.51	IC50	=	3.1	nM	223065		0	BAO_0000190	UO_0000065	http://www.openphacts.org/units/Nanomolar	1527880	CHEMBL3705124	B	Binding Assay: Compounds area assessed for the ability to bind to FLAP in a binding assay that measures compound-specific displacement of an iodinated (125I) FLAP inhibitor via a scintillaion proximity assay format (adapted from S. Charleson et. al., Mol. Pharmacol., 1992,41 873-879).	37	BindingDB Database	Homo sapiens		9606	Autocuration	BAO_0000357	10102	CHEMBL4550	SINGLE PROTEIN	P20292	5-lipoxygenase activating protein	Homo sapiens	9	Protein	MAPEG	high	94176	CHEMBL3639124
CHEMBL3684727	2017872	CHEMBL3684727	2017872		BDBM104562	527.59	2.63	160.28	2	Nc1ncc(cn1)c2ccc(cn2)C3(CCC3)c4noc(n4)c5ccc(nc5)N6CCN(CCC(=O)O)CC6	17611663	IC50	=	2.6	nM	8.59	IC50	=	2.6	nM	223073		0	BAO_0000190	UO_0000065	http://www.openphacts.org/units/Nanomolar	1527880	CHEMBL3705124	B	Binding Assay: Compounds area assessed for the ability to bind to FLAP in a binding assay that measures compound-specific displacement of an iodinated (125I) FLAP inhibitor via a scintillaion proximity assay format (adapted from S. Charleson et. al., Mol. Pharmacol., 1992,41 873-879).	37	BindingDB Database	Homo sapiens		9606	Autocuration	BAO_0000357	10102	CHEMBL4550	SINGLE PROTEIN	P20292	5-lipoxygenase activating protein	Homo sapiens	9	Protein	MAPEG	high	94176	CHEMBL3639124
CHEMBL3684730	2017875	CHEMBL3684730	2017875		BDBM104565	445.49	2.49	150.65	1	COCCNc1cnc(cn1)c2onc(n2)C3(CCC3)c4ccc(nc4)c5cnc(N)nc5	15820710	IC50	=	3.2	nM	8.49	IC50	=	3.2	nM			0	BAO_0000190	UO_0000065	http://www.openphacts.org/units/Nanomolar	1527880	CHEMBL3705124	B	Binding Assay: Compounds area assessed for the ability to bind to FLAP in a binding assay that measures compound-specific displacement of an iodinated (125I) FLAP inhibitor via a scintillaion proximity assay format (adapted from S. Charleson et. al., Mol. Pharmacol., 1992,41 873-879).	37	BindingDB Database	Homo sapiens		9606	Autocuration	BAO_0000357	10102	CHEMBL4550	SINGLE PROTEIN	P20292	5-lipoxygenase activating protein	Homo sapiens	9	Protein	MAPEG	high	94176	CHEMBL3639124
CHEMBL3684734	2017879	CHEMBL3684734	2017879		BDBM104569	456.51	1.84	144.66	1	Nc1ncc(cn1)c2ccc(cn2)C3(CCC3)c4noc(n4)c5cnc(cn5)N6CCNCC6	15820714	IC50	=	7.9	nM	8.1	IC50	=	7.9	nM			0	BAO_0000190	UO_0000065	http://www.openphacts.org/units/Nanomolar	1527880	CHEMBL3705124	B	Binding Assay: Compounds area assessed for the ability to bind to FLAP in a binding assay that measures compound-specific displacement of an iodinated (125I) FLAP inhibitor via a scintillaion proximity assay format (adapted from S. Charleson et. al., Mol. Pharmacol., 1992,41 873-879).	37	BindingDB Database	Homo sapiens		9606	Autocuration	BAO_0000357	10102	CHEMBL4550	SINGLE PROTEIN	P20292	5-lipoxygenase activating protein	Homo sapiens	9	Protein	MAPEG	high	94176	CHEMBL3639124
CHEMBL3688408	2021590	CHEMBL3688408	2021590		BDBM168639	414.51	4	97.97	0	CCC(C)(C)NS(=O)(=O)c1ccccc1c2ccc(c(F)c2)c3cnc(N)cn3	15871604	Ki	=	2	nM	8.7	Ki	=	2	nM			0	BAO_0000192	UO_0000065	http://www.openphacts.org/units/Nanomolar	1528786	CHEMBL3706373	B	Homogeneous Time Resolved Fluorescence Assay: The assay below is used to test the modulatory activity of compounds against FLAP. Human and mouse FLAP-encoding DNA was amplified by polymerase chain reaction and cloned into pFastBacl (Invitrogen) with a NH2-terminal 6-His tag for expression in Spodoptera frugiperda (Sf-9) cells. FLAP-containing membranes were prepared as was a FITC-labeled FLAP mod…	37	BindingDB Database	Homo sapiens		9606	Autocuration	BAO_0000019	10102	CHEMBL4550	SINGLE PROTEIN	P20292	5-lipoxygenase activating protein	Homo sapiens	9	Protein	MAPEG	high	94963	CHEMBL3638391
CHEMBL3688413	2021595	CHEMBL3688413	2021595		BDBM168644	448.52	4.05	97.97	0	Nc1cnc(cn1)c2ccc(cc2F)c3ccccc3S(=O)(=O)NCCc4ccccc4	15871609	Ki	=	2	nM	8.7	Ki	=	2	nM			0	BAO_0000192	UO_0000065	http://www.openphacts.org/units/Nanomolar	1528786	CHEMBL3706373	B	Homogeneous Time Resolved Fluorescence Assay: The assay below is used to test the modulatory activity of compounds against FLAP. Human and mouse FLAP-encoding DNA was amplified by polymerase chain reaction and cloned into pFastBacl (Invitrogen) with a NH2-terminal 6-His tag for expression in Spodoptera frugiperda (Sf-9) cells. FLAP-containing membranes were prepared as was a FITC-labeled FLAP mod…	37	BindingDB Database	Homo sapiens		9606	Autocuration	BAO_0000019	10102	CHEMBL4550	SINGLE PROTEIN	P20292	5-lipoxygenase activating protein	Homo sapiens	9	Protein	MAPEG	high	94963	CHEMBL3638391
CHEMBL3688436	2021619	CHEMBL3688436	2021619		BDBM168668	462.53	1.95	123.32	0	Nc1cnc(cn1)c2ccc(cc2F)c3ccccc3S(=O)(=O)N4CCS(=O)(=O)CC4	17692805	Ki	=	3	nM	8.52	Ki	=	3	nM	312605		0	BAO_0000192	UO_0000065	http://www.openphacts.org/units/Nanomolar	1528786	CHEMBL3706373	B	Homogeneous Time Resolved Fluorescence Assay: The assay below is used to test the modulatory activity of compounds against FLAP. Human and mouse FLAP-encoding DNA was amplified by polymerase chain reaction and cloned into pFastBacl (Invitrogen) with a NH2-terminal 6-His tag for expression in Spodoptera frugiperda (Sf-9) cells. FLAP-containing membranes were prepared as was a FITC-labeled FLAP mod…	37	BindingDB Database	Homo sapiens		9606	Autocuration	BAO_0000019	10102	CHEMBL4550	SINGLE PROTEIN	P20292	5-lipoxygenase activating protein	Homo sapiens	9	Protein	MAPEG	high	94963	CHEMBL3638391
CHEMBL3688446	2021629	CHEMBL3688446	2021629		BDBM168678	496.49	3.61	109.41	0	Nc1cnc(cn1)c2ccc(cc2F)c3ccccc3S(=O)(=O)N4CCC(O)(CC4)C(F)(F)F	17692815	Ki	=	1	nM	9	Ki	=	1	nM	312615		0	BAO_0000192	UO_0000065	http://www.openphacts.org/units/Nanomolar	1528786	CHEMBL3706373	B	Homogeneous Time Resolved Fluorescence Assay: The assay below is used to test the modulatory activity of compounds against FLAP. Human and mouse FLAP-encoding DNA was amplified by polymerase chain reaction and cloned into pFastBacl (Invitrogen) with a NH2-terminal 6-His tag for expression in Spodoptera frugiperda (Sf-9) cells. FLAP-containing membranes were prepared as was a FITC-labeled FLAP mod…	37	BindingDB Database	Homo sapiens		9606	Autocuration	BAO_0000019	10102	CHEMBL4550	SINGLE PROTEIN	P20292	5-lipoxygenase activating protein	Homo sapiens	9	Protein	MAPEG	high	94963	CHEMBL3638391
CHEMBL3688480	2021663	CHEMBL3688480	2021663		BDBM168713	398.46	3.22	97.97	0	Nc1cnc(cn1)c2ccc(cc2F)c3ccccc3S(=O)(=O)NCC4CC4	17692850	Ki	=	1	nM	9	Ki	=	1	nM	312650		0	BAO_0000192	UO_0000065	http://www.openphacts.org/units/Nanomolar	1528786	CHEMBL3706373	B	Homogeneous Time Resolved Fluorescence Assay: The assay below is used to test the modulatory activity of compounds against FLAP. Human and mouse FLAP-encoding DNA was amplified by polymerase chain reaction and cloned into pFastBacl (Invitrogen) with a NH2-terminal 6-His tag for expression in Spodoptera frugiperda (Sf-9) cells. FLAP-containing membranes were prepared as was a FITC-labeled FLAP mod…	37	BindingDB Database	Homo sapiens		9606	Autocuration	BAO_0000019	10102	CHEMBL4550	SINGLE PROTEIN	P20292	5-lipoxygenase activating protein	Homo sapiens	9	Protein	MAPEG	high	94963	CHEMBL3638391
CHEMBL3688497	2021680	CHEMBL3688497	2021680		BDBM168733	442.52	3.11	118.2	0	Nc1cnc(cn1)c2ccc(cc2F)c3ccccc3S(=O)(=O)N[C@H]4CCCC[C@@H]4O	15871736	Ki	=	5	nM	8.3	Ki	=	5	nM			0	BAO_0000192	UO_0000065	http://www.openphacts.org/units/Nanomolar	1528786	CHEMBL3706373	B	Homogeneous Time Resolved Fluorescence Assay: The assay below is used to test the modulatory activity of compounds against FLAP. Human and mouse FLAP-encoding DNA was amplified by polymerase chain reaction and cloned into pFastBacl (Invitrogen) with a NH2-terminal 6-His tag for expression in Spodoptera frugiperda (Sf-9) cells. FLAP-containing membranes were prepared as was a FITC-labeled FLAP mod…	37	BindingDB Database	Homo sapiens		9606	Autocuration	BAO_0000019	10102	CHEMBL4550	SINGLE PROTEIN	P20292	5-lipoxygenase activating protein	Homo sapiens	9	Protein	MAPEG	high	94963	CHEMBL3638391
CHEMBL3688497	2021680	CHEMBL3688497	2021680		BDBM168733	442.52	3.11	118.2	0	Nc1cnc(cn1)c2ccc(cc2F)c3ccccc3S(=O)(=O)N[C@H]4CCCC[C@@H]4O	17692874	Ki	=	1	nM	9	Ki	=	1	nM	312674		0	BAO_0000192	UO_0000065	http://www.openphacts.org/units/Nanomolar	1528786	CHEMBL3706373	B	Homogeneous Time Resolved Fluorescence Assay: The assay below is used to test the modulatory activity of compounds against FLAP. Human and mouse FLAP-encoding DNA was amplified by polymerase chain reaction and cloned into pFastBacl (Invitrogen) with a NH2-terminal 6-His tag for expression in Spodoptera frugiperda (Sf-9) cells. FLAP-containing membranes were prepared as was a FITC-labeled FLAP mod…	37	BindingDB Database	Homo sapiens		9606	Autocuration	BAO_0000019	10102	CHEMBL4550	SINGLE PROTEIN	P20292	5-lipoxygenase activating protein	Homo sapiens	9	Protein	MAPEG	high	94963	CHEMBL3638391
CHEMBL3688502	2021685	CHEMBL3688502	2021685		BDBM168739	450.5	3	117.86	0	Nc1cnc(cn1)c2ccc(cc2F)c3ccccc3S(=O)(=O)N4CCc5[nH]ncc5C4	15871711	Ki	=	1	nM	9	Ki	=	1	nM			0	BAO_0000192	UO_0000065	http://www.openphacts.org/units/Nanomolar	1528786	CHEMBL3706373	B	Homogeneous Time Resolved Fluorescence Assay: The assay below is used to test the modulatory activity of compounds against FLAP. Human and mouse FLAP-encoding DNA was amplified by polymerase chain reaction and cloned into pFastBacl (Invitrogen) with a NH2-terminal 6-His tag for expression in Spodoptera frugiperda (Sf-9) cells. FLAP-containing membranes were prepared as was a FITC-labeled FLAP mod…	37	BindingDB Database	Homo sapiens		9606	Autocuration	BAO_0000019	10102	CHEMBL4550	SINGLE PROTEIN	P20292	5-lipoxygenase activating protein	Homo sapiens	9	Protein	MAPEG	high	94963	CHEMBL3638391
CHEMBL3688503	2021686	CHEMBL3688503	2021686		BDBM168740	495.54	2.44	139.86	0	Nc1cnc(cn1)c2ccc(cc2F)c3ccccc3S(=O)(=O)N4CCC(CC4)N5C=NNC5=O	15871712	Ki	=	4	nM	8.4	Ki	=	4	nM			0	BAO_0000192	UO_0000065	http://www.openphacts.org/units/Nanomolar	1528786	CHEMBL3706373	B	Homogeneous Time Resolved Fluorescence Assay: The assay below is used to test the modulatory activity of compounds against FLAP. Human and mouse FLAP-encoding DNA was amplified by polymerase chain reaction and cloned into pFastBacl (Invitrogen) with a NH2-terminal 6-His tag for expression in Spodoptera frugiperda (Sf-9) cells. FLAP-containing membranes were prepared as was a FITC-labeled FLAP mod…	37	BindingDB Database	Homo sapiens		9606	Autocuration	BAO_0000019	10102	CHEMBL4550	SINGLE PROTEIN	P20292	5-lipoxygenase activating protein	Homo sapiens	9	Protein	MAPEG	high	94963	CHEMBL3638391
CHEMBL3688521	2021705	CHEMBL3688521	2021705		BDBM168760	413.48	2.17	110	0	Nc1cnc(cn1)c2ccc(cc2F)c3ccccc3S(=O)(=O)N[C@H]4CCNC4	17692899	Ki	=	29	nM	7.54	Ki	=	29	nM	312699		0	BAO_0000192	UO_0000065	http://www.openphacts.org/units/Nanomolar	1528786	CHEMBL3706373	B	Homogeneous Time Resolved Fluorescence Assay: The assay below is used to test the modulatory activity of compounds against FLAP. Human and mouse FLAP-encoding DNA was amplified by polymerase chain reaction and cloned into pFastBacl (Invitrogen) with a NH2-terminal 6-His tag for expression in Spodoptera frugiperda (Sf-9) cells. FLAP-containing membranes were prepared as was a FITC-labeled FLAP mod…	37	BindingDB Database	Homo sapiens		9606	Autocuration	BAO_0000019	10102	CHEMBL4550	SINGLE PROTEIN	P20292	5-lipoxygenase activating protein	Homo sapiens	9	Protein	MAPEG	high	94963	CHEMBL3638391
CHEMBL3688524	2021708	CHEMBL3688524	2021708		BDBM168763	430.47	1.48	153.09	0	NC(=O)NCCNS(=O)(=O)c1ccccc1c2ccc(c(F)c2)c3cnc(N)cn3	15871734	Ki	=	10	nM	8	Ki	=	10	nM			0	BAO_0000192	UO_0000065	http://www.openphacts.org/units/Nanomolar	1528786	CHEMBL3706373	B	Homogeneous Time Resolved Fluorescence Assay: The assay below is used to test the modulatory activity of compounds against FLAP. Human and mouse FLAP-encoding DNA was amplified by polymerase chain reaction and cloned into pFastBacl (Invitrogen) with a NH2-terminal 6-His tag for expression in Spodoptera frugiperda (Sf-9) cells. FLAP-containing membranes were prepared as was a FITC-labeled FLAP mod…	37	BindingDB Database	Homo sapiens		9606	Autocuration	BAO_0000019	10102	CHEMBL4550	SINGLE PROTEIN	P20292	5-lipoxygenase activating protein	Homo sapiens	9	Protein	MAPEG	high	94963	CHEMBL3638391
CHEMBL3688532	2021716	CHEMBL3688532	2021716		BDBM168772	397.44	2.72	121.76	0	Nc1cnc(cn1)c2ccc(cc2F)c3ccccc3S(=O)(=O)NCCC#N	15871743	Ki	=	3	nM	8.52	Ki	=	3	nM			0	BAO_0000192	UO_0000065	http://www.openphacts.org/units/Nanomolar	1528786	CHEMBL3706373	B	Homogeneous Time Resolved Fluorescence Assay: The assay below is used to test the modulatory activity of compounds against FLAP. Human and mouse FLAP-encoding DNA was amplified by polymerase chain reaction and cloned into pFastBacl (Invitrogen) with a NH2-terminal 6-His tag for expression in Spodoptera frugiperda (Sf-9) cells. FLAP-containing membranes were prepared as was a FITC-labeled FLAP mod…	37	BindingDB Database	Homo sapiens		9606	Autocuration	BAO_0000019	10102	CHEMBL4550	SINGLE PROTEIN	P20292	5-lipoxygenase activating protein	Homo sapiens	9	Protein	MAPEG	high	94963	CHEMBL3638391
CHEMBL3688548	2021732	CHEMBL3688548	2021732		BDBM168791	353.47	5.42	51.8	1	CC(C)(C)Sc1ccccc1c2ccc(c(F)c2)c3cnc(N)cn3	17692927	Ki	=	58	nM	7.24	Ki	=	58	nM	312727		0	BAO_0000192	UO_0000065	http://www.openphacts.org/units/Nanomolar	1528786	CHEMBL3706373	B	Homogeneous Time Resolved Fluorescence Assay: The assay below is used to test the modulatory activity of compounds against FLAP. Human and mouse FLAP-encoding DNA was amplified by polymerase chain reaction and cloned into pFastBacl (Invitrogen) with a NH2-terminal 6-His tag for expression in Spodoptera frugiperda (Sf-9) cells. FLAP-containing membranes were prepared as was a FITC-labeled FLAP mod…	37	BindingDB Database	Homo sapiens		9606	Autocuration	BAO_0000019	10102	CHEMBL4550	SINGLE PROTEIN	P20292	5-lipoxygenase activating protein	Homo sapiens	9	Protein	MAPEG	high	94963	CHEMBL3638391
CHEMBL3688559	2021743	CHEMBL3688559	2021743		BDBM168802	410.52	4.49	72.11	0	CCN(CC)C(=O)CSc1ccccc1c2ccc(c(F)c2)c3cnc(N)cn3	17692938	Ki	=	21	nM	7.68	Ki	=	21	nM	312738		0	BAO_0000192	UO_0000065	http://www.openphacts.org/units/Nanomolar	1528786	CHEMBL3706373	B	Homogeneous Time Resolved Fluorescence Assay: The assay below is used to test the modulatory activity of compounds against FLAP. Human and mouse FLAP-encoding DNA was amplified by polymerase chain reaction and cloned into pFastBacl (Invitrogen) with a NH2-terminal 6-His tag for expression in Spodoptera frugiperda (Sf-9) cells. FLAP-containing membranes were prepared as was a FITC-labeled FLAP mod…	37	BindingDB Database	Homo sapiens		9606	Autocuration	BAO_0000019	10102	CHEMBL4550	SINGLE PROTEIN	P20292	5-lipoxygenase activating protein	Homo sapiens	9	Protein	MAPEG	high	94963	CHEMBL3638391
CHEMBL3688560	2021744	CHEMBL3688560	2021744		BDBM168803	424.5	3.48	81.34	0	Nc1cnc(cn1)c2ccc(cc2F)c3ccccc3SCC(=O)N4CCOCC4	17692939	Ki	=	72	nM	7.14	Ki	=	72	nM	312739		0	BAO_0000192	UO_0000065	http://www.openphacts.org/units/Nanomolar	1528786	CHEMBL3706373	B	Homogeneous Time Resolved Fluorescence Assay: The assay below is used to test the modulatory activity of compounds against FLAP. Human and mouse FLAP-encoding DNA was amplified by polymerase chain reaction and cloned into pFastBacl (Invitrogen) with a NH2-terminal 6-His tag for expression in Spodoptera frugiperda (Sf-9) cells. FLAP-containing membranes were prepared as was a FITC-labeled FLAP mod…	37	BindingDB Database	Homo sapiens		9606	Autocuration	BAO_0000019	10102	CHEMBL4550	SINGLE PROTEIN	P20292	5-lipoxygenase activating protein	Homo sapiens	9	Protein	MAPEG	high	94963	CHEMBL3638391
CHEMBL3688563	2021747	CHEMBL3688563	2021747		BDBM168806	465.58	5.23	85.94	1	CS(=O)(=O)c1ccc(CSc2ccccc2c3ccc(c(F)c3)c4cnc(N)cn4)cc1	17692942	Ki	=	8	nM	8.1	Ki	=	8	nM	312742		0	BAO_0000192	UO_0000065	http://www.openphacts.org/units/Nanomolar	1528786	CHEMBL3706373	B	Homogeneous Time Resolved Fluorescence Assay: The assay below is used to test the modulatory activity of compounds against FLAP. Human and mouse FLAP-encoding DNA was amplified by polymerase chain reaction and cloned into pFastBacl (Invitrogen) with a NH2-terminal 6-His tag for expression in Spodoptera frugiperda (Sf-9) cells. FLAP-containing membranes were prepared as was a FITC-labeled FLAP mod…	37	BindingDB Database	Homo sapiens		9606	Autocuration	BAO_0000019	10102	CHEMBL4550	SINGLE PROTEIN	P20292	5-lipoxygenase activating protein	Homo sapiens	9	Protein	MAPEG	high	94963	CHEMBL3638391
CHEMBL3688586	2021770	CHEMBL3688586	2021770		BDBM168831	358.4	2.32	111.96	0	Nc1cnc(cn1)c2ccc(cc2F)c3ccccc3CS(=O)(=O)N	17692965	Ki	=	1205	nM	5.92	Ki	=	1205	nM	312765		0	BAO_0000192	UO_0000065	http://www.openphacts.org/units/Nanomolar	1528786	CHEMBL3706373	B	Homogeneous Time Resolved Fluorescence Assay: The assay below is used to test the modulatory activity of compounds against FLAP. Human and mouse FLAP-encoding DNA was amplified by polymerase chain reaction and cloned into pFastBacl (Invitrogen) with a NH2-terminal 6-His tag for expression in Spodoptera frugiperda (Sf-9) cells. FLAP-containing membranes were prepared as was a FITC-labeled FLAP mod…	37	BindingDB Database	Homo sapiens		9606	Autocuration	BAO_0000019	10102	CHEMBL4550	SINGLE PROTEIN	P20292	5-lipoxygenase activating protein	Homo sapiens	9	Protein	MAPEG	high	94963	CHEMBL3638391
CHEMBL3688593	2021777	CHEMBL3688593	2021777		BDBM168838	404.47	4.2	103.6	0	Nc1ccnc(SCc2ccccc2c3ccc(c(F)c3)c4cnc(N)cn4)n1	17693467	Ki	=	4.4	nM	8.36	Ki	=	4.4	nM	313267		0	BAO_0000192	UO_0000065	http://www.openphacts.org/units/Nanomolar	1528786	CHEMBL3706373	B	Homogeneous Time Resolved Fluorescence Assay: The assay below is used to test the modulatory activity of compounds against FLAP. Human and mouse FLAP-encoding DNA was amplified by polymerase chain reaction and cloned into pFastBacl (Invitrogen) with a NH2-terminal 6-His tag for expression in Spodoptera frugiperda (Sf-9) cells. FLAP-containing membranes were prepared as was a FITC-labeled FLAP mod…	37	BindingDB Database	Homo sapiens		9606	Autocuration	BAO_0000019	10102	CHEMBL4550	SINGLE PROTEIN	P20292	5-lipoxygenase activating protein	Homo sapiens	9	Protein	MAPEG	high	94963	CHEMBL3638391
CHEMBL3689097	2022286	CHEMBL3689097	2022286		BDBM104597	405.85	3.69	116.5	0	Nc1ncc(cn1)c2ccc(cn2)C3(CCC3)c4noc(n4)c5cnccc5Cl	15820742	IC50	=	7.3	nM	8.14	IC50	=	7.3	nM			0	BAO_0000190	UO_0000065	http://www.openphacts.org/units/Nanomolar	1527880	CHEMBL3705124	B	Binding Assay: Compounds area assessed for the ability to bind to FLAP in a binding assay that measures compound-specific displacement of an iodinated (125I) FLAP inhibitor via a scintillaion proximity assay format (adapted from S. Charleson et. al., Mol. Pharmacol., 1992,41 873-879).	37	BindingDB Database	Homo sapiens		9606	Autocuration	BAO_0000357	10102	CHEMBL4550	SINGLE PROTEIN	P20292	5-lipoxygenase activating protein	Homo sapiens	9	Protein	MAPEG	high	94176	CHEMBL3639124
CHEMBL3689103	2022292	CHEMBL3689103	2022292		BDBM104603	405.49	3.71	116.5	0	Cc1nc(C)c(s1)c2onc(n2)C3(CCC3)c4ccc(nc4)c5cnc(N)nc5	17611704	IC50	=	8.1	nM	8.09	IC50	=	8.1	nM	223114		0	BAO_0000190	UO_0000065	http://www.openphacts.org/units/Nanomolar	1527880	CHEMBL3705124	B	Binding Assay: Compounds area assessed for the ability to bind to FLAP in a binding assay that measures compound-specific displacement of an iodinated (125I) FLAP inhibitor via a scintillaion proximity assay format (adapted from S. Charleson et. al., Mol. Pharmacol., 1992,41 873-879).	37	BindingDB Database	Homo sapiens		9606	Autocuration	BAO_0000357	10102	CHEMBL4550	SINGLE PROTEIN	P20292	5-lipoxygenase activating protein	Homo sapiens	9	Protein	MAPEG	high	94176	CHEMBL3639124
CHEMBL3689113	2022303	CHEMBL3689113	2022303		BDBM104614	386.42	2.62	142.52	0	Nc1ncc(cn1)c2ccc(cn2)C3(CCC3)c4noc(n4)c5cccnc5N	15820759	IC50	=	17	nM	7.77	IC50	=	17	nM			0	BAO_0000190	UO_0000065	http://www.openphacts.org/units/Nanomolar	1527880	CHEMBL3705124	B	Binding Assay: Compounds area assessed for the ability to bind to FLAP in a binding assay that measures compound-specific displacement of an iodinated (125I) FLAP inhibitor via a scintillaion proximity assay format (adapted from S. Charleson et. al., Mol. Pharmacol., 1992,41 873-879).	37	BindingDB Database	Homo sapiens		9606	Autocuration	BAO_0000357	10102	CHEMBL4550	SINGLE PROTEIN	P20292	5-lipoxygenase activating protein	Homo sapiens	9	Protein	MAPEG	high	94176	CHEMBL3639124
CHEMBL3689178	2022368	CHEMBL3689178	2022368		BDBM104684	446.52	2.92	141.66	0	Cc1nc(N)ncc1c2ccc(cn2)C3(CCC3)c4noc(n4)c5cnn(CC(C)(C)O)c5	15820826	IC50	=	830	nM	6.08	IC50	=	830	nM			0	BAO_0000190	UO_0000065	http://www.openphacts.org/units/Nanomolar	1527880	CHEMBL3705124	B	Binding Assay: Compounds area assessed for the ability to bind to FLAP in a binding assay that measures compound-specific displacement of an iodinated (125I) FLAP inhibitor via a scintillaion proximity assay format (adapted from S. Charleson et. al., Mol. Pharmacol., 1992,41 873-879).	37	BindingDB Database	Homo sapiens		9606	Autocuration	BAO_0000357	10102	CHEMBL4550	SINGLE PROTEIN	P20292	5-lipoxygenase activating protein	Homo sapiens	9	Protein	MAPEG	high	94176	CHEMBL3639124
CHEMBL255013	424417	CHEMBL255013	424417		18a	467.57	6.23	57.65	1	COC(=O)COc1ccc(OCc2ccc3ccccc3n2)cc1C4(CCCC4)c5ccccc5	2081077	IC50	=	9.3	nM	8.03	IC50	=	9.3	nM			0	BAO_0000190	UO_0000065	http://www.openphacts.org/units/Nanomolar	462693	CHEMBL929667	B	Displacement of [125I]L-691831 from FLAP	1	Scientific Literature				Intermediate	BAO_0000357	10102	CHEMBL4550	SINGLE PROTEIN	P20292	5-lipoxygenase activating protein	Homo sapiens	8	Homologous protein			38341	CHEMBL1141525
CHEMBL555209	557378	CHEMBL555209	557378		11s	599.82	8.64	77.24	2	Cc1cnc(s1)c2ccc(Cn3c(CC(C)(C)C(=O)O)c(SC(C)(C)C)c4cc(OCc5ccccn5)ccc34)cc2	2700439	IC50	=	4.8	nM	8.32	IC50	=	4.8	nM			0	BAO_0000190	UO_0000065	http://www.openphacts.org/units/Nanomolar	583354	CHEMBL1053347	B	Displacement of [3H]3-[5-(pyrid-2-ylmethoxy)-3-tert-butylthio-1-benzyl-indol-2-yl]-2,2-dimethylpropionic acid from FLAP in human polymorphonuclear cell membrane	1	Scientific Literature	Homo sapiens		9606	Intermediate	BAO_0000019	10102	CHEMBL4550	SINGLE PROTEIN	P20292	5-lipoxygenase activating protein	Homo sapiens	9	Protein	MAPEG	high	48128	CHEMBL1153536
CHEMBL38545	57415	CHEMBL38545	57415		18f	593.21	9.08	64.35	2	CC(C)(C)Sc1c(CC(C)(C)C(=O)O)n(Cc2ccc(Cl)cc2)c3ccc(OCc4nc5ccccc5s4)cc13	830109	IC50	=	2	nM	8.7	IC50	=	2	nM			0	BAO_0000190	UO_0000065	http://www.openphacts.org/units/Nanomolar	4309	CHEMBL618417	B	Measuring the affinity of leukotriene synthesis inhibitor for 5-lipoxygenase activating protein by using [125I]L-691831 as radioligand.	1	Scientific Literature				Expert	BAO_0000357	10102	CHEMBL4550	SINGLE PROTEIN	P20292	5-lipoxygenase activating protein	Homo sapiens	8	Homologous protein			3278	CHEMBL1131844
CHEMBL3683273	2016404	CHEMBL3683273	2016404		BDBM165174	576.52	7.39	77.24	2	OC(=O)[C@@H]1CCCC[C@@H]1c2nc3cc(OCc4nc5ccccc5s4)ccc3n2Cc6ccc(Br)cc6	15855015	Ki	=	600	nM	6.22	Ki	=	600	nM			0	BAO_0000192	UO_0000065	http://www.openphacts.org/units/Nanomolar	1528633	CHEMBL3705947	B	Binding Assay: The assay below is used to test the modulatory activity of compounds against FLAP. Human and mouse FLAP-encoding DNA was amplified by polymerase chain reaction and cloned into pFastBac1 (Invitrogen) with a NH2-terminal 6-His tag for expression in Spodoptera frugiperda (Sf-9) cells. FLAP-containing membranes were prepared as was a FITC-labeled FLAP modulator (3-(3-(tert-butylthio)-1…	37	BindingDB Database	Homo sapiens		9606	Autocuration	BAO_0000019	10102	CHEMBL4550	SINGLE PROTEIN	P20292	5-lipoxygenase activating protein	Homo sapiens	9	Protein	MAPEG	high	94934	CHEMBL3639043
CHEMBL3683279	2016410	CHEMBL3683279	2016410		BDBM165181	642.7	8.71	90.13	2	OC(=O)[C@@H]1CCCC[C@@H]1c2nc3cc(OCc4nc5ccccc5s4)ccc3n2Cc6ccc(cc6)c7ccc(nc7)C(F)(F)F	17689488	Ki	=	51	nM	7.29	Ki	=	51	nM	308820		0	BAO_0000192	UO_0000065	http://www.openphacts.org/units/Nanomolar	1528633	CHEMBL3705947	B	Binding Assay: The assay below is used to test the modulatory activity of compounds against FLAP. Human and mouse FLAP-encoding DNA was amplified by polymerase chain reaction and cloned into pFastBac1 (Invitrogen) with a NH2-terminal 6-His tag for expression in Spodoptera frugiperda (Sf-9) cells. FLAP-containing membranes were prepared as was a FITC-labeled FLAP modulator (3-(3-(tert-butylthio)-1…	37	BindingDB Database	Homo sapiens		9606	Autocuration	BAO_0000019	10102	CHEMBL4550	SINGLE PROTEIN	P20292	5-lipoxygenase activating protein	Homo sapiens	9	Protein	MAPEG	high	94934	CHEMBL3639043
CHEMBL3678313	2011393	CHEMBL3678313	2011393		BDBM164976	562.44	6.77	77.24	2	CC(C)(Cc1nc2cc(OCc3ccc4ccccc4n3)ccc2n1Cc5ccc(Br)cc5F)C(=O)O	17689281	Ki	=	55	nM	7.26	Ki	=	55	nM	308613		0	BAO_0000192	UO_0000065	http://www.openphacts.org/units/Nanomolar	1528633	CHEMBL3705947	B	Binding Assay: The assay below is used to test the modulatory activity of compounds against FLAP. Human and mouse FLAP-encoding DNA was amplified by polymerase chain reaction and cloned into pFastBac1 (Invitrogen) with a NH2-terminal 6-His tag for expression in Spodoptera frugiperda (Sf-9) cells. FLAP-containing membranes were prepared as was a FITC-labeled FLAP modulator (3-(3-(tert-butylthio)-1…	37	BindingDB Database	Homo sapiens		9606	Autocuration	BAO_0000019	10102	CHEMBL4550	SINGLE PROTEIN	P20292	5-lipoxygenase activating protein	Homo sapiens	9	Protein	MAPEG	high	94934	CHEMBL3639043
CHEMBL3678428	2011510	CHEMBL3678428	2011510		BDBM165096	571.65	7.84	77.24	2	CC1(C)[C@H]([C@H]1c2nc3cc(OCc4ccc5ccccc5n4)ccc3n2Cc6ccc(cc6)c7ccc(F)cc7)C(=O)O	17689403	Ki	=	82	nM	7.09	Ki	=	82	nM	308735		0	BAO_0000192	UO_0000065	http://www.openphacts.org/units/Nanomolar	1528633	CHEMBL3705947	B	Binding Assay: The assay below is used to test the modulatory activity of compounds against FLAP. Human and mouse FLAP-encoding DNA was amplified by polymerase chain reaction and cloned into pFastBac1 (Invitrogen) with a NH2-terminal 6-His tag for expression in Spodoptera frugiperda (Sf-9) cells. FLAP-containing membranes were prepared as was a FITC-labeled FLAP modulator (3-(3-(tert-butylthio)-1…	37	BindingDB Database	Homo sapiens		9606	Autocuration	BAO_0000019	10102	CHEMBL4550	SINGLE PROTEIN	P20292	5-lipoxygenase activating protein	Homo sapiens	9	Protein	MAPEG	high	94934	CHEMBL3639043
CHEMBL3678433	2011515	CHEMBL3678433	2011515		BDBM165101	660.8	7.61	123.41	2	CS(=O)(=O)Nc1ccc(cc1)c2ccc(Cn3c(nc4cc(OCc5ccc6ccccc6n5)ccc34)C7CCCC[C@@H]7C(=O)O)cc2	17689408	Ki	=	34	nM	7.47	Ki	=	34	nM	308740		0	BAO_0000192	UO_0000065	http://www.openphacts.org/units/Nanomolar	1528633	CHEMBL3705947	B	Binding Assay: The assay below is used to test the modulatory activity of compounds against FLAP. Human and mouse FLAP-encoding DNA was amplified by polymerase chain reaction and cloned into pFastBac1 (Invitrogen) with a NH2-terminal 6-His tag for expression in Spodoptera frugiperda (Sf-9) cells. FLAP-containing membranes were prepared as was a FITC-labeled FLAP modulator (3-(3-(tert-butylthio)-1…	37	BindingDB Database	Homo sapiens		9606	Autocuration	BAO_0000019	10102	CHEMBL4550	SINGLE PROTEIN	P20292	5-lipoxygenase activating protein	Homo sapiens	9	Protein	MAPEG	high	94934	CHEMBL3639043
CHEMBL3678436	2011518	CHEMBL3678436	2011518		BDBM165104	635.69	9.26	77.24	2	OC(=O)[C@H]1CCCCC1c2nc3cc(OCc4ccc5ccccc5n4)ccc3n2Cc6ccc(cc6)c7ccc(cc7)C(F)(F)F	17689411	Ki	=	40	nM	7.4	Ki	=	40	nM	308743		0	BAO_0000192	UO_0000065	http://www.openphacts.org/units/Nanomolar	1528633	CHEMBL3705947	B	Binding Assay: The assay below is used to test the modulatory activity of compounds against FLAP. Human and mouse FLAP-encoding DNA was amplified by polymerase chain reaction and cloned into pFastBac1 (Invitrogen) with a NH2-terminal 6-His tag for expression in Spodoptera frugiperda (Sf-9) cells. FLAP-containing membranes were prepared as was a FITC-labeled FLAP modulator (3-(3-(tert-butylthio)-1…	37	BindingDB Database	Homo sapiens		9606	Autocuration	BAO_0000019	10102	CHEMBL4550	SINGLE PROTEIN	P20292	5-lipoxygenase activating protein	Homo sapiens	9	Protein	MAPEG	high	94934	CHEMBL3639043
CHEMBL3678460	2011542	CHEMBL3678460	2011542		BDBM165128	542.64	6.93	90.13	2	CC(C)(Cc1nc2cc(OCc3ccc4ccccc4n3)ccc2n1Cc5ccc(cc5)c6cccnc6)C(=O)O	15854969	Ki	=	830	nM	6.08	Ki	=	830	nM			0	BAO_0000192	UO_0000065	http://www.openphacts.org/units/Nanomolar	1528633	CHEMBL3705947	B	Binding Assay: The assay below is used to test the modulatory activity of compounds against FLAP. Human and mouse FLAP-encoding DNA was amplified by polymerase chain reaction and cloned into pFastBac1 (Invitrogen) with a NH2-terminal 6-His tag for expression in Spodoptera frugiperda (Sf-9) cells. FLAP-containing membranes were prepared as was a FITC-labeled FLAP modulator (3-(3-(tert-butylthio)-1…	37	BindingDB Database	Homo sapiens		9606	Autocuration	BAO_0000019	10102	CHEMBL4550	SINGLE PROTEIN	P20292	5-lipoxygenase activating protein	Homo sapiens	9	Protein	MAPEG	high	94934	CHEMBL3639043
CHEMBL3678500	2011582	CHEMBL3678500	2011582		BDBM165168	548.69	6.86	80.48	2	CC(C)(Cc1nc2cc(OCc3ccc4ccccc4n3)ccc2n1Cc5ccc(cc5)N6CCCCC6)C(=O)O	17689475	Ki	=	340	nM	6.47	Ki	=	340	nM	308807		0	BAO_0000192	UO_0000065	http://www.openphacts.org/units/Nanomolar	1528633	CHEMBL3705947	B	Binding Assay: The assay below is used to test the modulatory activity of compounds against FLAP. Human and mouse FLAP-encoding DNA was amplified by polymerase chain reaction and cloned into pFastBac1 (Invitrogen) with a NH2-terminal 6-His tag for expression in Spodoptera frugiperda (Sf-9) cells. FLAP-containing membranes were prepared as was a FITC-labeled FLAP modulator (3-(3-(tert-butylthio)-1…	37	BindingDB Database	Homo sapiens		9606	Autocuration	BAO_0000019	10102	CHEMBL4550	SINGLE PROTEIN	P20292	5-lipoxygenase activating protein	Homo sapiens	9	Protein	MAPEG	high	94934	CHEMBL3639043
CHEMBL3681335	2014446	CHEMBL3681335	2014446		BDBM130684	470.58	4.41	107.95	0	CC(C)(C)n1c(nc2cc(ccc12)c3cnc(N)nc3)c4ccccc4C(=O)NCC5CCCO5	15827661	IC50	=	18.8	nM	7.73	IC50	=	18.8	nM			0	BAO_0000190	UO_0000065	http://www.openphacts.org/units/Nanomolar	1528793	CHEMBL3705412	B	Scintillation Proximity Assay: Compounds are assessed for the ability to bind to FLAP in a binding assay that measures compound-specific displacement of an iodinated (125I) FLAP inhibitor via a Scintillation Proximity Assay format (adapted from S. Charleson et al., Mol. Pharmacol., 1992, 41, 873-879).Cell pellets produced from sf9 insect cells expressing recombinant human FLAP protein are resuspe…	37	BindingDB Database	Homo sapiens		9606	Autocuration	BAO_0000219	10102	CHEMBL4550	SINGLE PROTEIN	P20292	5-lipoxygenase activating protein	Homo sapiens	9	Protein	MAPEG	high	94520	CHEMBL3639115
CHEMBL3681339	2014450	CHEMBL3681339	2014450		BDBM130688	469.59	3.98	110.75	0	CC(C)(C)n1c(nc2cc(ccc12)c3cnc(N)nc3)c4ccccc4C(=O)NC5CCNCC5	17645084	IC50	=	460	nM	6.34	IC50	=	460	nM	262592		0	BAO_0000190	UO_0000065	http://www.openphacts.org/units/Nanomolar	1528793	CHEMBL3705412	B	Scintillation Proximity Assay: Compounds are assessed for the ability to bind to FLAP in a binding assay that measures compound-specific displacement of an iodinated (125I) FLAP inhibitor via a Scintillation Proximity Assay format (adapted from S. Charleson et al., Mol. Pharmacol., 1992, 41, 873-879).Cell pellets produced from sf9 insect cells expressing recombinant human FLAP protein are resuspe…	37	BindingDB Database	Homo sapiens		9606	Autocuration	BAO_0000219	10102	CHEMBL4550	SINGLE PROTEIN	P20292	5-lipoxygenase activating protein	Homo sapiens	9	Protein	MAPEG	high	94520	CHEMBL3639115
CHEMBL3666898	1999863	CHEMBL3666898	1999863		BDBM145712	557.54	6.76	86.47	2	Cc1ccc(COc2cc(F)c3nc(C4CCCC[C@@H]4C(=O)O)n(Cc5ccc(OC(F)(F)F)cc5)c3c2)nc1	17696785	Ki	=	7.7	nM	8.11	Ki	=	7.7	nM	316654		0	BAO_0000192	UO_0000065	http://www.openphacts.org/units/Nanomolar	1528882	CHEMBL3706320	B	Binding Assay: The assay below is used to test the modulatory activity of compounds against FLAP. Human and mouse FLAP-encoding DNA was amplified by polymerase chain reaction and cloned into pFastBac1 (Invitrogen) with a NH2-terminal 6-His tag for expression in Spodoptera frugiperda (Sf-9) cells. FLAP-containing membranes were prepared as was a FITC-labeled FLAP modulator (3-(3-(tert-butylthio)-1…	37	BindingDB Database	Homo sapiens		9606	Autocuration	BAO_0000019	10102	CHEMBL4550	SINGLE PROTEIN	P20292	5-lipoxygenase activating protein	Homo sapiens	9	Protein	MAPEG	high	94978	CHEMBL3638463
CHEMBL3666900	1999865	CHEMBL3666900	1999865		BDBM145715	559.56	6.84	86.47	2	CCC(CC)(Cc1nc2c(F)cc(OCc3ccc(C)cn3)cc2n1Cc4ccc(OC(F)(F)F)cc4)C(=O)O	17664852	Ki	=	17	nM	7.77	Ki	=	17	nM	282507		0	BAO_0000192	UO_0000065	http://www.openphacts.org/units/Nanomolar	1528912	CHEMBL3705618	B	Homogeneous Time Resolved Fluorescence Assay: FLAP-containing membranes were prepared as was a FITC-labeled FLAP modulator (3-(3-(tert-butylthio)-1-(4-chlorobenzyl)-5-(quinolin-2-ylmethoxy)-1H-indol-2-yl)-2,2-dimethylpropanoic acid). The FLAP binding assay is performed in HTRF format (homogeneous time resolved fluorescence). FLAP-containing membranes (1 μg/well final for human) are incubated in t…	37	BindingDB Database				Autocuration	BAO_0000019	10102	CHEMBL4550	SINGLE PROTEIN	P20292	5-lipoxygenase activating protein	Homo sapiens	8	Homologous protein			94696	CHEMBL3638381
CHEMBL3666927	1999892	CHEMBL3666927	1999892		BDBM145742	564.51	5.93	91.4	2	Cn1ccc(COc2cc(F)c3nc([C@H]4CCCC[C@H]4C(=O)O)n(Cc5ccc(OC(F)(F)F)cc5F)c3c2)n1	17664879	Ki	=	7	nM	8.15	Ki	=	7	nM	282534		0	BAO_0000192	UO_0000065	http://www.openphacts.org/units/Nanomolar	1528912	CHEMBL3705618	B	Homogeneous Time Resolved Fluorescence Assay: FLAP-containing membranes were prepared as was a FITC-labeled FLAP modulator (3-(3-(tert-butylthio)-1-(4-chlorobenzyl)-5-(quinolin-2-ylmethoxy)-1H-indol-2-yl)-2,2-dimethylpropanoic acid). The FLAP binding assay is performed in HTRF format (homogeneous time resolved fluorescence). FLAP-containing membranes (1 μg/well final for human) are incubated in t…	37	BindingDB Database				Autocuration	BAO_0000019	10102	CHEMBL4550	SINGLE PROTEIN	P20292	5-lipoxygenase activating protein	Homo sapiens	8	Homologous protein			94696	CHEMBL3638381
CHEMBL3666937	1999903	CHEMBL3666937	1999903		BDBM145753	497.39	4.81	82.17	0	Cn1ccc(COc2ccc3nc(CC(C)(C)C(=O)O)n(Cc4ccc(Br)cc4)c3c2)n1	15838459	Ki	=	430	nM	6.37	Ki	=	430	nM			0	BAO_0000192	UO_0000065	http://www.openphacts.org/units/Nanomolar	1528912	CHEMBL3705618	B	Homogeneous Time Resolved Fluorescence Assay: FLAP-containing membranes were prepared as was a FITC-labeled FLAP modulator (3-(3-(tert-butylthio)-1-(4-chlorobenzyl)-5-(quinolin-2-ylmethoxy)-1H-indol-2-yl)-2,2-dimethylpropanoic acid). The FLAP binding assay is performed in HTRF format (homogeneous time resolved fluorescence). FLAP-containing membranes (1 μg/well final for human) are incubated in t…	37	BindingDB Database				Autocuration	BAO_0000019	10102	CHEMBL4550	SINGLE PROTEIN	P20292	5-lipoxygenase activating protein	Homo sapiens	8	Homologous protein			94696	CHEMBL3638381
CHEMBL3666942	1999908	CHEMBL3666942	1999908		BDBM145759	520.43	5.95	77.24	2	Cc1ccc(COc2ccc3nc(C4[C@@H](C(=O)O)C4(C)C)n(Cc5ccc(Br)cc5)c3c2)nc1	17696834	Ki	=	1100	nM	5.96	Ki	=	1100	nM	316703		0	BAO_0000192	UO_0000065	http://www.openphacts.org/units/Nanomolar	1528882	CHEMBL3706320	B	Binding Assay: The assay below is used to test the modulatory activity of compounds against FLAP. Human and mouse FLAP-encoding DNA was amplified by polymerase chain reaction and cloned into pFastBac1 (Invitrogen) with a NH2-terminal 6-His tag for expression in Spodoptera frugiperda (Sf-9) cells. FLAP-containing membranes were prepared as was a FITC-labeled FLAP modulator (3-(3-(tert-butylthio)-1…	37	BindingDB Database	Homo sapiens		9606	Autocuration	BAO_0000019	10102	CHEMBL4550	SINGLE PROTEIN	P20292	5-lipoxygenase activating protein	Homo sapiens	9	Protein	MAPEG	high	94978	CHEMBL3638463
CHEMBL3666952	1999918	CHEMBL3666952	1999918		BDBM145770	588.42	6.91	77.24	2	Cc1cnc(COc2ccc3nc([C@H]4CCCC[C@@H]4C(=O)O)n(Cc5c(F)cc(Br)cc5F)c3c2)c(F)c1	15838476	Ki	=	.52	nM	9.28	Ki	=	.52	nM			0	BAO_0000192	UO_0000065	http://www.openphacts.org/units/Nanomolar	1528912	CHEMBL3705618	B	Homogeneous Time Resolved Fluorescence Assay: FLAP-containing membranes were prepared as was a FITC-labeled FLAP modulator (3-(3-(tert-butylthio)-1-(4-chlorobenzyl)-5-(quinolin-2-ylmethoxy)-1H-indol-2-yl)-2,2-dimethylpropanoic acid). The FLAP binding assay is performed in HTRF format (homogeneous time resolved fluorescence). FLAP-containing membranes (1 μg/well final for human) are incubated in t…	37	BindingDB Database				Autocuration	BAO_0000019	10102	CHEMBL4550	SINGLE PROTEIN	P20292	5-lipoxygenase activating protein	Homo sapiens	8	Homologous protein			94696	CHEMBL3638381
CHEMBL3666956	1999922	CHEMBL3666956	1999922		BDBM145774	526.41	5.92	77.24	2	Cc1cnc(COc2ccc3nc(CC(C)(C)C(=O)O)n(Cc4ccc(Br)cc4)c3c2)c(F)c1	17696847	Ki	=	8.5	nM	8.07	Ki	=	8.5	nM	316716		0	BAO_0000192	UO_0000065	http://www.openphacts.org/units/Nanomolar	1528882	CHEMBL3706320	B	Binding Assay: The assay below is used to test the modulatory activity of compounds against FLAP. Human and mouse FLAP-encoding DNA was amplified by polymerase chain reaction and cloned into pFastBac1 (Invitrogen) with a NH2-terminal 6-His tag for expression in Spodoptera frugiperda (Sf-9) cells. FLAP-containing membranes were prepared as was a FITC-labeled FLAP modulator (3-(3-(tert-butylthio)-1…	37	BindingDB Database	Homo sapiens		9606	Autocuration	BAO_0000019	10102	CHEMBL4550	SINGLE PROTEIN	P20292	5-lipoxygenase activating protein	Homo sapiens	9	Protein	MAPEG	high	94978	CHEMBL3638463
CHEMBL3667013	1999979	CHEMBL3667013	1999979		BDBM145834	597.68	6.61	85.41	2	CCC(CC)(Cc1nc2ccc(OCc3ccn(C)n3)cc2n1Cc4ccc(cc4)N5CCC(CC5)C(F)(F)F)C(=O)O	15842989	Ki	=	210	nM	6.68	Ki	=	210	nM			0	BAO_0000192	UO_0000065	http://www.openphacts.org/units/Nanomolar	1528912	CHEMBL3705618	B	Homogeneous Time Resolved Fluorescence Assay: FLAP-containing membranes were prepared as was a FITC-labeled FLAP modulator (3-(3-(tert-butylthio)-1-(4-chlorobenzyl)-5-(quinolin-2-ylmethoxy)-1H-indol-2-yl)-2,2-dimethylpropanoic acid). The FLAP binding assay is performed in HTRF format (homogeneous time resolved fluorescence). FLAP-containing membranes (1 μg/well final for human) are incubated in t…	37	BindingDB Database				Autocuration	BAO_0000019	10102	CHEMBL4550	SINGLE PROTEIN	P20292	5-lipoxygenase activating protein	Homo sapiens	8	Homologous protein			94696	CHEMBL3638381
CHEMBL3659246	1992134	CHEMBL3659246	1992134		BDBM167133	333.44	4.6	61.03	0	CC(C)(C)c1ccc(cc1OCc2ccccc2)c3cnc(N)cn3	17691263	Ki	=	620	nM	6.21	Ki	=	620	nM	310786		0	BAO_0000192	UO_0000065	http://www.openphacts.org/units/Nanomolar	1528727	CHEMBL3705828	B	Homogeneous Time Resolved Fluorescence Assay: The assay below is used to test the modulatory activity of compounds against FLAP. Human and mouse FLAP-encoding DNA was amplified by polymerase chain reaction and cloned into pFastBac1 (Invitrogen) with a NH2-terminal 6-His tag for expression in Spodoptera frugiperda (Sf-9) cells. FLAP-containing membranes were prepared as was a FITC-labeled FLAP mod…	37	BindingDB Database	Homo sapiens		9606	Autocuration	BAO_0000019	10102	CHEMBL4550	SINGLE PROTEIN	P20292	5-lipoxygenase activating protein	Homo sapiens	9	Protein	MAPEG	high	94947	CHEMBL3638946
CHEMBL3659266	1992154	CHEMBL3659266	1992154		BDBM167153	394.45	4.09	90.05	0	CN(C)c1cc(Oc2c(F)c(ccc2C3CCC3)c4cnc(N)cn4)nc(C)n1	15864672	Ki	=	3.3	nM	8.48	Ki	=	3.3	nM			0	BAO_0000192	UO_0000065	http://www.openphacts.org/units/Nanomolar	1528727	CHEMBL3705828	B	Homogeneous Time Resolved Fluorescence Assay: The assay below is used to test the modulatory activity of compounds against FLAP. Human and mouse FLAP-encoding DNA was amplified by polymerase chain reaction and cloned into pFastBac1 (Invitrogen) with a NH2-terminal 6-His tag for expression in Spodoptera frugiperda (Sf-9) cells. FLAP-containing membranes were prepared as was a FITC-labeled FLAP mod…	37	BindingDB Database	Homo sapiens		9606	Autocuration	BAO_0000019	10102	CHEMBL4550	SINGLE PROTEIN	P20292	5-lipoxygenase activating protein	Homo sapiens	9	Protein	MAPEG	high	94947	CHEMBL3638946
CHEMBL3659273	1992161	CHEMBL3659273	1992161		BDBM167160	408.48	4.5	112.83	0	CC(C)Cc1cc(Oc2c(F)c(ccc2C3CCC3)c4cnc(N)cn4)nc(N)n1	17691290	Ki	=	3.6	nM	8.44	Ki	=	3.6	nM	310813		0	BAO_0000192	UO_0000065	http://www.openphacts.org/units/Nanomolar	1528727	CHEMBL3705828	B	Homogeneous Time Resolved Fluorescence Assay: The assay below is used to test the modulatory activity of compounds against FLAP. Human and mouse FLAP-encoding DNA was amplified by polymerase chain reaction and cloned into pFastBac1 (Invitrogen) with a NH2-terminal 6-His tag for expression in Spodoptera frugiperda (Sf-9) cells. FLAP-containing membranes were prepared as was a FITC-labeled FLAP mod…	37	BindingDB Database	Homo sapiens		9606	Autocuration	BAO_0000019	10102	CHEMBL4550	SINGLE PROTEIN	P20292	5-lipoxygenase activating protein	Homo sapiens	9	Protein	MAPEG	high	94947	CHEMBL3638946
CHEMBL3659277	1992165	CHEMBL3659277	1992165		BDBM167164	373.43	3.85	87.33	0	CCOC(=O)CCCOc1c(F)c(ccc1C2CCC2)c3cnc(N)cn3	15864683	Ki	=	62.2	nM	7.21	Ki	=	62.2	nM			0	BAO_0000192	UO_0000065	http://www.openphacts.org/units/Nanomolar	1528727	CHEMBL3705828	B	Homogeneous Time Resolved Fluorescence Assay: The assay below is used to test the modulatory activity of compounds against FLAP. Human and mouse FLAP-encoding DNA was amplified by polymerase chain reaction and cloned into pFastBac1 (Invitrogen) with a NH2-terminal 6-His tag for expression in Spodoptera frugiperda (Sf-9) cells. FLAP-containing membranes were prepared as was a FITC-labeled FLAP mod…	37	BindingDB Database	Homo sapiens		9606	Autocuration	BAO_0000019	10102	CHEMBL4550	SINGLE PROTEIN	P20292	5-lipoxygenase activating protein	Homo sapiens	9	Protein	MAPEG	high	94947	CHEMBL3638946
CHEMBL3659280	1992168	CHEMBL3659280	1992168		BDBM167167	442.54	4.91	90.57	0	CC(C)(C)OC(=O)N1CCCC1COc2c(F)c(ccc2C3CCC3)c4cnc(N)cn4	17691297	Ki	=	261	nM	6.58	Ki	=	261	nM	310820		0	BAO_0000192	UO_0000065	http://www.openphacts.org/units/Nanomolar	1528727	CHEMBL3705828	B	Homogeneous Time Resolved Fluorescence Assay: The assay below is used to test the modulatory activity of compounds against FLAP. Human and mouse FLAP-encoding DNA was amplified by polymerase chain reaction and cloned into pFastBac1 (Invitrogen) with a NH2-terminal 6-His tag for expression in Spodoptera frugiperda (Sf-9) cells. FLAP-containing membranes were prepared as was a FITC-labeled FLAP mod…	37	BindingDB Database	Homo sapiens		9606	Autocuration	BAO_0000019	10102	CHEMBL4550	SINGLE PROTEIN	P20292	5-lipoxygenase activating protein	Homo sapiens	9	Protein	MAPEG	high	94947	CHEMBL3638946
CHEMBL3659294	1992182	CHEMBL3659294	1992182		BDBM167181	448.45	4.64	113.36	0	COC(=O)c1ccc2oc(COc3c(F)c(ccc3C4CCC4)c5cnc(N)cn5)nc2c1	17691311	Ki	=	19.6	nM	7.71	Ki	=	19.6	nM	310834		0	BAO_0000192	UO_0000065	http://www.openphacts.org/units/Nanomolar	1528727	CHEMBL3705828	B	Homogeneous Time Resolved Fluorescence Assay: The assay below is used to test the modulatory activity of compounds against FLAP. Human and mouse FLAP-encoding DNA was amplified by polymerase chain reaction and cloned into pFastBac1 (Invitrogen) with a NH2-terminal 6-His tag for expression in Spodoptera frugiperda (Sf-9) cells. FLAP-containing membranes were prepared as was a FITC-labeled FLAP mod…	37	BindingDB Database	Homo sapiens		9606	Autocuration	BAO_0000019	10102	CHEMBL4550	SINGLE PROTEIN	P20292	5-lipoxygenase activating protein	Homo sapiens	9	Protein	MAPEG	high	94947	CHEMBL3638946
CHEMBL3659309	1992197	CHEMBL3659309	1992197		BDBM167198	338.35	2.91	112.83	0	Nc1ccnc(Oc2c(F)c(ccc2C3CC3)c4cnc(N)cn4)n1	17691328	Ki	=	67.5	nM	7.17	Ki	=	67.5	nM	310851		0	BAO_0000192	UO_0000065	http://www.openphacts.org/units/Nanomolar	1528727	CHEMBL3705828	B	Homogeneous Time Resolved Fluorescence Assay: The assay below is used to test the modulatory activity of compounds against FLAP. Human and mouse FLAP-encoding DNA was amplified by polymerase chain reaction and cloned into pFastBac1 (Invitrogen) with a NH2-terminal 6-His tag for expression in Spodoptera frugiperda (Sf-9) cells. FLAP-containing membranes were prepared as was a FITC-labeled FLAP mod…	37	BindingDB Database	Homo sapiens		9606	Autocuration	BAO_0000019	10102	CHEMBL4550	SINGLE PROTEIN	P20292	5-lipoxygenase activating protein	Homo sapiens	9	Protein	MAPEG	high	94947	CHEMBL3638946
CHEMBL3659322	1992211	CHEMBL3659322	1992211		BDBM167214	380.43	3.41	98.84	0	Nc1cnc(cn1)c2ccc(C3CCC3)c(OCCNc4cnccn4)c2F	17691342	Ki	=	4.2	nM	8.38	Ki	=	4.2	nM	310865		0	BAO_0000192	UO_0000065	http://www.openphacts.org/units/Nanomolar	1528727	CHEMBL3705828	B	Homogeneous Time Resolved Fluorescence Assay: The assay below is used to test the modulatory activity of compounds against FLAP. Human and mouse FLAP-encoding DNA was amplified by polymerase chain reaction and cloned into pFastBac1 (Invitrogen) with a NH2-terminal 6-His tag for expression in Spodoptera frugiperda (Sf-9) cells. FLAP-containing membranes were prepared as was a FITC-labeled FLAP mod…	37	BindingDB Database	Homo sapiens		9606	Autocuration	BAO_0000019	10102	CHEMBL4550	SINGLE PROTEIN	P20292	5-lipoxygenase activating protein	Homo sapiens	9	Protein	MAPEG	high	94947	CHEMBL3638946
CHEMBL3659333	1992222	CHEMBL3659333	1992222		BDBM167225	386.47	2.97	84.5	0	Nc1cnc(cn1)c2ccc(C3CCC3)c(OCC(O)CN4CCCC4)c2F	17691353	Ki	>	10000	nM		Ki	>	10000	nM	310876		0	BAO_0000192	UO_0000065	http://www.openphacts.org/units/Nanomolar	1528727	CHEMBL3705828	B	Homogeneous Time Resolved Fluorescence Assay: The assay below is used to test the modulatory activity of compounds against FLAP. Human and mouse FLAP-encoding DNA was amplified by polymerase chain reaction and cloned into pFastBac1 (Invitrogen) with a NH2-terminal 6-His tag for expression in Spodoptera frugiperda (Sf-9) cells. FLAP-containing membranes were prepared as was a FITC-labeled FLAP mod…	37	BindingDB Database	Homo sapiens		9606	Autocuration	BAO_0000019	10102	CHEMBL4550	SINGLE PROTEIN	P20292	5-lipoxygenase activating protein	Homo sapiens	9	Protein			94947	CHEMBL3638946
CHEMBL3659342	1992231	CHEMBL3659342	1992231		BDBM167234	312.31	2.34	112.83	0	Cc1ccc(c(F)c1Oc2nccc(N)n2)c3cnc(N)cn3	17691362	Ki	=	1364.9	nM	5.87	Ki	=	1364.9	nM	310885		0	BAO_0000192	UO_0000065	http://www.openphacts.org/units/Nanomolar	1528727	CHEMBL3705828	B	Homogeneous Time Resolved Fluorescence Assay: The assay below is used to test the modulatory activity of compounds against FLAP. Human and mouse FLAP-encoding DNA was amplified by polymerase chain reaction and cloned into pFastBac1 (Invitrogen) with a NH2-terminal 6-His tag for expression in Spodoptera frugiperda (Sf-9) cells. FLAP-containing membranes were prepared as was a FITC-labeled FLAP mod…	37	BindingDB Database	Homo sapiens		9606	Autocuration	BAO_0000019	10102	CHEMBL4550	SINGLE PROTEIN	P20292	5-lipoxygenase activating protein	Homo sapiens	9	Protein	MAPEG	high	94947	CHEMBL3638946
CHEMBL3659344	1992233	CHEMBL3659344	1992233		BDBM167236	326.34	2.59	112.83	0	CCc1ccc(c(F)c1Oc2nccc(N)n2)c3cnc(N)cn3	17691364	Ki	=	197.8	nM	6.7	Ki	=	197.8	nM	310887		0	BAO_0000192	UO_0000065	http://www.openphacts.org/units/Nanomolar	1528727	CHEMBL3705828	B	Homogeneous Time Resolved Fluorescence Assay: The assay below is used to test the modulatory activity of compounds against FLAP. Human and mouse FLAP-encoding DNA was amplified by polymerase chain reaction and cloned into pFastBac1 (Invitrogen) with a NH2-terminal 6-His tag for expression in Spodoptera frugiperda (Sf-9) cells. FLAP-containing membranes were prepared as was a FITC-labeled FLAP mod…	37	BindingDB Database	Homo sapiens		9606	Autocuration	BAO_0000019	10102	CHEMBL4550	SINGLE PROTEIN	P20292	5-lipoxygenase activating protein	Homo sapiens	9	Protein	MAPEG	high	94947	CHEMBL3638946
CHEMBL3659353	1992242	CHEMBL3659353	1992242		BDBM167245	394.45	4.15	112.83	0	Nc1ccnc(Oc2c(CC3CCCCC3)ccc(c2F)c4cnc(N)cn4)n1	15864762	Ki	=	358.4	nM	6.45	Ki	=	358.4	nM			0	BAO_0000192	UO_0000065	http://www.openphacts.org/units/Nanomolar	1528727	CHEMBL3705828	B	Homogeneous Time Resolved Fluorescence Assay: The assay below is used to test the modulatory activity of compounds against FLAP. Human and mouse FLAP-encoding DNA was amplified by polymerase chain reaction and cloned into pFastBac1 (Invitrogen) with a NH2-terminal 6-His tag for expression in Spodoptera frugiperda (Sf-9) cells. FLAP-containing membranes were prepared as was a FITC-labeled FLAP mod…	37	BindingDB Database	Homo sapiens		9606	Autocuration	BAO_0000019	10102	CHEMBL4550	SINGLE PROTEIN	P20292	5-lipoxygenase activating protein	Homo sapiens	9	Protein	MAPEG	high	94947	CHEMBL3638946
CHEMBL3662248	1995166	CHEMBL3662248	1995166		BDBM145662	538.42	6.09	77.24	2	Cc1ccc(COc2ccc3nc([C@@H]4[C@H](C(=O)O)C4(C)C)n(Cc5ccc(Br)cc5F)c3c2)nc1	17664799	Ki	=	23	nM	7.64	Ki	=	23	nM	282454		0	BAO_0000192	UO_0000065	http://www.openphacts.org/units/Nanomolar	1528912	CHEMBL3705618	B	Homogeneous Time Resolved Fluorescence Assay: FLAP-containing membranes were prepared as was a FITC-labeled FLAP modulator (3-(3-(tert-butylthio)-1-(4-chlorobenzyl)-5-(quinolin-2-ylmethoxy)-1H-indol-2-yl)-2,2-dimethylpropanoic acid). The FLAP binding assay is performed in HTRF format (homogeneous time resolved fluorescence). FLAP-containing membranes (1 μg/well final for human) are incubated in t…	37	BindingDB Database				Autocuration	BAO_0000019	10102	CHEMBL4550	SINGLE PROTEIN	P20292	5-lipoxygenase activating protein	Homo sapiens	8	Homologous protein			94696	CHEMBL3638381
CHEMBL3662254	1995172	CHEMBL3662254	1995172		BDBM145668	541.57	6.7	86.47	2	CCC(CC)(Cc1nc2ccc(OCc3ccc(C)cn3)cc2n1Cc4ccc(OC(F)(F)F)cc4)C(=O)O	17696741	Ki	=	24	nM	7.62	Ki	=	24	nM	316610		0	BAO_0000192	UO_0000065	http://www.openphacts.org/units/Nanomolar	1528882	CHEMBL3706320	B	Binding Assay: The assay below is used to test the modulatory activity of compounds against FLAP. Human and mouse FLAP-encoding DNA was amplified by polymerase chain reaction and cloned into pFastBac1 (Invitrogen) with a NH2-terminal 6-His tag for expression in Spodoptera frugiperda (Sf-9) cells. FLAP-containing membranes were prepared as was a FITC-labeled FLAP modulator (3-(3-(tert-butylthio)-1…	37	BindingDB Database	Homo sapiens		9606	Autocuration	BAO_0000019	10102	CHEMBL4550	SINGLE PROTEIN	P20292	5-lipoxygenase activating protein	Homo sapiens	9	Protein	MAPEG	high	94978	CHEMBL3638463
CHEMBL3662258	1995176	CHEMBL3662258	1995176		BDBM145672	557.54	6.76	86.47	2	Cc1ccc(COc2ccc3nc([C@H]4CCCC[C@H]4C(=O)O)n(Cc5ccc(OC(F)(F)F)cc5F)c3c2)nc1	17696745	Ki	=	4.3	nM	8.37	Ki	=	4.3	nM	316614		0	BAO_0000192	UO_0000065	http://www.openphacts.org/units/Nanomolar	1528882	CHEMBL3706320	B	Binding Assay: The assay below is used to test the modulatory activity of compounds against FLAP. Human and mouse FLAP-encoding DNA was amplified by polymerase chain reaction and cloned into pFastBac1 (Invitrogen) with a NH2-terminal 6-His tag for expression in Spodoptera frugiperda (Sf-9) cells. FLAP-containing membranes were prepared as was a FITC-labeled FLAP modulator (3-(3-(tert-butylthio)-1…	37	BindingDB Database	Homo sapiens		9606	Autocuration	BAO_0000019	10102	CHEMBL4550	SINGLE PROTEIN	P20292	5-lipoxygenase activating protein	Homo sapiens	9	Protein	MAPEG	high	94978	CHEMBL3638463
CHEMBL3662271	1995189	CHEMBL3662271	1995189		BDBM171987	528.53	5.65	91.4	2	Cn1ccc(COc2ccc3nc([C@H]4CCCC[C@H]4C(=O)O)n(Cc5ccc(OC(F)(F)F)cc5)c3c2)n1	15864992	Ki	=	2500	nM	5.6	Ki	=	2500	nM			0	BAO_0000192	UO_0000065	http://www.openphacts.org/units/Nanomolar	1528882	CHEMBL3706320	B	Binding Assay: The assay below is used to test the modulatory activity of compounds against FLAP. Human and mouse FLAP-encoding DNA was amplified by polymerase chain reaction and cloned into pFastBac1 (Invitrogen) with a NH2-terminal 6-His tag for expression in Spodoptera frugiperda (Sf-9) cells. FLAP-containing membranes were prepared as was a FITC-labeled FLAP modulator (3-(3-(tert-butylthio)-1…	37	BindingDB Database	Homo sapiens		9606	Autocuration	BAO_0000019	10102	CHEMBL4550	SINGLE PROTEIN	P20292	5-lipoxygenase activating protein	Homo sapiens	9	Protein	MAPEG	high	94978	CHEMBL3638463
CHEMBL3662271	1995189	CHEMBL3662271	1995189		BDBM145690	528.53	5.65	91.4	2	Cn1ccc(COc2ccc3nc([C@H]4CCCC[C@H]4C(=O)O)n(Cc5ccc(OC(F)(F)F)cc5)c3c2)n1	15838396	Ki	=	7.3	nM	8.14	Ki	=	7.3	nM			0	BAO_0000192	UO_0000065	http://www.openphacts.org/units/Nanomolar	1528912	CHEMBL3705618	B	Homogeneous Time Resolved Fluorescence Assay: FLAP-containing membranes were prepared as was a FITC-labeled FLAP modulator (3-(3-(tert-butylthio)-1-(4-chlorobenzyl)-5-(quinolin-2-ylmethoxy)-1H-indol-2-yl)-2,2-dimethylpropanoic acid). The FLAP binding assay is performed in HTRF format (homogeneous time resolved fluorescence). FLAP-containing membranes (1 μg/well final for human) are incubated in t…	37	BindingDB Database				Autocuration	BAO_0000019	10102	CHEMBL4550	SINGLE PROTEIN	P20292	5-lipoxygenase activating protein	Homo sapiens	8	Homologous protein			94696	CHEMBL3638381
CHEMBL3662272	1995190	CHEMBL3662272	1995190		BDBM145692	523.43	5.35	82.17	2	Cn1ccc(COc2ccc3nc(CC4(CCCC4)C(=O)O)n(Cc5ccc(Br)cc5)c3c2)n1	17696765	Ki	=	110	nM	6.96	Ki	=	110	nM	316634		0	BAO_0000192	UO_0000065	http://www.openphacts.org/units/Nanomolar	1528882	CHEMBL3706320	B	Binding Assay: The assay below is used to test the modulatory activity of compounds against FLAP. Human and mouse FLAP-encoding DNA was amplified by polymerase chain reaction and cloned into pFastBac1 (Invitrogen) with a NH2-terminal 6-His tag for expression in Spodoptera frugiperda (Sf-9) cells. FLAP-containing membranes were prepared as was a FITC-labeled FLAP modulator (3-(3-(tert-butylthio)-1…	37	BindingDB Database	Homo sapiens		9606	Autocuration	BAO_0000019	10102	CHEMBL4550	SINGLE PROTEIN	P20292	5-lipoxygenase activating protein	Homo sapiens	9	Protein	MAPEG	high	94978	CHEMBL3638463
CHEMBL3639836	2017900	CHEMBL3639836	2017900		BDBM104591	429.48	3.26	136.73	0	CC(C)(O)c1ccc(cn1)c2onc(n2)C3(CCC3)c4ccc(nc4)c5cnc(N)nc5	17611692	IC50	=	17	nM	7.77	IC50	=	17	nM	223102		0	BAO_0000190	UO_0000065	http://www.openphacts.org/units/Nanomolar	1527880	CHEMBL3705124	B	Binding Assay: Compounds area assessed for the ability to bind to FLAP in a binding assay that measures compound-specific displacement of an iodinated (125I) FLAP inhibitor via a scintillaion proximity assay format (adapted from S. Charleson et. al., Mol. Pharmacol., 1992,41 873-879).	37	BindingDB Database	Homo sapiens		9606	Autocuration	BAO_0000357	10102	CHEMBL4550	SINGLE PROTEIN	P20292	5-lipoxygenase activating protein	Homo sapiens	9	Protein	MAPEG	high	94176	CHEMBL3639124
CHEMBL3641488	1974196	CHEMBL3641488	1974196		BDBM125959	429.46	3.61	113.22	0	CC(C)(C)n1c(nc2cc(ccc12)c3cnc(N)nc3)c4cc(F)cnc4n5cncn5	17638621	IC50	=	20	nM	7.7	IC50	=	20	nM	255853		0	BAO_0000190	UO_0000065	http://www.openphacts.org/units/Nanomolar	1528301	CHEMBL3705802	B	Scintillation Proximity Assay: Compounds are assessed for the ability to bind to FLAP in a binding assay that measures compound-specific displacement of an iodinated (125I) FLAP inhibitor via a Scintillation Proximity Assay format (adapted from S. Charleson et al., Mol. Pharmacol., 1992, 41, 873-879). Cell pellets produced from sf9 insect cells expressing recombinant human FLAP protein are resusp…	37	BindingDB Database	Homo sapiens		9606	Autocuration	BAO_0000219	10102	CHEMBL4550	SINGLE PROTEIN	P20292	5-lipoxygenase activating protein	Homo sapiens	9	Protein	MAPEG	high	94431	CHEMBL3638750
CHEMBL3641499	1974208	CHEMBL3641499	1974208		BDBM125971	388.48	4.29	91.74	0	CCOc1ncccc1c2nc3cc(ccc3n2C(C)(C)C)c4cnc(N)nc4	17638633	IC50	=	34	nM	7.47	IC50	=	34	nM	255865		0	BAO_0000190	UO_0000065	http://www.openphacts.org/units/Nanomolar	1528301	CHEMBL3705802	B	Scintillation Proximity Assay: Compounds are assessed for the ability to bind to FLAP in a binding assay that measures compound-specific displacement of an iodinated (125I) FLAP inhibitor via a Scintillation Proximity Assay format (adapted from S. Charleson et al., Mol. Pharmacol., 1992, 41, 873-879). Cell pellets produced from sf9 insect cells expressing recombinant human FLAP protein are resusp…	37	BindingDB Database	Homo sapiens		9606	Autocuration	BAO_0000219	10102	CHEMBL4550	SINGLE PROTEIN	P20292	5-lipoxygenase activating protein	Homo sapiens	9	Protein	MAPEG	high	94431	CHEMBL3638750
CHEMBL29097	41530	CHEMBL29097	41530		12; MK-886	472.09	8.01	42.23	1	CC(C)c1ccc2c(c1)c(SC(C)(C)C)c(CC(C)(C)C(=O)O)n2Cc3ccc(Cl)cc3	16788732	Activity	=	2.7	%		Activity	=	2.7	%			0	BAO_0001103	UO_0000187	http://qudt.org/vocab/unit#Percent	1624265	CHEMBL3866677	B	Inhibition of FLAP in human neutrophils assessed as suppression of A23187-stimulated 5-LO product formation using arachidonic acid as substrate measured as residual activity at 1 uM preincubated for 15 mins followed by A23187/arachidonic acid addition after 10 mins RP-HPLC/UV analysis relative to control	1	Scientific Literature	Homo sapiens		9606	Autocuration	BAO_0000357	10102	CHEMBL4550	SINGLE PROTEIN	P20292	5-lipoxygenase activating protein	Homo sapiens	9	Protein			101582	CHEMBL3865817
CHEMBL433133	125631	CHEMBL433133	125631		18e	588.17	8.41	77.24	2	CC(C)(C)Sc1c(CC(C)(C)C(=O)O)n(Cc2ccc(Cl)cc2)c3ccc(OCc4ccc5cnccc5n4)cc13	829097	IC50	=	2	nM	8.7	IC50	=	2	nM			0	BAO_0000190	UO_0000065	http://www.openphacts.org/units/Nanomolar	4309	CHEMBL618417	B	Measuring the affinity of leukotriene synthesis inhibitor for 5-lipoxygenase activating protein by using [125I]L-691831 as radioligand.	1	Scientific Literature				Expert	BAO_0000357	10102	CHEMBL4550	SINGLE PROTEIN	P20292	5-lipoxygenase activating protein	Homo sapiens	8	Homologous protein			3278	CHEMBL1131844
CHEMBL3417416	1840626	CHEMBL3417416	1840626		18	371.4	3.04	116.5	0	Nc1ncc(cn1)c2ccc(cc2)C3(CCC3)c4noc(n4)c5ccnnc5	15222748	IC50	=	240	nM	6.62	IC50	=	240	nM			0	BAO_0000190	UO_0000065	http://www.openphacts.org/units/Nanomolar	1471926	CHEMBL3420841	B	Inhibition of FLAP in calcimycin-stimulated human whole blood assessed as inhibition of LTB4 synthesis preincubated for 15 mins followed by calcimycin stimulation measured after 30 mins	1	Scientific Literature	Homo sapiens		9606	Autocuration	BAO_0000357	10102	CHEMBL4550	SINGLE PROTEIN	P20292	5-lipoxygenase activating protein	Homo sapiens	9	Protein	MAPEG	high	91507	CHEMBL3414472
CHEMBL3417429	1840639	CHEMBL3417429	1840639		33	373.42	2.98	108.54	0	Cn1cc(cn1)c2onc(n2)C3(CCC3)c4ccc(cc4)c5cnc(N)nc5	15222811	IC50	=	45	nM	7.35	IC50	=	45	nM			0	BAO_0000190	UO_0000065	http://www.openphacts.org/units/Nanomolar	1471926	CHEMBL3420841	B	Inhibition of FLAP in calcimycin-stimulated human whole blood assessed as inhibition of LTB4 synthesis preincubated for 15 mins followed by calcimycin stimulation measured after 30 mins	1	Scientific Literature	Homo sapiens		9606	Autocuration	BAO_0000357	10102	CHEMBL4550	SINGLE PROTEIN	P20292	5-lipoxygenase activating protein	Homo sapiens	9	Protein	MAPEG	high	91507	CHEMBL3414472
CHEMBL3417431	1840641	CHEMBL3417431	1840641		36	417.47	3.09	117.77	0	COCCn1cc(cn1)c2onc(n2)C3(CCC3)c4ccc(cc4)c5cnc(N)nc5	15222778	IC50	=	2.4	nM	8.62	IC50	=	2.4	nM			0	BAO_0000190	UO_0000065	http://www.openphacts.org/units/Nanomolar	1471925	CHEMBL3420840	B	Displacement of [125I]-L-691831 from human FLAP expressed in insect SF9 cell membranes after 2 hrs by Topcount analysis	1	Scientific Literature	Homo sapiens		9606	Autocuration	BAO_0000219	10102	CHEMBL4550	SINGLE PROTEIN	P20292	5-lipoxygenase activating protein	Homo sapiens	9	Protein	MAPEG	high	91507	CHEMBL3414472
CHEMBL3417508	1840719	CHEMBL3417508	1840719		38	402.46	2.4	134.56	0	NCCn1cc(cn1)c2onc(n2)C3(CCC3)c4ccc(cc4)c5cnc(N)nc5	15222814	IC50	=	240	nM	6.62	IC50	=	240	nM			0	BAO_0000190	UO_0000065	http://www.openphacts.org/units/Nanomolar	1471926	CHEMBL3420841	B	Inhibition of FLAP in calcimycin-stimulated human whole blood assessed as inhibition of LTB4 synthesis preincubated for 15 mins followed by calcimycin stimulation measured after 30 mins	1	Scientific Literature	Homo sapiens		9606	Autocuration	BAO_0000357	10102	CHEMBL4550	SINGLE PROTEIN	P20292	5-lipoxygenase activating protein	Homo sapiens	9	Protein	MAPEG	high	91507	CHEMBL3414472
CHEMBL3417527	1840738	CHEMBL3417527	1840738		72	472.55	3.24	114.86	0	CNc1ncc(cn1)c2ccc(cc2)[C@@](C)(C3CC3)c4noc(n4)c5cnn(CC(=O)N(C)C)c5	15222758	IC50	=	2.9	nM	8.54	IC50	=	2.9	nM			0	BAO_0000190	UO_0000065	http://www.openphacts.org/units/Nanomolar	1471925	CHEMBL3420840	B	Displacement of [125I]-L-691831 from human FLAP expressed in insect SF9 cell membranes after 2 hrs by Topcount analysis	1	Scientific Literature	Homo sapiens		9606	Autocuration	BAO_0000219	10102	CHEMBL4550	SINGLE PROTEIN	P20292	5-lipoxygenase activating protein	Homo sapiens	9	Protein	MAPEG	high	91507	CHEMBL3414472
CHEMBL3947987	2157358	CHEMBL3947987	2157358		BDBM145746	553.58	6.93	86.47	2	Cc1ccc(COc2ccc3nc([C@H]4CCCC[C@H]4C(=O)O)n(Cc5ccc(OC(F)(F)F)cc5C)c3c2)nc1	17696819	Ki	=	19	nM	7.72	Ki	=	19	nM	316688		0	BAO_0000192	UO_0000065	http://www.openphacts.org/units/Nanomolar	1528882	CHEMBL3706320	B	Binding Assay: The assay below is used to test the modulatory activity of compounds against FLAP. Human and mouse FLAP-encoding DNA was amplified by polymerase chain reaction and cloned into pFastBac1 (Invitrogen) with a NH2-terminal 6-His tag for expression in Spodoptera frugiperda (Sf-9) cells. FLAP-containing membranes were prepared as was a FITC-labeled FLAP modulator (3-(3-(tert-butylthio)-1…	37	BindingDB Database	Homo sapiens		9606	Autocuration	BAO_0000019	10102	CHEMBL4550	SINGLE PROTEIN	P20292	5-lipoxygenase activating protein	Homo sapiens	9	Protein	MAPEG	high	94978	CHEMBL3638463
CHEMBL3954835	2164206	CHEMBL3954835	2164206		BDBM145797	574.67	6.96	80.48	2	Cc1ccc(COc2ccc3nc(C4CCCC[C@@H]4C(=O)O)n(Cc5ccc(cc5)N6CCCC(F)(F)C6)c3c2)nc1	15866532	Ki	=	4.4	nM	8.36	Ki	=	4.4	nM			0	BAO_0000192	UO_0000065	http://www.openphacts.org/units/Nanomolar	1528882	CHEMBL3706320	B	Binding Assay: The assay below is used to test the modulatory activity of compounds against FLAP. Human and mouse FLAP-encoding DNA was amplified by polymerase chain reaction and cloned into pFastBac1 (Invitrogen) with a NH2-terminal 6-His tag for expression in Spodoptera frugiperda (Sf-9) cells. FLAP-containing membranes were prepared as was a FITC-labeled FLAP modulator (3-(3-(tert-butylthio)-1…	37	BindingDB Database	Homo sapiens		9606	Autocuration	BAO_0000019	10102	CHEMBL4550	SINGLE PROTEIN	P20292	5-lipoxygenase activating protein	Homo sapiens	9	Protein	MAPEG	high	94978	CHEMBL3638463
CHEMBL3963069	2172440	CHEMBL3963069	2172440		BDBM145745	542.56	5.96	91.4	2	Cc1cc(OC(F)(F)F)ccc1Cn2c(nc3ccc(OCc4ccn(C)n4)cc23)[C@H]5CCCC[C@H]5C(=O)O	17664882	Ki	=	18	nM	7.75	Ki	=	18	nM	282537		0	BAO_0000192	UO_0000065	http://www.openphacts.org/units/Nanomolar	1528912	CHEMBL3705618	B	Homogeneous Time Resolved Fluorescence Assay: FLAP-containing membranes were prepared as was a FITC-labeled FLAP modulator (3-(3-(tert-butylthio)-1-(4-chlorobenzyl)-5-(quinolin-2-ylmethoxy)-1H-indol-2-yl)-2,2-dimethylpropanoic acid). The FLAP binding assay is performed in HTRF format (homogeneous time resolved fluorescence). FLAP-containing membranes (1 μg/well final for human) are incubated in t…	37	BindingDB Database				Autocuration	BAO_0000019	10102	CHEMBL4550	SINGLE PROTEIN	P20292	5-lipoxygenase activating protein	Homo sapiens	8	Homologous protein			94696	CHEMBL3638381
CHEMBL2031440	1343505	CHEMBL2031440	1343505		13e	531.57	7.73	48.42	2	COC(=O)c1ccc(OCc2ccc3ccccc3n2)cc1[C@@]4(C[C@H]5CC[C@H]4C5)c6cccc(c6)C(F)(F)F	10895887	IC50	=	7.4	nM	8.13	IC50	=	7.4	nM			0	BAO_0000190	UO_0000065	http://www.openphacts.org/units/Nanomolar	819515	CHEMBL2033320	B	Displacement of [125I]L-691,831 from 5-lipoxygenase-activating protein in human polymorphonuclear cells	1	Scientific Literature	Homo sapiens		9606	Autocuration	BAO_0000019	10102	CHEMBL4550	SINGLE PROTEIN	P20292	5-lipoxygenase activating protein	Homo sapiens	9	Protein	MAPEG	high	62011	CHEMBL2029294
CHEMBL2031454	1343519	CHEMBL2031454	1343519		24	459.49	6.32	48.42	1	COC(=O)c1ccc(OCc2ccc3ccccc3n2)cc1C4(CC(F)(F)C4)c5ccccc5	10895943	IC50	>	9000	nM		IC50	>	9000	nM			0	BAO_0000190	UO_0000065	http://www.openphacts.org/units/Nanomolar	819516	CHEMBL2033321	B	Inhibition of 5-lipoxygenase-activating protein in human polymorphonuclear cells assessed as inhibition of calcium ionophore-induced LTB4 production in presence of human whole blood	1	Scientific Literature	Homo sapiens		9606	Autocuration	BAO_0000221	10102	CHEMBL4550	SINGLE PROTEIN	P20292	5-lipoxygenase activating protein	Homo sapiens	9	Protein			62011	CHEMBL2029294
CHEMBL2031459	1343524	CHEMBL2031459	1343524		77	487.6	7.28	61.04	1	Cc1noc(n1)c2ccc(OCc3ccc4ccccc4n3)cc2[C@@]5(C[C@H]6CC[C@H]5C6)c7ccccc7	10895906	IC50	=	6.3	nM	8.2	IC50	=	6.3	nM			0	BAO_0000190	UO_0000065	http://www.openphacts.org/units/Nanomolar	819515	CHEMBL2033320	B	Displacement of [125I]L-691,831 from 5-lipoxygenase-activating protein in human polymorphonuclear cells	1	Scientific Literature	Homo sapiens		9606	Autocuration	BAO_0000019	10102	CHEMBL4550	SINGLE PROTEIN	P20292	5-lipoxygenase activating protein	Homo sapiens	9	Protein	MAPEG	high	62011	CHEMBL2029294
CHEMBL2031649	1343716	CHEMBL2031649	1343716		82	473.58	6.97	61.04	1	C(Oc1ccc(c2ocnn2)c(c1)[C@@]3(C[C@H]4CC[C@H]3C4)c5ccccc5)c6ccc7ccccc7n6	10895953	IC50	=	376	nM	6.42	IC50	=	376	nM			0	BAO_0000190	UO_0000065	http://www.openphacts.org/units/Nanomolar	819516	CHEMBL2033321	B	Inhibition of 5-lipoxygenase-activating protein in human polymorphonuclear cells assessed as inhibition of calcium ionophore-induced LTB4 production in presence of human whole blood	1	Scientific Literature	Homo sapiens		9606	Autocuration	BAO_0000221	10102	CHEMBL4550	SINGLE PROTEIN	P20292	5-lipoxygenase activating protein	Homo sapiens	9	Protein	MAPEG	high	62011	CHEMBL2029294
CHEMBL2031653	1343720	CHEMBL2031653	1343720		88	487.61	6.11	65.72	1	Cn1nnc(n1)c2ccc(OCc3ccc4ccccc4n3)cc2[C@@]5(C[C@H]6CC[C@H]5C6)c7ccccc7	10895957	IC50	=	313	nM	6.5	IC50	=	313	nM			0	BAO_0000190	UO_0000065	http://www.openphacts.org/units/Nanomolar	819516	CHEMBL2033321	B	Inhibition of 5-lipoxygenase-activating protein in human polymorphonuclear cells assessed as inhibition of calcium ionophore-induced LTB4 production in presence of human whole blood	1	Scientific Literature	Homo sapiens		9606	Autocuration	BAO_0000221	10102	CHEMBL4550	SINGLE PROTEIN	P20292	5-lipoxygenase activating protein	Homo sapiens	9	Protein	MAPEG	high	62011	CHEMBL2029294
CHEMBL2031661	1343728	CHEMBL2031661	1343728		96-(Cis/Trans)	463.54	5.87	81.01	1	CC1CC(C1)(c2ccccc2)c3cc(OCc4ccc5ccccc5n4)ccc3C6=NNC(=O)O6	10895923	IC50	=	2.6	nM	8.59	IC50	=	2.6	nM			0	BAO_0000190	UO_0000065	http://www.openphacts.org/units/Nanomolar	819515	CHEMBL2033320	B	Displacement of [125I]L-691,831 from 5-lipoxygenase-activating protein in human polymorphonuclear cells	1	Scientific Literature	Homo sapiens		9606	Autocuration	BAO_0000019	10102	CHEMBL4550	SINGLE PROTEIN	P20292	5-lipoxygenase activating protein	Homo sapiens	9	Protein	MAPEG	high	62011	CHEMBL2029294
CHEMBL2036163	1345694	CHEMBL2036163	1345694		7	402.97	7.09	17.82	1	CC(C)Cc1ccc(cc1)C(C)c2nc3ccccc3n2Cc4ccccc4Cl	10912685	Inhibition	=	4	%		INH	=	4	%			0	BAO_0000201	UO_0000187	http://qudt.org/vocab/unit#Percent	822748	CHEMBL2040232	B	Inhibition of FLAP in A23187-stimulated human neutrophils assessed as 5-LO product formation at 10 uM preincubated for 15 mins measured after 10 mins relative to control	1	Scientific Literature	Homo sapiens		9606	Autocuration	BAO_0000357	10102	CHEMBL4550	SINGLE PROTEIN	P20292	5-lipoxygenase activating protein	Homo sapiens	9	Protein			62215	CHEMBL2034834
CHEMBL2036165	1345696	CHEMBL2036165	1345696		13	368.52	6.43	17.82	1	CC(C)Cc1ccc(cc1)C(C)c2nc3ccccc3n2Cc4ccccc4	10912711	IC50	=	980	nM	6.01	IC50	=	.98	uM			0	BAO_0000190	UO_0000065	http://www.openphacts.org/units/Nanomolar	822749	CHEMBL2040233	B	Inhibition of FLAP in A23187-stimulated human neutrophils assessed as 5-LO product formation preincubated for 15 mins measured after 10 mins	1	Scientific Literature	Homo sapiens		9606	Autocuration	BAO_0000357	10102	CHEMBL4550	SINGLE PROTEIN	P20292	5-lipoxygenase activating protein	Homo sapiens	9	Protein	MAPEG	high	62215	CHEMBL2034834
CHEMBL2036167	1345698	CHEMBL2036167	1345698		15	447.42	7.2	17.82	1	CC(C)Cc1ccc(cc1)C(C)c2nc3ccccc3n2Cc4ccc(Br)cc4	10912759	Activity	=	79.7	%		Activity	=	79.7	%			0	BAO_0001103	UO_0000187	http://qudt.org/vocab/unit#Percent	822751	CHEMBL2040235	B	Inhibition of 5-lipoxygenase in A23187-stimulated human neutrophils assessed as residual activity by measuring product formation at 1 uM preincubated 15 mins measured after 10 mins relative to control	1	Scientific Literature	Homo sapiens		9606	Autocuration	BAO_0000357	10102	CHEMBL4550	SINGLE PROTEIN	P20292	5-lipoxygenase activating protein	Homo sapiens	9	Protein			62215	CHEMBL2034834
CHEMBL2036173	1345705	CHEMBL2036173	1345705		22	410.61	7.56	17.82	1	CC(C)Cc1ccc(cc1)C(C)c2nc3ccccc3n2Cc4ccc(cc4)C(C)C	10912720	IC50	=	7200	nM	5.14	IC50	=	7.2	uM			0	BAO_0000190	UO_0000065	http://www.openphacts.org/units/Nanomolar	822749	CHEMBL2040233	B	Inhibition of FLAP in A23187-stimulated human neutrophils assessed as 5-LO product formation preincubated for 15 mins measured after 10 mins	1	Scientific Literature	Homo sapiens		9606	Autocuration	BAO_0000357	10102	CHEMBL4550	SINGLE PROTEIN	P20292	5-lipoxygenase activating protein	Homo sapiens	9	Protein	MAPEG	high	62215	CHEMBL2034834
CHEMBL2036187	1345719	CHEMBL2036187	1345719		36	437.41	7.74	17.82	1	CC(C)Cc1ccc(cc1)C(C)c2nc3ccccc3n2Cc4c(Cl)cccc4Cl	10912734	IC50	=	4400	nM	5.36	IC50	=	4.4	uM			0	BAO_0000190	UO_0000065	http://www.openphacts.org/units/Nanomolar	822749	CHEMBL2040233	B	Inhibition of FLAP in A23187-stimulated human neutrophils assessed as 5-LO product formation preincubated for 15 mins measured after 10 mins	1	Scientific Literature	Homo sapiens		9606	Autocuration	BAO_0000357	10102	CHEMBL4550	SINGLE PROTEIN	P20292	5-lipoxygenase activating protein	Homo sapiens	9	Protein	MAPEG	high	62215	CHEMBL2034834
CHEMBL2036188	1345720	CHEMBL2036188	1345720		37	456.63	7.23	36.28	1	CCOc1ccc(Cn2c(nc3ccccc23)C(C)c4ccc(CC(C)C)cc4)cc1OCC	10912781	Activity	=	96.1	%		Activity	=	96.1	%			0	BAO_0001103	UO_0000187	http://qudt.org/vocab/unit#Percent	822751	CHEMBL2040235	B	Inhibition of 5-lipoxygenase in A23187-stimulated human neutrophils assessed as residual activity by measuring product formation at 1 uM preincubated 15 mins measured after 10 mins relative to control	1	Scientific Literature	Homo sapiens		9606	Autocuration	BAO_0000357	10102	CHEMBL4550	SINGLE PROTEIN	P20292	5-lipoxygenase activating protein	Homo sapiens	9	Protein			62215	CHEMBL2034834
CHEMBL3938018	2147389	CHEMBL3938018	2147389		BDBM145816	610.65	7.08	80.48	2	Cc1cnc(COc2ccc3nc([C@H]4CCCC[C@H]4C(=O)O)n(Cc5c(F)cc(cc5F)N6CCC(F)CC6)c3c2)c(F)c1	15866551	Ki	=	.84	nM	9.08	Ki	=	.84	nM			0	BAO_0000192	UO_0000065	http://www.openphacts.org/units/Nanomolar	1528882	CHEMBL3706320	B	Binding Assay: The assay below is used to test the modulatory activity of compounds against FLAP. Human and mouse FLAP-encoding DNA was amplified by polymerase chain reaction and cloned into pFastBac1 (Invitrogen) with a NH2-terminal 6-His tag for expression in Spodoptera frugiperda (Sf-9) cells. FLAP-containing membranes were prepared as was a FITC-labeled FLAP modulator (3-(3-(tert-butylthio)-1…	37	BindingDB Database	Homo sapiens		9606	Autocuration	BAO_0000019	10102	CHEMBL4550	SINGLE PROTEIN	P20292	5-lipoxygenase activating protein	Homo sapiens	9	Protein	MAPEG	high	94978	CHEMBL3638463
CHEMBL3942666	2152037	CHEMBL3942666	2152037		BDBM168652	469.54	2.82	118.28	0	CN1CCCC[C@H](NS(=O)(=O)c2ccccc2c3ccc(c(F)c3)c4cnc(N)cn4)C1=O	15871621	Ki	=	59	nM	7.23	Ki	=	59	nM			0	BAO_0000192	UO_0000065	http://www.openphacts.org/units/Nanomolar	1528786	CHEMBL3706373	B	Homogeneous Time Resolved Fluorescence Assay: The assay below is used to test the modulatory activity of compounds against FLAP. Human and mouse FLAP-encoding DNA was amplified by polymerase chain reaction and cloned into pFastBacl (Invitrogen) with a NH2-terminal 6-His tag for expression in Spodoptera frugiperda (Sf-9) cells. FLAP-containing membranes were prepared as was a FITC-labeled FLAP mod…	37	BindingDB Database	Homo sapiens		9606	Autocuration	BAO_0000019	10102	CHEMBL4550	SINGLE PROTEIN	P20292	5-lipoxygenase activating protein	Homo sapiens	9	Protein	MAPEG	high	94963	CHEMBL3638391
CHEMBL3944058	2153429	CHEMBL3944058	2153429		7m	556.67	9.34	27.05	2	CC(C)Cc1ccc(cc1)C(C)c2nc3cc(OCc4cccc(C)c4)ccc3n2Cc5ccccc5C(F)(F)F	16788745	Activity					Activity				Not Determined		0	BAO_0000375			1624266	CHEMBL3866678	B	Inhibition of FLAP in human neutrophils assessed as suppression of A23187-stimulated 5-LO product formation using arachidonic acid as substrate measured as residual activity at 10 uM preincubated for 15 mins followed by A23187/arachidonic acid addition after 10 mins RP-HPLC/UV analysis relative to control	1	Scientific Literature	Homo sapiens		9606	Autocuration	BAO_0000357	10102	CHEMBL4550	SINGLE PROTEIN	P20292	5-lipoxygenase activating protein	Homo sapiens	9	Protein			101582	CHEMBL3865817
CHEMBL3914052	2123423	CHEMBL3914052	2123423		BDBM165005	505.62	6.88	77.24	2	Cc1ccccc1Cn2c(nc3cc(OCc4ccc5ccccc5n4)ccc23)[C@H]6CCCC[C@H]6C(=O)O	17689310	Ki	=	5.8	nM	8.24	Ki	=	5.8	nM	308642		0	BAO_0000192	UO_0000065	http://www.openphacts.org/units/Nanomolar	1528633	CHEMBL3705947	B	Binding Assay: The assay below is used to test the modulatory activity of compounds against FLAP. Human and mouse FLAP-encoding DNA was amplified by polymerase chain reaction and cloned into pFastBac1 (Invitrogen) with a NH2-terminal 6-His tag for expression in Spodoptera frugiperda (Sf-9) cells. FLAP-containing membranes were prepared as was a FITC-labeled FLAP modulator (3-(3-(tert-butylthio)-1…	37	BindingDB Database	Homo sapiens		9606	Autocuration	BAO_0000019	10102	CHEMBL4550	SINGLE PROTEIN	P20292	5-lipoxygenase activating protein	Homo sapiens	9	Protein	MAPEG	high	94934	CHEMBL3639043
CHEMBL311480	128591	CHEMBL311480	128591		44	353.38	3.5	101.82	0	Cc1oc(nc1COc2ccc(CN(O)C(=O)N)cc2)c3ccccc3	1147682	Inhibition	=	38	%		Inhibition	=	38	%			0	BAO_0000201	UO_0000187	http://qudt.org/vocab/unit#Percent	74926	CHEMBL686077	F	Intravenous dose of 10 mg/Kg was tested for the inhibition of antigen induced bronchoconstriction in guinea pig	1	Scientific Literature				Expert	BAO_0000019	10102	CHEMBL4550	SINGLE PROTEIN	P20292	5-lipoxygenase activating protein	Homo sapiens	8	Homologous protein			13357	CHEMBL1129782
CHEMBL313489	144868	CHEMBL16596	17620	QUIFLAPON SODIUM	6, MK-591	587.19	9.01	64.35	2	[Na+].CC(C)(C)Sc1c(CC(C)(C)C(=O)[O-])n(Cc2ccc(Cl)cc2)c3ccc(OCc4ccc5ccccc5n4)cc13	7950079	IC50	=	.5	nM	9.3	IC50	=	.5	nM			0	BAO_0000190	UO_0000065	http://www.openphacts.org/units/Nanomolar	789497	CHEMBL1924524	B	Inhibition of FLAP in human peripheral leukocytes assessed as inhibition of calcium ionophore A23187-induced LTB4 production after 10 mins by ELISA	1	Scientific Literature	Homo sapiens		9606	Autocuration	BAO_0000219	10102	CHEMBL4550	SINGLE PROTEIN	P20292	5-lipoxygenase activating protein	Homo sapiens	9	Protein	MAPEG	high	60378	CHEMBL1921749
CHEMBL313489	144868	CHEMBL16596	17620	QUIFLAPON SODIUM	6, MK-591	587.19	9.01	64.35	2	[Na+].CC(C)(C)Sc1c(CC(C)(C)C(=O)[O-])n(Cc2ccc(Cl)cc2)c3ccc(OCc4ccc5ccccc5n4)cc13	7950149	IC50	=	66	nM	7.18	IC50	=	66	nM			0	BAO_0000190	UO_0000065	http://www.openphacts.org/units/Nanomolar	789605	CHEMBL1924646	B	Inhibition of FLAP in human peripheral leukocytes assessed as inhibition of calcium ionophore A23187-induced LTB4 production after 10 mins by ELISA in presence of 0.5% human serum albumin	1	Scientific Literature	Homo sapiens		9606	Autocuration	BAO_0000219	10102	CHEMBL4550	SINGLE PROTEIN	P20292	5-lipoxygenase activating protein	Homo sapiens	9	Protein	MAPEG	high	60378	CHEMBL1921749
CHEMBL3890074	2099445	CHEMBL3890074	2099445		BDBM145693	469.55	4.63	105.96	0	Cn1ccc(COc2ccc3nc([C@H]4CCCC[C@H]4C(=O)O)n(Cc5ccc(cc5)C#N)c3c2)n1	15864994	Ki	=	490	nM	6.31	Ki	=	490	nM			0	BAO_0000192	UO_0000065	http://www.openphacts.org/units/Nanomolar	1528882	CHEMBL3706320	B	Binding Assay: The assay below is used to test the modulatory activity of compounds against FLAP. Human and mouse FLAP-encoding DNA was amplified by polymerase chain reaction and cloned into pFastBac1 (Invitrogen) with a NH2-terminal 6-His tag for expression in Spodoptera frugiperda (Sf-9) cells. FLAP-containing membranes were prepared as was a FITC-labeled FLAP modulator (3-(3-(tert-butylthio)-1…	37	BindingDB Database	Homo sapiens		9606	Autocuration	BAO_0000019	10102	CHEMBL4550	SINGLE PROTEIN	P20292	5-lipoxygenase activating protein	Homo sapiens	9	Protein	MAPEG	high	94978	CHEMBL3638463
CHEMBL3891878	2101249	CHEMBL3891878	2101249		BDBM145686	523.43	5.52	82.17	2	Cn1ccc(COc2ccc3nc(C4CCCC[C@@H]4C(=O)O)n(Cc5ccc(Br)cc5)c3c2)n1	17664824	Ki	=	11	nM	7.96	Ki	=	11	nM	282479		0	BAO_0000192	UO_0000065	http://www.openphacts.org/units/Nanomolar	1528912	CHEMBL3705618	B	Homogeneous Time Resolved Fluorescence Assay: FLAP-containing membranes were prepared as was a FITC-labeled FLAP modulator (3-(3-(tert-butylthio)-1-(4-chlorobenzyl)-5-(quinolin-2-ylmethoxy)-1H-indol-2-yl)-2,2-dimethylpropanoic acid). The FLAP binding assay is performed in HTRF format (homogeneous time resolved fluorescence). FLAP-containing membranes (1 μg/well final for human) are incubated in t…	37	BindingDB Database				Autocuration	BAO_0000019	10102	CHEMBL4550	SINGLE PROTEIN	P20292	5-lipoxygenase activating protein	Homo sapiens	8	Homologous protein			94696	CHEMBL3638381
CHEMBL3893774	2103145	CHEMBL3893774	2103145		BDBM145761						15838467	Ki	=	1100	nM	5.96	Ki	=	1100	nM			0	BAO_0000192	UO_0000065	http://www.openphacts.org/units/Nanomolar	1528912	CHEMBL3705618	B	Homogeneous Time Resolved Fluorescence Assay: FLAP-containing membranes were prepared as was a FITC-labeled FLAP modulator (3-(3-(tert-butylthio)-1-(4-chlorobenzyl)-5-(quinolin-2-ylmethoxy)-1H-indol-2-yl)-2,2-dimethylpropanoic acid). The FLAP binding assay is performed in HTRF format (homogeneous time resolved fluorescence). FLAP-containing membranes (1 μg/well final for human) are incubated in t…	37	BindingDB Database				Autocuration	BAO_0000019	10102	CHEMBL4550	SINGLE PROTEIN	P20292	5-lipoxygenase activating protein	Homo sapiens	8	Homologous protein			94696	CHEMBL3638381
CHEMBL3897558	2106929	CHEMBL3897558	2106929		7a	543.63	8.43	39.94	2	CC(C)Cc1ccc(cc1)C(C)c2nc3cc(OCc4ccccn4)ccc3n2Cc5ccccc5C(F)(F)F	16788711	Activity	=	0	%		Activity	=	0	%			0	BAO_0001103	UO_0000187	http://qudt.org/vocab/unit#Percent	1624265	CHEMBL3866677	B	Inhibition of FLAP in human neutrophils assessed as suppression of A23187-stimulated 5-LO product formation using arachidonic acid as substrate measured as residual activity at 1 uM preincubated for 15 mins followed by A23187/arachidonic acid addition after 10 mins RP-HPLC/UV analysis relative to control	1	Scientific Literature	Homo sapiens		9606	Autocuration	BAO_0000357	10102	CHEMBL4550	SINGLE PROTEIN	P20292	5-lipoxygenase activating protein	Homo sapiens	9	Protein			101582	CHEMBL3865817
CHEMBL3898108	2107479	CHEMBL3898108	2107479		7h	567.66	8.9	50.84	2	CC(C)Cc1ccc(cc1)C(C)c2nc3cc(OCc4ccc(cc4)C#N)ccc3n2Cc5ccccc5C(F)(F)F	16788740	Activity					Activity				Not Determined		0	BAO_0000375			1624266	CHEMBL3866678	B	Inhibition of FLAP in human neutrophils assessed as suppression of A23187-stimulated 5-LO product formation using arachidonic acid as substrate measured as residual activity at 10 uM preincubated for 15 mins followed by A23187/arachidonic acid addition after 10 mins RP-HPLC/UV analysis relative to control	1	Scientific Literature	Homo sapiens		9606	Autocuration	BAO_0000357	10102	CHEMBL4550	SINGLE PROTEIN	P20292	5-lipoxygenase activating protein	Homo sapiens	9	Protein			101582	CHEMBL3865817
CHEMBL1922525	1266121	CHEMBL1922525	1266121		11c	677.84	9.57	86.47	2	COc1ccc(cn1)c2ccc(Cn3c(CC(C)(C)C(=O)O)c(SC(C)(C)C)c4cc(OCc5ccc6cc(F)ccc6n5)ccc34)cc2	7950082	IC50	=	.7	nM	9.15	IC50	=	.7	nM			0	BAO_0000190	UO_0000065	http://www.openphacts.org/units/Nanomolar	789497	CHEMBL1924524	B	Inhibition of FLAP in human peripheral leukocytes assessed as inhibition of calcium ionophore A23187-induced LTB4 production after 10 mins by ELISA	1	Scientific Literature	Homo sapiens		9606	Autocuration	BAO_0000219	10102	CHEMBL4550	SINGLE PROTEIN	P20292	5-lipoxygenase activating protein	Homo sapiens	9	Protein	MAPEG	high	60378	CHEMBL1921749
CHEMBL1922530	1266126	CHEMBL1922530	1266126		11h	623.82	8.59	86.47	2	COc1ccc(cn1)c2ccc(Cn3c(CC(C)(C)C(=O)O)c(SC(C)(C)C)c4cc(OCc5ncccc5C)ccc34)cc2	7949321	IC50	=	17.4	nM	7.76	IC50	=	17.4	nM			0	BAO_0000190	UO_0000065	http://www.openphacts.org/units/Nanomolar	789491	CHEMBL1924518	B	Displacement of [3H]-3-[5-(pyrid-2-ylmethoxy)-3-tert-butylthio-1-benzylindol-2-yl]-2,2-dimethylpropionic acid from FLAP in human polymorphonuclear cell membranes after 1 hr by scintillation counting	1	Scientific Literature	Homo sapiens		9606	Autocuration	BAO_0000019	10102	CHEMBL4550	SINGLE PROTEIN	P20292	5-lipoxygenase activating protein	Homo sapiens	9	Protein	MAPEG	high	60378	CHEMBL1921749
CHEMBL1922532	1266128	CHEMBL1922532	1266128		11j	623.82	8.59	86.47	2	COc1ccc(cn1)c2ccc(Cn3c(CC(C)(C)C(=O)O)c(SC(C)(C)C)c4cc(OCc5ccc(C)cn5)ccc34)cc2	7949323	IC50	=	1.7	nM	8.77	IC50	=	1.7	nM			0	BAO_0000190	UO_0000065	http://www.openphacts.org/units/Nanomolar	789491	CHEMBL1924518	B	Displacement of [3H]-3-[5-(pyrid-2-ylmethoxy)-3-tert-butylthio-1-benzylindol-2-yl]-2,2-dimethylpropionic acid from FLAP in human polymorphonuclear cell membranes after 1 hr by scintillation counting	1	Scientific Literature	Homo sapiens		9606	Autocuration	BAO_0000019	10102	CHEMBL4550	SINGLE PROTEIN	P20292	5-lipoxygenase activating protein	Homo sapiens	9	Protein	MAPEG	high	60378	CHEMBL1921749
CHEMBL1922643	1266240	CHEMBL1922643	1266240		11l	637.85	8.84	86.47	2	CCc1ccc(COc2ccc3c(c2)c(SC(C)(C)C)c(CC(C)(C)C(=O)O)n3Cc4ccc(cc4)c5ccc(OC)nc5)nc1	7950092	IC50	=	.6	nM	9.22	IC50	=	.6	nM			0	BAO_0000190	UO_0000065	http://www.openphacts.org/units/Nanomolar	789497	CHEMBL1924524	B	Inhibition of FLAP in human peripheral leukocytes assessed as inhibition of calcium ionophore A23187-induced LTB4 production after 10 mins by ELISA	1	Scientific Literature	Homo sapiens		9606	Autocuration	BAO_0000219	10102	CHEMBL4550	SINGLE PROTEIN	P20292	5-lipoxygenase activating protein	Homo sapiens	9	Protein	MAPEG	high	60378	CHEMBL1921749
CHEMBL82760	126063	CHEMBL82760	126063		18w	557.18	8.23	64.35	2	Cc1nc(COc2ccc3c(c2)c(SC(C)(C)C)c(CC(C)(C)C(=O)O)n3Cc4ccc(Cl)cc4)cs1	848210	IC50	=	3	nM	8.52	IC50	=	3	nM			0	BAO_0000190	UO_0000065	http://www.openphacts.org/units/Nanomolar	4309	CHEMBL618417	B	Measuring the affinity of leukotriene synthesis inhibitor for 5-lipoxygenase activating protein by using [125I]L-691831 as radioligand.	1	Scientific Literature				Expert	BAO_0000357	10102	CHEMBL4550	SINGLE PROTEIN	P20292	5-lipoxygenase activating protein	Homo sapiens	8	Homologous protein			3278	CHEMBL1131844
CHEMBL256765	424395	CHEMBL256765	424395		12b	493.6	6.47	57.65	1	COC(=O)COc1ccc(OCc2ccc3ccccc3n2)c(c1)C4(CC5CCC4C5)c6ccccc6	2081099	IC50	=	94	nM	7.03	IC50	=	94	nM			0	BAO_0000190	UO_0000065	http://www.openphacts.org/units/Nanomolar	462693	CHEMBL929667	B	Displacement of [125I]L-691831 from FLAP	1	Scientific Literature				Intermediate	BAO_0000357	10102	CHEMBL4550	SINGLE PROTEIN	P20292	5-lipoxygenase activating protein	Homo sapiens	8	Homologous protein			38341	CHEMBL1141525
CHEMBL3693004	2026233	CHEMBL3693004	2026233		BDBM168856	432.48	1.55	138.43	0	CC(CO)(CO)NS(=O)(=O)c1ccccc1c2ccc(c(F)c2)c3cnc(N)nc3	17692990	Ki	=	8	nM	8.1	Ki	=	8	nM	312790		0	BAO_0000192	UO_0000065	http://www.openphacts.org/units/Nanomolar	1528786	CHEMBL3706373	B	Homogeneous Time Resolved Fluorescence Assay: The assay below is used to test the modulatory activity of compounds against FLAP. Human and mouse FLAP-encoding DNA was amplified by polymerase chain reaction and cloned into pFastBacl (Invitrogen) with a NH2-terminal 6-His tag for expression in Spodoptera frugiperda (Sf-9) cells. FLAP-containing membranes were prepared as was a FITC-labeled FLAP mod…	37	BindingDB Database	Homo sapiens		9606	Autocuration	BAO_0000019	10102	CHEMBL4550	SINGLE PROTEIN	P20292	5-lipoxygenase activating protein	Homo sapiens	9	Protein	MAPEG	high	94963	CHEMBL3638391
CHEMBL3693037	2026266	CHEMBL3693037	2026266		BDBM168891	502.49	5.11	97.97	2	Nc1ncc(cn1)c2ccc(cc2F)c3ccccc3S(=O)(=O)N[C@@H](c4ccccc4)C(F)(F)F	17693024	Ki	=	12	nM	7.92	Ki	=	12	nM	312824		0	BAO_0000192	UO_0000065	http://www.openphacts.org/units/Nanomolar	1528786	CHEMBL3706373	B	Homogeneous Time Resolved Fluorescence Assay: The assay below is used to test the modulatory activity of compounds against FLAP. Human and mouse FLAP-encoding DNA was amplified by polymerase chain reaction and cloned into pFastBacl (Invitrogen) with a NH2-terminal 6-His tag for expression in Spodoptera frugiperda (Sf-9) cells. FLAP-containing membranes were prepared as was a FITC-labeled FLAP mod…	37	BindingDB Database	Homo sapiens		9606	Autocuration	BAO_0000019	10102	CHEMBL4550	SINGLE PROTEIN	P20292	5-lipoxygenase activating protein	Homo sapiens	9	Protein	MAPEG	high	94963	CHEMBL3638391
CHEMBL3693044	2026273	CHEMBL3693044	2026273		BDBM168898	372.43	2.78	89.18	0	CN(C)S(=O)(=O)c1ccccc1c2ccc(c(F)c2)c3cnc(N)nc3	17693031	Ki	=	121	nM	6.92	Ki	=	121	nM	312831		0	BAO_0000192	UO_0000065	http://www.openphacts.org/units/Nanomolar	1528786	CHEMBL3706373	B	Homogeneous Time Resolved Fluorescence Assay: The assay below is used to test the modulatory activity of compounds against FLAP. Human and mouse FLAP-encoding DNA was amplified by polymerase chain reaction and cloned into pFastBacl (Invitrogen) with a NH2-terminal 6-His tag for expression in Spodoptera frugiperda (Sf-9) cells. FLAP-containing membranes were prepared as was a FITC-labeled FLAP mod…	37	BindingDB Database	Homo sapiens		9606	Autocuration	BAO_0000019	10102	CHEMBL4550	SINGLE PROTEIN	P20292	5-lipoxygenase activating protein	Homo sapiens	9	Protein	MAPEG	high	94963	CHEMBL3638391
CHEMBL3693057	2026286	CHEMBL3693057	2026286		BDBM168911	426.47	2.55	98.41	0	Nc1ncc(cn1)c2ccc(cc2F)c3ccccc3S(=O)(=O)N4CC5(COC5)C4	15873045	Ki	=	262	nM	6.58	Ki	=	262	nM			0	BAO_0000192	UO_0000065	http://www.openphacts.org/units/Nanomolar	1528786	CHEMBL3706373	B	Homogeneous Time Resolved Fluorescence Assay: The assay below is used to test the modulatory activity of compounds against FLAP. Human and mouse FLAP-encoding DNA was amplified by polymerase chain reaction and cloned into pFastBacl (Invitrogen) with a NH2-terminal 6-His tag for expression in Spodoptera frugiperda (Sf-9) cells. FLAP-containing membranes were prepared as was a FITC-labeled FLAP mod…	37	BindingDB Database	Homo sapiens		9606	Autocuration	BAO_0000019	10102	CHEMBL4550	SINGLE PROTEIN	P20292	5-lipoxygenase activating protein	Homo sapiens	9	Protein	MAPEG	high	94963	CHEMBL3638391
CHEMBL3693063	2026292	CHEMBL3693063	2026292		BDBM168917	503.56	4.04	123.73	1	Nc1ncc(cn1)c2ccc(cc2F)c3ccccc3S(=O)(=O)CCCN4C(=O)Nc5ccccc45	15873051	Ki	=	689	nM	6.16	Ki	=	689	nM			0	BAO_0000192	UO_0000065	http://www.openphacts.org/units/Nanomolar	1528786	CHEMBL3706373	B	Homogeneous Time Resolved Fluorescence Assay: The assay below is used to test the modulatory activity of compounds against FLAP. Human and mouse FLAP-encoding DNA was amplified by polymerase chain reaction and cloned into pFastBacl (Invitrogen) with a NH2-terminal 6-His tag for expression in Spodoptera frugiperda (Sf-9) cells. FLAP-containing membranes were prepared as was a FITC-labeled FLAP mod…	37	BindingDB Database	Homo sapiens		9606	Autocuration	BAO_0000019	10102	CHEMBL4550	SINGLE PROTEIN	P20292	5-lipoxygenase activating protein	Homo sapiens	9	Protein	MAPEG	high	94963	CHEMBL3638391
CHEMBL3693113	2026343	CHEMBL3693113	2026343		BDBM168969	396.45	3.68	78.95	0	CN(C)S(=O)(=O)c1ccccc1c2ccc(c(F)c2)c3cnc4[nH]ccc4n3	15873103	Ki	=	2	nM	8.7	Ki	=	2	nM			0	BAO_0000192	UO_0000065	http://www.openphacts.org/units/Nanomolar	1528786	CHEMBL3706373	B	Homogeneous Time Resolved Fluorescence Assay: The assay below is used to test the modulatory activity of compounds against FLAP. Human and mouse FLAP-encoding DNA was amplified by polymerase chain reaction and cloned into pFastBacl (Invitrogen) with a NH2-terminal 6-His tag for expression in Spodoptera frugiperda (Sf-9) cells. FLAP-containing membranes were prepared as was a FITC-labeled FLAP mod…	37	BindingDB Database	Homo sapiens		9606	Autocuration	BAO_0000019	10102	CHEMBL4550	SINGLE PROTEIN	P20292	5-lipoxygenase activating protein	Homo sapiens	9	Protein	MAPEG	high	94963	CHEMBL3638391
[truncated: 4,290 more rows]
[truncated: 11 more columns]
