# Supplementary material for: Machine Learning Uncovers Natural Product Modulators of the 5-Lipoxygenase Pathway and Facilitates the Elucidation of Their Biological Mechanisms
Source: ACS Chem Biol. 2023 Dec 27;19(1):217–29. doi: 10.1021/acschembio.3c00725 (PMC10804367; doi:10.1021/acschembio.3c00725)
Supplement: Supplementary file 2 — cb3c00725_si_002.zip [file cb3c00725_si_002.zip › Table S1 ML model metrics.xlsx]

## Sheet: Sheet1
5-LO modulator dataset
GBT				LR				NB				Consensus				Key				S Mod - strong modulator
	P S Mod	P W Mod			P S Mod	P W Mod			P S Mod	P W Mod			P S Mod	P W Mod			P S Mod	P W Mod		W Mod - weak modulator
S Mod	1094	264		S Mod	1042	316		S Mod	687	671		S Mod	579	779		S Mod	TP	FN		P S Mod - predicted strong modulator
W Mod	302	796		W Mod	522	576		W Mod	318	780		W Mod	126	972		W Mod	FP	TN		P W Mod - predicted weak modulator
																				PPV - positive predictive value
	TNR	0.724954			TNR	0.52459			TNR	0.710383			TNR	0.885246						TNR - true negative rate
	PPV	0.783668			PPV	0.66624			PPV	0.683582			PPV	0.821277						MCC - Matthew's correlation coefficient
	MCC	0.532577			MCC	0.301771			MCC	0.218694			MCC	0.34247
Shuffled label 5-LO modulator dataset
GBT				LR				NB				Consensus
	P S Mod	P W Mod			P S Mod	P W Mod			P S Mod	P W Mod			P S Mod	P W Mod
S Mod	847	511		S Mod	1323	35		S Mod	430	928		S Mod	319	1039
W Mod	650	448		W Mod	1073	25		W Mod	363	735		W Mod	244	854
	TNR	0.408015			TNR	0.0227687			TNR	0.669399			TNR	0.777778
	PPV	0.565798			PPV	0.55217			PPV	0.542245			PPV	0.566607
	MCC	0.0323329			MCC	-0.00967627			MCC	-0.014843			MCC	0.0150007
FLAP modulator dataset
GBT				LR				NB				Consensus
	P S Mod	P W Mod			P S Mod	P W Mod			P S Mod	P W Mod			P S Mod	P W Mod
S Mod	2008	60		S Mod	2050	18		S Mod	1280	788		S Mod	1269	799
W Mod	146	31		W Mod	162	15		W Mod	56	121		W Mod	50	127
	MCC	0.199688			MCC	0.17028			MCC	0.166113			MCC	0.181284
	BA	0.573064			BA	0.538021			BA	0.651286			BA	0.665575
Shuffled label FLAP modulator dataset
GBT				LR				NB				Consensus
	P S Mod	P W Mod			P S Mod	P W Mod			P S Mod	P W Mod			P S Mod	P W Mod
S Mod	1839	229		S Mod	2007	61		S Mod	2064	4		S Mod	1784	284
W Mod	159	18		W Mod	165	12		W Mod	177	0		W Mod	150	27
	MCC	0.199688			MCC	0.17028			MCC	0.166113			MCC	0.181284
	BA	0.573064			BA	0.538021			BA	0.651286			BA	0.665575
