# Supplementary material for: Machine Learning Uncovers Natural Product Modulators of the 5-Lipoxygenase Pathway and Facilitates the Elucidation of Their Biological Mechanisms
Source: ACS Chem Biol. 2023 Dec 27;19(1):217–29. doi: 10.1021/acschembio.3c00725 (PMC10804367; doi:10.1021/acschembio.3c00725)
Supplement: Supplementary file 2 — cb3c00725_si_002.zip [file cb3c00725_si_002.zip › Table S2 5-LO modulator fragment analysis.xlsx]

## Sheet: default
SMILES	Fragment size	Occurances in strong inhibitor set	Frequency in strong inhibitor set	Occurances in weak/non-inhibitor set	Frequency in weak/non-inhibitor set	Frequency ratio (strong vs weak/non-inhibitor)	log10 (frequency ratio)
C=NOCCC	5	77	0.056701	1	0.000910747	62.2577	1.79419
CCCCON	5	75	0.0552283	1	0.000910747	60.6406	1.78276
C=NOCCCC	6	75	0.0552283	1	0.000910747	60.6406	1.78276
C=NOCCCCC	7	72	0.0530191	1	0.000910747	58.215	1.76504
CCCCCCON	7	71	0.0522828	1	0.000910747	57.4065	1.75896
C=NOCCCCCC	8	71	0.0522828	1	0.000910747	57.4065	1.75896
CCO/N=C/C=O	6	70	0.0515464	1	0.000910747	56.5979	1.7528
CCO/N=C/CO	6	69	0.05081	1	0.000910747	55.7894	1.74655
CCCO/N=C/C=O	7	69	0.05081	1	0.000910747	55.7894	1.74655
CCO/N=C/C(=O)O	7	69	0.05081	1	0.000910747	55.7894	1.74655
CCCO/N=C/CO	7	68	0.0500736	1	0.000910747	54.9809	1.74021
CCCCO/N=C/C=O	8	68	0.0500736	1	0.000910747	54.9809	1.74021
CCCO/N=C/C(=O)O	8	68	0.0500736	1	0.000910747	54.9809	1.74021
CC(C)CON	5	67	0.0493373	1	0.000910747	54.1723	1.73378
C=NOCC(C)C	6	67	0.0493373	1	0.000910747	54.1723	1.73378
CCC(C)CON	6	67	0.0493373	1	0.000910747	54.1723	1.73378
C=NOCC(C)CC	7	67	0.0493373	1	0.000910747	54.1723	1.73378
CCC(CC)CON	7	67	0.0493373	1	0.000910747	54.1723	1.73378
C=NOCC(C)CCC	8	67	0.0493373	1	0.000910747	54.1723	1.73378
C=NOCC(CC)CC	8	67	0.0493373	1	0.000910747	54.1723	1.73378
CCCCO/N=C/CO	8	67	0.0493373	1	0.000910747	54.1723	1.73378
CCCCCCCON	8	67	0.0493373	1	0.000910747	54.1723	1.73378
CCCCC(C)CON	8	65	0.0478645	1	0.000910747	52.5552	1.72062
CC(C)CO/N=C/C=O	8	60	0.0441826	1	0.000910747	48.5125	1.68585
CC(C)CO/N=C/CO	8	59	0.0434462	1	0.000910747	47.704	1.67855
CON=C(C)C	5	44	0.0324006	1	0.000910747	35.5758	1.55116
CC(=N)C=O	4	38	0.0279823	1	0.000910747	30.7246	1.48749
C/C(C=O)=N\O	5	38	0.0279823	1	0.000910747	30.7246	1.48749
CO/N=C(\C)C=O	6	38	0.0279823	1	0.000910747	30.7246	1.48749
CC(=N)CO	4	37	0.0272459	1	0.000910747	29.9161	1.4759
CC(=N)C(=O)O	5	37	0.0272459	1	0.000910747	29.9161	1.4759
C/C(CO)=N\O	5	37	0.0272459	1	0.000910747	29.9161	1.4759
C/C(=N\O)C(=O)O	6	37	0.0272459	1	0.000910747	29.9161	1.4759
CO/N=C(\C)CO	6	37	0.0272459	1	0.000910747	29.9161	1.4759
CO/N=C(\C)C(=O)O	7	37	0.0272459	1	0.000910747	29.9161	1.4759
O=C/C=N/O	4	71	0.0522828	2	0.00182149	28.7032	1.45793
CO/N=C/C=O	5	71	0.0522828	2	0.00182149	28.7032	1.45793
OC/C=N/O	4	70	0.0515464	2	0.00182149	28.299	1.45177
N=CC(=O)O	4	70	0.0515464	2	0.00182149	28.299	1.45177
CO/N=C/CO	5	70	0.0515464	2	0.00182149	28.299	1.45177
O=C(O)/C=N/O	5	70	0.0515464	2	0.00182149	28.299	1.45177
CO/N=C/C(=O)O	6	70	0.0515464	2	0.00182149	28.299	1.45177
Oc1ccc(F)cc1	8	34	0.0250368	1	0.000910747	27.4904	1.43918
C#CCCN	4	28	0.0206186	1	0.000910747	22.6392	1.35486
C#CCCNC	5	28	0.0206186	1	0.000910747	22.6392	1.35486
C#CCCNC=O	6	28	0.0206186	1	0.000910747	22.6392	1.35486
CC(C)=NO	4	44	0.0324006	2	0.00182149	17.7879	1.25013
C=NOCC	4	83	0.0611193	4	0.00364299	16.7772	1.22472
Cn1ccc(S)c1	7	81	0.0596465	4	0.00364299	16.373	1.21413
CSc1ccn(C)c1	8	81	0.0596465	4	0.00364299	16.373	1.21413
Cc1c(S)ccn1C	8	81	0.0596465	4	0.00364299	16.373	1.21413
C=C(CC)CN	5	18	0.0132548	1	0.000910747	14.5538	1.16298
Fc1cccc(S)c1	8	17	0.0125184	1	0.000910747	13.7452	1.13815
C=CCN(O)CC	6	17	0.0125184	1	0.000910747	13.7452	1.13815
C=CCNC(C)=O	6	17	0.0125184	1	0.000910747	13.7452	1.13815
C=CCN(O)C(C)=O	7	17	0.0125184	1	0.000910747	13.7452	1.13815
CCCC(C)CON	7	67	0.0493373	4	0.00364299	13.5431	1.13172
CCCCCON	6	83	0.0611193	5	0.00455373	13.4218	1.12781
CCCC(CC)CON	8	65	0.0478645	4	0.00364299	13.1388	1.11856
CNCOC	4	12	0.00883652	1	0.000910747	9.7025	0.986884
CNC(=O)OC	5	12	0.00883652	1	0.000910747	9.7025	0.986884
C#Cc1ccco1	7	11	0.00810015	1	0.000910747	8.89396	0.949095
CC#Cc1ccco1	8	11	0.00810015	1	0.000910747	8.89396	0.949095
CCC(O)C(=O)O	6	11	0.00810015	1	0.000910747	8.89396	0.949095
CCOCCCC=O	7	11	0.00810015	1	0.000910747	8.89396	0.949095
COCCC(C)C=O	7	11	0.00810015	1	0.000910747	8.89396	0.949095
O=CC1CCOCC1	8	11	0.00810015	1	0.000910747	8.89396	0.949095
O=c1cccco1	7	32	0.0235641	3	0.00273224	8.62445	0.935731
C=C(C)CNCNC	7	21	0.0154639	2	0.00182149	8.48969	0.928892
C=CCN(O)CNC	7	21	0.0154639	2	0.00182149	8.48969	0.928892
C=C(C)CN(O)CNC	8	21	0.0154639	2	0.00182149	8.48969	0.928892
C=C(C)CNC(=O)NC	8	21	0.0154639	2	0.00182149	8.48969	0.928892
C=CCN(O)C(=O)NC	8	21	0.0154639	2	0.00182149	8.48969	0.928892
OCC1CCCCC1	8	62	0.0456554	6	0.00546448	8.35493	0.921943
[S+]c1ccccc1	7	10	0.00736377	1	0.000910747	8.08542	0.907703
C[S+]c1ccccc1	8	10	0.00736377	1	0.000910747	8.08542	0.907703
[O-][S+]c1ccccc1	8	10	0.00736377	1	0.000910747	8.08542	0.907703
CCCNCO	5	10	0.00736377	1	0.000910747	8.08542	0.907703
CCCNC(=O)O	6	10	0.00736377	1	0.000910747	8.08542	0.907703
C=C(CO)CNCNC	8	19	0.0139912	2	0.00182149	7.68115	0.885426
OCc1ccccn1	8	150	0.110457	16	0.0145719	7.58008	0.879674
CCCCC=CCOC	8	28	0.0206186	3	0.00273224	7.54639	0.877739
CC=C(C=CCC)OC	8	28	0.0206186	3	0.00273224	7.54639	0.877739
CC=CC(=CCC)OC	8	28	0.0206186	3	0.00273224	7.54639	0.877739
C=CCNO	4	101	0.0743741	11	0.0100182	7.42389	0.870631
C=CCN(C)O	5	101	0.0743741	11	0.0100182	7.42389	0.870631
CCC(=O)C=O	5	27	0.0198822	3	0.00273224	7.27688	0.861945
C=C(C)CC=O	5	27	0.0198822	3	0.00273224	7.27688	0.861945
C=C(O)COC	5	27	0.0198822	3	0.00273224	7.27688	0.861945
C=C(O)C(=C)O	5	27	0.0198822	3	0.00273224	7.27688	0.861945
C=C(CO)OC	5	27	0.0198822	3	0.00273224	7.27688	0.861945
CCCC(=O)C=O	6	27	0.0198822	3	0.00273224	7.27688	0.861945
C=C(CC)CC=O	6	27	0.0198822	3	0.00273224	7.27688	0.861945
CCC(=O)C(C)=O	6	27	0.0198822	3	0.00273224	7.27688	0.861945
C=C(C)C(=O)C=O	6	27	0.0198822	3	0.00273224	7.27688	0.861945
C=C(C)CC(C)=O	6	27	0.0198822	3	0.00273224	7.27688	0.861945
CC=C(C)CC=O	6	27	0.0198822	3	0.00273224	7.27688	0.861945
CC(=CO)CC=O	6	27	0.0198822	3	0.00273224	7.27688	0.861945
COCC=C(C)C	6	27	0.0198822	3	0.00273224	7.27688	0.861945
C=C(O)C=C(C)C	6	27	0.0198822	3	0.00273224	7.27688	0.861945
CC=C(O)COC	6	27	0.0198822	3	0.00273224	7.27688	0.861945
C=C(O)C(O)=CC	6	27	0.0198822	3	0.00273224	7.27688	0.861945
CC=C(CO)OC	6	27	0.0198822	3	0.00273224	7.27688	0.861945
C=C(O)C(=C)OC	6	27	0.0198822	3	0.00273224	7.27688	0.861945
C=C(COC)OC	6	27	0.0198822	3	0.00273224	7.27688	0.861945
CCCC(=O)C(C)=O	7	27	0.0198822	3	0.00273224	7.27688	0.861945
C=C(CC)C(=O)C=O	7	27	0.0198822	3	0.00273224	7.27688	0.861945
C=C(CC)CC(C)=O	7	27	0.0198822	3	0.00273224	7.27688	0.861945
CC=C(CC)CC=O	7	27	0.0198822	3	0.00273224	7.27688	0.861945
CCC(=CO)CC=O	7	27	0.0198822	3	0.00273224	7.27688	0.861945
CCC(C)=CCOC	7	27	0.0198822	3	0.00273224	7.27688	0.861945
C=C(O)C=C(C)CC	7	27	0.0198822	3	0.00273224	7.27688	0.861945
CCC=C(O)COC	7	27	0.0198822	3	0.00273224	7.27688	0.861945
C=C(O)C(O)=CCC	7	27	0.0198822	3	0.00273224	7.27688	0.861945
CCC=C(CO)OC	7	27	0.0198822	3	0.00273224	7.27688	0.861945
C=CC(=O)C(=O)CC	7	27	0.0198822	3	0.00273224	7.27688	0.861945
C=C(C)C(=O)C(C)=O	7	27	0.0198822	3	0.00273224	7.27688	0.861945
CC=C(C)C(=O)C=O	7	27	0.0198822	3	0.00273224	7.27688	0.861945
CC(=CO)C(=O)C=O	7	27	0.0198822	3	0.00273224	7.27688	0.861945
CCC(=O)CC=CO	7	27	0.0198822	3	0.00273224	7.27688	0.861945
COCC=C(C)C=O	7	27	0.0198822	3	0.00273224	7.27688	0.861945
C=C(O)C=C(C)C=O	7	27	0.0198822	3	0.00273224	7.27688	0.861945
C=CC(=O)CC(=C)C	7	27	0.0198822	3	0.00273224	7.27688	0.861945
CC=C(C)CC(C)=O	7	27	0.0198822	3	0.00273224	7.27688	0.861945
CC(=O)CC(C)=CO	7	27	0.0198822	3	0.00273224	7.27688	0.861945
CC(=CCO)CC=O	7	27	0.0198822	3	0.00273224	7.27688	0.861945
C=CC=C(C)CC=O	7	27	0.0198822	3	0.00273224	7.27688	0.861945
CC(O)=C(C)CC=O	7	27	0.0198822	3	0.00273224	7.27688	0.861945
COC=C(C)CC=O	7	27	0.0198822	3	0.00273224	7.27688	0.861945
C=C(C)CCC=CO	7	27	0.0198822	3	0.00273224	7.27688	0.861945
C=C(C=C(C)C)OC	7	27	0.0198822	3	0.00273224	7.27688	0.861945
COCC(O)=C(C)C	7	27	0.0198822	3	0.00273224	7.27688	0.861945
CC=C(O)C=C(C)C	7	27	0.0198822	3	0.00273224	7.27688	0.861945
C=C(O)C(O)=C(C)C	7	27	0.0198822	3	0.00273224	7.27688	0.861945
COC(CO)=C(C)C	7	27	0.0198822	3	0.00273224	7.27688	0.861945
C=CC(OC)=C(C)C	7	27	0.0198822	3	0.00273224	7.27688	0.861945
C=C(OC)C(O)=CC	7	27	0.0198822	3	0.00273224	7.27688	0.861945
CC=C(COC)OC	7	27	0.0198822	3	0.00273224	7.27688	0.861945
CC=C(O)C(O)=CC	7	27	0.0198822	3	0.00273224	7.27688	0.861945
C=C(O)C(=CC)OC	7	27	0.0198822	3	0.00273224	7.27688	0.861945
C=C(OC)C(=C)OC	7	27	0.0198822	3	0.00273224	7.27688	0.861945
COCC(O)=CC=O	7	27	0.0198822	3	0.00273224	7.27688	0.861945
C=C(O)C(O)=CC=O	7	27	0.0198822	3	0.00273224	7.27688	0.861945
COC(=CC=O)CO	7	27	0.0198822	3	0.00273224	7.27688	0.861945
O=CCC=C(O)CO	7	27	0.0198822	3	0.00273224	7.27688	0.861945
OC=CCCC=CO	7	27	0.0198822	3	0.00273224	7.27688	0.861945
CCCC(C)=CCOC	8	27	0.0198822	3	0.00273224	7.27688	0.861945
CCCC=C(O)COC	8	27	0.0198822	3	0.00273224	7.27688	0.861945
CCCC=C(CO)OC	8	27	0.0198822	3	0.00273224	7.27688	0.861945
C=CC(=O)C(=O)CCC	8	27	0.0198822	3	0.00273224	7.27688	0.861945
C=C(CC)C(=O)C(C)=O	8	27	0.0198822	3	0.00273224	7.27688	0.861945
CC=C(CC)C(=O)C=O	8	27	0.0198822	3	0.00273224	7.27688	0.861945
CCC(=CO)C(=O)C=O	8	27	0.0198822	3	0.00273224	7.27688	0.861945
CCCC(=O)CC=CO	8	27	0.0198822	3	0.00273224	7.27688	0.861945
CCC(C=O)=CCOC	8	27	0.0198822	3	0.00273224	7.27688	0.861945
C=C(O)C=C(C=O)CC	8	27	0.0198822	3	0.00273224	7.27688	0.861945
C=CC(=O)CC(=C)CC	8	27	0.0198822	3	0.00273224	7.27688	0.861945
CC=C(CC)CC(C)=O	8	27	0.0198822	3	0.00273224	7.27688	0.861945
CCC(=CO)CC(C)=O	8	27	0.0198822	3	0.00273224	7.27688	0.861945
CCC(=CCO)CC=O	8	27	0.0198822	3	0.00273224	7.27688	0.861945
C=CC=C(CC)CC=O	8	27	0.0198822	3	0.00273224	7.27688	0.861945
CCC(CC=O)=C(C)O	8	27	0.0198822	3	0.00273224	7.27688	0.861945
CCC(=COC)CC=O	8	27	0.0198822	3	0.00273224	7.27688	0.861945
C=C(CC)CCC=CO	8	27	0.0198822	3	0.00273224	7.27688	0.861945
CCC(=CCOC)CC	8	27	0.0198822	3	0.00273224	7.27688	0.861945
C=C(O)C=C(CC)CC	8	27	0.0198822	3	0.00273224	7.27688	0.861945
C=C(C=C(C)CC)OC	8	27	0.0198822	3	0.00273224	7.27688	0.861945
CCC(C)=C(O)COC	8	27	0.0198822	3	0.00273224	7.27688	0.861945
CC=C(O)C=C(C)CC	8	27	0.0198822	3	0.00273224	7.27688	0.861945
C=C(O)C(O)=C(C)CC	8	27	0.0198822	3	0.00273224	7.27688	0.861945
CCC(C)=C(CO)OC	8	27	0.0198822	3	0.00273224	7.27688	0.861945
C=CC(OC)=C(C)CC	8	27	0.0198822	3	0.00273224	7.27688	0.861945
C=C(OC)C(O)=CCC	8	27	0.0198822	3	0.00273224	7.27688	0.861945
CCC=C(COC)OC	8	27	0.0198822	3	0.00273224	7.27688	0.861945
CC=C(O)C(O)=CCC	8	27	0.0198822	3	0.00273224	7.27688	0.861945
C=C(O)C(=CCC)OC	8	27	0.0198822	3	0.00273224	7.27688	0.861945
CCC=C(O)C=CC=O	8	27	0.0198822	3	0.00273224	7.27688	0.861945
CCC(=O)C(=O)C=CO	8	27	0.0198822	3	0.00273224	7.27688	0.861945
CC=CC(=O)C(=O)CC	8	27	0.0198822	3	0.00273224	7.27688	0.861945
C=CC(=O)C(=O)C(=C)C	8	27	0.0198822	3	0.00273224	7.27688	0.861945
CC=C(C)C(=O)C(C)=O	8	27	0.0198822	3	0.00273224	7.27688	0.861945
CC(=O)C(=O)C(C)=CO	8	27	0.0198822	3	0.00273224	7.27688	0.861945
CC(=CCO)C(=O)C=O	8	27	0.0198822	3	0.00273224	7.27688	0.861945
C=CC=C(C)C(=O)C=O	8	27	0.0198822	3	0.00273224	7.27688	0.861945
CC(O)=C(C)C(=O)C=O	8	27	0.0198822	3	0.00273224	7.27688	0.861945
COC=C(C)C(=O)C=O	8	27	0.0198822	3	0.00273224	7.27688	0.861945
CCC(=O)CC=COC	8	27	0.0198822	3	0.00273224	7.27688	0.861945
CCC(=O)CC=C(C)O	8	27	0.0198822	3	0.00273224	7.27688	0.861945
C=C(C)C(=O)CC=CO	8	27	0.0198822	3	0.00273224	7.27688	0.861945
CCC(=O)C(C)=COC	8	27	0.0198822	3	0.00273224	7.27688	0.861945
COCC=C(C)C(C)=O	8	27	0.0198822	3	0.00273224	7.27688	0.861945
C=C(O)C=C(C)C(C)=O	8	27	0.0198822	3	0.00273224	7.27688	0.861945
C=C(C=C(C)C=O)OC	8	27	0.0198822	3	0.00273224	7.27688	0.861945
COCC(O)=C(C)C=O	8	27	0.0198822	3	0.00273224	7.27688	0.861945
CC=C(O)C=C(C)C=O	8	27	0.0198822	3	0.00273224	7.27688	0.861945
C=C(O)C(O)=C(C)C=O	8	27	0.0198822	3	0.00273224	7.27688	0.861945
COC(CO)=C(C)C=O	8	27	0.0198822	3	0.00273224	7.27688	0.861945
CC(C=O)=CC=CC=O	8	27	0.0198822	3	0.00273224	7.27688	0.861945
C=CC(OC)=C(C)C=O	8	27	0.0198822	3	0.00273224	7.27688	0.861945
CCCC(=O)C=COC	8	27	0.0198822	3	0.00273224	7.27688	0.861945
C=C(C)CC(=O)C=CO	8	27	0.0198822	3	0.00273224	7.27688	0.861945
CC1=CC=CC(=O)C1	8	27	0.0198822	3	0.00273224	7.27688	0.861945
C=CC(=O)CC(C)=CO	8	27	0.0198822	3	0.00273224	7.27688	0.861945
CC(=O)CC(C)=CCO	8	27	0.0198822	3	0.00273224	7.27688	0.861945
CC(=O)CC(C)=C(C)O	8	27	0.0198822	3	0.00273224	7.27688	0.861945
COC=C(C)CC(C)=O	8	27	0.0198822	3	0.00273224	7.27688	0.861945
COCC=C(C)CC=O	8	27	0.0198822	3	0.00273224	7.27688	0.861945
C=C(O)C=C(C)CC=O	8	27	0.0198822	3	0.00273224	7.27688	0.861945
CC(CC=O)=C(O)CO	8	27	0.0198822	3	0.00273224	7.27688	0.861945
C=CC(O)=C(C)CC=O	8	27	0.0198822	3	0.00273224	7.27688	0.861945
COC(C)=C(C)CC=O	8	27	0.0198822	3	0.00273224	7.27688	0.861945
C=C(C)CCC=COC	8	27	0.0198822	3	0.00273224	7.27688	0.861945
CC1=CC(O)=CCC1	8	27	0.0198822	3	0.00273224	7.27688	0.861945
CC(=CO)CCC=CO	8	27	0.0198822	3	0.00273224	7.27688	0.861945
C=CCCC(C)=COC	8	27	0.0198822	3	0.00273224	7.27688	0.861945
CC=C(C=C(C)C)OC	8	27	0.0198822	3	0.00273224	7.27688	0.861945
C=C(OC)C(O)=C(C)C	8	27	0.0198822	3	0.00273224	7.27688	0.861945
COCC(OC)=C(C)C	8	27	0.0198822	3	0.00273224	7.27688	0.861945
CC(C)=CC(O)=CC=O	8	27	0.0198822	3	0.00273224	7.27688	0.861945
CC=C(O)C(O)=C(C)C	8	27	0.0198822	3	0.00273224	7.27688	0.861945
C=C(O)C(OC)=C(C)C	8	27	0.0198822	3	0.00273224	7.27688	0.861945
CC(C)=C(O)C=CC=O	8	27	0.0198822	3	0.00273224	7.27688	0.861945
CC=CC(OC)=C(C)C	8	27	0.0198822	3	0.00273224	7.27688	0.861945
CC=C(O)C(=CC)OC	8	27	0.0198822	3	0.00273224	7.27688	0.861945
C=C(OC)C(=CC)OC	8	27	0.0198822	3	0.00273224	7.27688	0.861945
CC=CC(O)=CCC=O	8	27	0.0198822	3	0.00273224	7.27688	0.861945
CC=C(O)C(O)=CC=O	8	27	0.0198822	3	0.00273224	7.27688	0.861945
CC=C(O)C=CC(C)=O	8	27	0.0198822	3	0.00273224	7.27688	0.861945
C=C(O)C(=CC=O)OC	8	27	0.0198822	3	0.00273224	7.27688	0.861945
C=C(OC)C(O)=CC=O	8	27	0.0198822	3	0.00273224	7.27688	0.861945
COCC(=CC=O)OC	8	27	0.0198822	3	0.00273224	7.27688	0.861945
COCC(O)=CC(C)=O	8	27	0.0198822	3	0.00273224	7.27688	0.861945
COCC(O)=CCC=O	8	27	0.0198822	3	0.00273224	7.27688	0.861945
OC1=CCCC=C1O	8	27	0.0198822	3	0.00273224	7.27688	0.861945
C=C(O)C(O)=CCC=O	8	27	0.0198822	3	0.00273224	7.27688	0.861945
C=C(O)C(O)=CC(C)=O	8	27	0.0198822	3	0.00273224	7.27688	0.861945
COC(=CC(C)=O)CO	8	27	0.0198822	3	0.00273224	7.27688	0.861945
COC(=CCC=O)CO	8	27	0.0198822	3	0.00273224	7.27688	0.861945
O=CC(=O)C=C(O)CO	8	27	0.0198822	3	0.00273224	7.27688	0.861945
CC(=O)CC=C(O)CO	8	27	0.0198822	3	0.00273224	7.27688	0.861945
COC=CCCC=CO	8	27	0.0198822	3	0.00273224	7.27688	0.861945
O=C(C=CO)CC=CO	8	27	0.0198822	3	0.00273224	7.27688	0.861945
C=CC(C)N	4	9	0.00662739	1	0.000910747	7.27688	0.861945
C=CC(C)NC	5	9	0.00662739	1	0.000910747	7.27688	0.861945
C=CC(C)NO	5	9	0.00662739	1	0.000910747	7.27688	0.861945
C=CC(C)NCN	6	9	0.00662739	1	0.000910747	7.27688	0.861945
C=CC(C)NC=O	6	9	0.00662739	1	0.000910747	7.27688	0.861945
C=CC(C)N(C)O	6	9	0.00662739	1	0.000910747	7.27688	0.861945
C=CC(C)NC(N)=O	7	9	0.00662739	1	0.000910747	7.27688	0.861945
C=CC(C)N(O)CN	7	9	0.00662739	1	0.000910747	7.27688	0.861945
C=CC(C)N(O)C=O	7	9	0.00662739	1	0.000910747	7.27688	0.861945
C=CC(C)N(O)C(N)=O	8	9	0.00662739	1	0.000910747	7.27688	0.861945
CCC(=O)N(C)O	6	17	0.0125184	2	0.00182149	6.87261	0.837121
C=CCN(O)C=O	6	91	0.0670103	11	0.0100182	6.68885	0.825351
CC(C)(C)C(=O)O	6	33	0.0243004	4	0.00364299	6.67047	0.824157
C=C(C)CNO	5	73	0.0537555	9	0.00819672	6.55817	0.816783
C=C(C)CN(C)O	6	73	0.0537555	9	0.00819672	6.55817	0.816783
CCOCCC(C)O	7	24	0.017673	3	0.00273224	6.46834	0.810793
FCCCF	4	16	0.011782	2	0.00182149	6.46834	0.810793
OC(CF)CF	5	16	0.011782	2	0.00182149	6.46834	0.810793
FCCC(F)F	5	16	0.011782	2	0.00182149	6.46834	0.810793
OC(CF)C(F)F	6	16	0.011782	2	0.00182149	6.46834	0.810793
FCCC(F)(F)F	6	16	0.011782	2	0.00182149	6.46834	0.810793
FC(F)CC(F)F	6	16	0.011782	2	0.00182149	6.46834	0.810793
OC(CF)C(F)(F)F	7	16	0.011782	2	0.00182149	6.46834	0.810793
OC(C(F)F)C(F)F	7	16	0.011782	2	0.00182149	6.46834	0.810793
FC(F)CC(F)(F)F	7	16	0.011782	2	0.00182149	6.46834	0.810793
OC(C(F)F)C(F)(F)F	8	16	0.011782	2	0.00182149	6.46834	0.810793
FC(F)(F)CC(F)(F)F	8	16	0.011782	2	0.00182149	6.46834	0.810793
C=Cc1cc[nH]n1	7	8	0.00589102	1	0.000910747	6.46834	0.810793
Cc1cnc(S)s1	7	8	0.00589102	1	0.000910747	6.46834	0.810793
OCc1cnc(S)s1	8	8	0.00589102	1	0.000910747	6.46834	0.810793
CCc1cnc(S)s1	8	8	0.00589102	1	0.000910747	6.46834	0.810793
CC(C)c1cncs1	8	8	0.00589102	1	0.000910747	6.46834	0.810793
Cc1ccc(C)s1	7	8	0.00589102	1	0.000910747	6.46834	0.810793
OCCCS	4	8	0.00589102	1	0.000910747	6.46834	0.810793
CSCCCO	5	8	0.00589102	1	0.000910747	6.46834	0.810793
CCOCNC	5	8	0.00589102	1	0.000910747	6.46834	0.810793
CCOC(=O)NC	6	8	0.00589102	1	0.000910747	6.46834	0.810793
Cc1ccccn1	7	165	0.121502	21	0.0191257	6.35283	0.802967
CC(O)CF	4	39	0.0287187	5	0.00455373	6.30663	0.799797
CC(O)C(F)F	5	39	0.0287187	5	0.00455373	6.30663	0.799797
CC(O)C(F)(F)F	6	39	0.0287187	5	0.00455373	6.30663	0.799797
CC(C)OCCCO	7	23	0.0169367	3	0.00273224	6.19882	0.792309
CCC(O)CF	5	23	0.0169367	3	0.00273224	6.19882	0.792309
CCC(O)C(F)F	6	23	0.0169367	3	0.00273224	6.19882	0.792309
CCC(O)C(F)(F)F	7	23	0.0169367	3	0.00273224	6.19882	0.792309
C=CCN(O)CN	6	76	0.0559647	10	0.00910747	6.14492	0.788516
C=CCN(O)C(N)=O	7	74	0.0544919	10	0.00910747	5.98321	0.776934
CCC(O)O	4	22	0.0162003	3	0.00273224	5.92931	0.773004
OCCC(O)O	5	22	0.0162003	3	0.00273224	5.92931	0.773004
CCCC(O)O	5	22	0.0162003	3	0.00273224	5.92931	0.773004
CC(O)CC(O)O	6	22	0.0162003	3	0.00273224	5.92931	0.773004
OCCCOCO	6	22	0.0162003	3	0.00273224	5.92931	0.773004
CCCCOCO	6	22	0.0162003	3	0.00273224	5.92931	0.773004
CCCCC(O)O	6	22	0.0162003	3	0.00273224	5.92931	0.773004
CCC(O)CC(O)O	7	22	0.0162003	3	0.00273224	5.92931	0.773004
CCC(O)CCOC	7	22	0.0162003	3	0.00273224	5.92931	0.773004
OCCC(O)CCO	7	22	0.0162003	3	0.00273224	5.92931	0.773004
CC(O)CCOCO	7	22	0.0162003	3	0.00273224	5.92931	0.773004
C=C(O)C=CCCCC	8	22	0.0162003	3	0.00273224	5.92931	0.773004
C=C(C=CCCC)OC	8	22	0.0162003	3	0.00273224	5.92931	0.773004
Cc1coccc1=O	8	29	0.0213549	4	0.00364299	5.86193	0.768041
C=CCCC(=C)CC	7	29	0.0213549	4	0.00364299	5.86193	0.768041
C=C(C)CNCN	6	65	0.0478645	9	0.00819672	5.83947	0.766373
C=C(C)CNC=O	6	65	0.0478645	9	0.00819672	5.83947	0.766373
C=C(C)CN(O)CN	7	65	0.0478645	9	0.00819672	5.83947	0.766373
C=C(C)CN(O)C=O	7	65	0.0478645	9	0.00819672	5.83947	0.766373
C=C(CN)CO	5	63	0.0463918	9	0.00819672	5.65979	0.752801
C=C(CO)CNC	6	63	0.0463918	9	0.00819672	5.65979	0.752801
C=C(CO)CNO	6	63	0.0463918	9	0.00819672	5.65979	0.752801
C=C(C)CNC(N)=O	7	63	0.0463918	9	0.00819672	5.65979	0.752801
C=C(CO)CN(C)O	7	63	0.0463918	9	0.00819672	5.65979	0.752801
C=C(C)CN(O)C(N)=O	8	63	0.0463918	9	0.00819672	5.65979	0.752801
C=CC(=C)OC	5	28	0.0206186	4	0.00364299	5.65979	0.752801
CCC=CCOC	6	28	0.0206186	4	0.00364299	5.65979	0.752801
C=C(C=CC)OC	6	28	0.0206186	4	0.00364299	5.65979	0.752801
C=CC(=CC)OC	6	28	0.0206186	4	0.00364299	5.65979	0.752801
CCCC=CCOC	7	28	0.0206186	4	0.00364299	5.65979	0.752801
C=C(C=CCC)OC	7	28	0.0206186	4	0.00364299	5.65979	0.752801
CC=C(O)C=CCC	7	28	0.0206186	4	0.00364299	5.65979	0.752801
CC=CC(O)=CCC	7	28	0.0206186	4	0.00364299	5.65979	0.752801
C=CC(=CCC)OC	7	28	0.0206186	4	0.00364299	5.65979	0.752801
CC1=CC=CCC1	7	28	0.0206186	4	0.00364299	5.65979	0.752801
CC=CC(=CC)OC	7	28	0.0206186	4	0.00364299	5.65979	0.752801
C=CC(=CC=O)OC	7	28	0.0206186	4	0.00364299	5.65979	0.752801
CCCCCC=CCO	8	28	0.0206186	4	0.00364299	5.65979	0.752801
CCC1=CC=CCC1	8	28	0.0206186	4	0.00364299	5.65979	0.752801
CCC=CC(O)=CCC	8	28	0.0206186	4	0.00364299	5.65979	0.752801
CCC=CC(O)=CC=O	8	28	0.0206186	4	0.00364299	5.65979	0.752801
CC=CC(=CC=O)OC	8	28	0.0206186	4	0.00364299	5.65979	0.752801
CC=CC(O)=CC(C)=O	8	28	0.0206186	4	0.00364299	5.65979	0.752801
C=CC(=CC(C)=O)OC	8	28	0.0206186	4	0.00364299	5.65979	0.752801
CCCOCOC	6	21	0.0154639	3	0.00273224	5.65979	0.752801
CCC(O)CCCO	7	21	0.0154639	3	0.00273224	5.65979	0.752801
COCCCC(C)O	7	21	0.0154639	3	0.00273224	5.65979	0.752801
COCOCCCO	7	21	0.0154639	3	0.00273224	5.65979	0.752801
CCCCOCOC	7	21	0.0154639	3	0.00273224	5.65979	0.752801
OC1CCCOCC1	8	21	0.0154639	3	0.00273224	5.65979	0.752801
COCCC(O)CCO	8	21	0.0154639	3	0.00273224	5.65979	0.752801
COCOCCC(C)O	8	21	0.0154639	3	0.00273224	5.65979	0.752801
CCCCC(=O)C=O	7	21	0.0154639	3	0.00273224	5.65979	0.752801
C=C(CC=O)CCC	7	21	0.0154639	3	0.00273224	5.65979	0.752801
CCCCCC(=O)C=O	8	21	0.0154639	3	0.00273224	5.65979	0.752801
C=C(CC=O)CCCC	8	21	0.0154639	3	0.00273224	5.65979	0.752801
CCCCC(=O)C(C)=O	8	21	0.0154639	3	0.00273224	5.65979	0.752801
C=C(CCC)C(=O)C=O	8	21	0.0154639	3	0.00273224	5.65979	0.752801
C=C(CCC)CC(C)=O	8	21	0.0154639	3	0.00273224	5.65979	0.752801
CC=C(CC=O)CCC	8	21	0.0154639	3	0.00273224	5.65979	0.752801
CCCC(=CO)CC=O	8	21	0.0154639	3	0.00273224	5.65979	0.752801
C=C(O)C=C(C)CCC	8	21	0.0154639	3	0.00273224	5.65979	0.752801
C=C(O)C(O)=CCCC	8	21	0.0154639	3	0.00273224	5.65979	0.752801
C=CC(=CCCC)OC	8	21	0.0154639	3	0.00273224	5.65979	0.752801
CCC(CC)CN	6	14	0.0103093	2	0.00182149	5.65979	0.752801
CCNCO	4	14	0.0103093	2	0.00182149	5.65979	0.752801
CCNC(=O)O	5	14	0.0103093	2	0.00182149	5.65979	0.752801
OCCc1cncs1	8	7	0.00515464	1	0.000910747	5.65979	0.752801
CCCC(C)=N	5	7	0.00515464	1	0.000910747	5.65979	0.752801
CC/C(C)=N/O	5	7	0.00515464	1	0.000910747	5.65979	0.752801
CCCCCCNC=O	8	7	0.00515464	1	0.000910747	5.65979	0.752801
CCCC(=O)N(C)O	7	7	0.00515464	1	0.000910747	5.65979	0.752801
CCCCCN(C)O	7	7	0.00515464	1	0.000910747	5.65979	0.752801
CCN(C)C(C)C	6	7	0.00515464	1	0.000910747	5.65979	0.752801
CN(C=O)CC=O	6	7	0.00515464	1	0.000910747	5.65979	0.752801
CN(C)CC(=O)O	6	7	0.00515464	1	0.000910747	5.65979	0.752801
CC(=O)N(C)C(C)C	7	7	0.00515464	1	0.000910747	5.65979	0.752801
CC(=O)N(C)CC=O	7	7	0.00515464	1	0.000910747	5.65979	0.752801
CCN(C)CC(=O)O	7	7	0.00515464	1	0.000910747	5.65979	0.752801
CN(C=O)CC(=O)O	7	7	0.00515464	1	0.000910747	5.65979	0.752801
CC(=O)N(C)CC(=O)O	8	7	0.00515464	1	0.000910747	5.65979	0.752801
Cn1cc(CO)nn1	8	27	0.0198822	4	0.00364299	5.45766	0.737006
CC(=O)C=O	4	27	0.0198822	4	0.00364299	5.45766	0.737006
O=CCC=CO	5	27	0.0198822	4	0.00364299	5.45766	0.737006
C=CC(=O)C=O	5	27	0.0198822	4	0.00364299	5.45766	0.737006
CC(=O)C(C)=O	5	27	0.0198822	4	0.00364299	5.45766	0.737006
CC(C=O)=CCO	6	27	0.0198822	4	0.00364299	5.45766	0.737006
C=CC=C(C)C=O	6	27	0.0198822	4	0.00364299	5.45766	0.737006
C=CC(O)=C(C)C	6	27	0.0198822	4	0.00364299	5.45766	0.737006
COCC=CC=O	6	27	0.0198822	4	0.00364299	5.45766	0.737006
C=C(O)C=CC=O	6	27	0.0198822	4	0.00364299	5.45766	0.737006
O=CC=C(O)CO	6	27	0.0198822	4	0.00364299	5.45766	0.737006
CC(O)=CCC=O	6	27	0.0198822	4	0.00364299	5.45766	0.737006
CC=CC(=O)C=O	6	27	0.0198822	4	0.00364299	5.45766	0.737006
COC=CCC=O	6	27	0.0198822	4	0.00364299	5.45766	0.737006
O=CC(=O)C=CO	6	27	0.0198822	4	0.00364299	5.45766	0.737006
CC(=O)CC=CO	6	27	0.0198822	4	0.00364299	5.45766	0.737006
C=CC(=O)C(C)=O	6	27	0.0198822	4	0.00364299	5.45766	0.737006
CCCC(C)=CCO	7	27	0.0198822	4	0.00364299	5.45766	0.737006
CCCC=C(O)CO	7	27	0.0198822	4	0.00364299	5.45766	0.737006
CCC(C=O)=CCO	7	27	0.0198822	4	0.00364299	5.45766	0.737006
C=CC=C(C=O)CC	7	27	0.0198822	4	0.00364299	5.45766	0.737006
CCC(=CCO)CC	7	27	0.0198822	4	0.00364299	5.45766	0.737006
C=CC(O)=C(C)CC	7	27	0.0198822	4	0.00364299	5.45766	0.737006
C=CCC(=O)C(=C)C	7	27	0.0198822	4	0.00364299	5.45766	0.737006
CC(=O)C(C)=CCO	7	27	0.0198822	4	0.00364299	5.45766	0.737006
C=CC=C(C)C(C)=O	7	27	0.0198822	4	0.00364299	5.45766	0.737006
CC(C=O)=C(O)CO	7	27	0.0198822	4	0.00364299	5.45766	0.737006
CC=CC=C(C)C=O	7	27	0.0198822	4	0.00364299	5.45766	0.737006
C=CC(O)=C(C)C=O	7	27	0.0198822	4	0.00364299	5.45766	0.737006
C=CCCC(C)=CO	7	27	0.0198822	4	0.00364299	5.45766	0.737006
CC(C)=CC=CC=O	7	27	0.0198822	4	0.00364299	5.45766	0.737006
CC=CC(O)=C(C)C	7	27	0.0198822	4	0.00364299	5.45766	0.737006
CC=C(O)C=CC=O	7	27	0.0198822	4	0.00364299	5.45766	0.737006
C=C(C=CC=O)OC	7	27	0.0198822	4	0.00364299	5.45766	0.737006
COCC=CC(C)=O	7	27	0.0198822	4	0.00364299	5.45766	0.737006
COCC=CCC=O	7	27	0.0198822	4	0.00364299	5.45766	0.737006
C=CC(O)=CCC=O	7	27	0.0198822	4	0.00364299	5.45766	0.737006
C=C(O)C=CC(C)=O	7	27	0.0198822	4	0.00364299	5.45766	0.737006
CC(=O)C=C(O)CO	7	27	0.0198822	4	0.00364299	5.45766	0.737006
O=CC(=O)C=CCO	7	27	0.0198822	4	0.00364299	5.45766	0.737006
C=CC=CC(=O)C=O	7	27	0.0198822	4	0.00364299	5.45766	0.737006
O=CC=CC=CC=O	7	27	0.0198822	4	0.00364299	5.45766	0.737006
COC(C)=CCC=O	7	27	0.0198822	4	0.00364299	5.45766	0.737006
CC(O)=CC(=O)C=O	7	27	0.0198822	4	0.00364299	5.45766	0.737006
CC(=O)CC=C(C)O	7	27	0.0198822	4	0.00364299	5.45766	0.737006
CC=CC(=O)C(C)=O	7	27	0.0198822	4	0.00364299	5.45766	0.737006
COC=CC(=O)C=O	7	27	0.0198822	4	0.00364299	5.45766	0.737006
CCC(=O)C=COC	7	27	0.0198822	4	0.00364299	5.45766	0.737006
COC=CCC(C)=O	7	27	0.0198822	4	0.00364299	5.45766	0.737006
C=CCCC=COC	7	27	0.0198822	4	0.00364299	5.45766	0.737006
CC(=O)C(=O)C=CO	7	27	0.0198822	4	0.00364299	5.45766	0.737006
C=CC(=O)CC=CO	7	27	0.0198822	4	0.00364299	5.45766	0.737006
C=CC(=O)C(=O)C=C	7	27	0.0198822	4	0.00364299	5.45766	0.737006
CCCCC=C(O)CO	8	27	0.0198822	4	0.00364299	5.45766	0.737006
CCCC(=CCO)CC	8	27	0.0198822	4	0.00364299	5.45766	0.737006
CCCC(C)=C(O)CO	8	27	0.0198822	4	0.00364299	5.45766	0.737006
C=CCC(=O)C(=C)CC	8	27	0.0198822	4	0.00364299	5.45766	0.737006
CCC(=CCO)C(C)=O	8	27	0.0198822	4	0.00364299	5.45766	0.737006
C=CC=C(CC)C(C)=O	8	27	0.0198822	4	0.00364299	5.45766	0.737006
CCC(C=O)=C(O)CO	8	27	0.0198822	4	0.00364299	5.45766	0.737006
CC=CC=C(C=O)CC	8	27	0.0198822	4	0.00364299	5.45766	0.737006
C=CC(O)=C(C=O)CC	8	27	0.0198822	4	0.00364299	5.45766	0.737006
C=CCCC(=CO)CC	8	27	0.0198822	4	0.00364299	5.45766	0.737006
CCC(CC)=C(O)CO	8	27	0.0198822	4	0.00364299	5.45766	0.737006
C=CC(O)=C(CC)CC	8	27	0.0198822	4	0.00364299	5.45766	0.737006
CCC(C)=CC=CC=O	8	27	0.0198822	4	0.00364299	5.45766	0.737006
CC=CC(O)=C(C)CC	8	27	0.0198822	4	0.00364299	5.45766	0.737006
CCC(=O)CC=CCO	8	27	0.0198822	4	0.00364299	5.45766	0.737006
CC1=CC=CCC1=O	8	27	0.0198822	4	0.00364299	5.45766	0.737006
C=CCC(=O)C(C)=CO	8	27	0.0198822	4	0.00364299	5.45766	0.737006
CCC(=O)C(C)=CCO	8	27	0.0198822	4	0.00364299	5.45766	0.737006
CC(=O)C(C)=C(O)CO	8	27	0.0198822	4	0.00364299	5.45766	0.737006
C=CC(O)=C(C)C(C)=O	8	27	0.0198822	4	0.00364299	5.45766	0.737006
CC=CC(O)=C(C)C=O	8	27	0.0198822	4	0.00364299	5.45766	0.737006
CCCC(=O)C=CCO	8	27	0.0198822	4	0.00364299	5.45766	0.737006
CC1=C(O)C=CCC1	8	27	0.0198822	4	0.00364299	5.45766	0.737006
CC=CC=CC(=O)C=O	8	27	0.0198822	4	0.00364299	5.45766	0.737006
CC=C(O)C=CCC=O	8	27	0.0198822	4	0.00364299	5.45766	0.737006
CC=C(C=CC=O)OC	8	27	0.0198822	4	0.00364299	5.45766	0.737006
COC1=CCCC=C1	8	27	0.0198822	4	0.00364299	5.45766	0.737006
C=CC(=CCC=O)OC	8	27	0.0198822	4	0.00364299	5.45766	0.737006
C=C(C=CC(C)=O)OC	8	27	0.0198822	4	0.00364299	5.45766	0.737006
C=C(C=CCC=O)OC	8	27	0.0198822	4	0.00364299	5.45766	0.737006
COCC=CC(=O)C=O	8	27	0.0198822	4	0.00364299	5.45766	0.737006
CCC(=O)C=CCOC	8	27	0.0198822	4	0.00364299	5.45766	0.737006
COCC=CCC(C)=O	8	27	0.0198822	4	0.00364299	5.45766	0.737006
O=C1C=CC(O)=CC1	8	27	0.0198822	4	0.00364299	5.45766	0.737006
C=CC(O)=CC(=O)C=O	8	27	0.0198822	4	0.00364299	5.45766	0.737006
O=CC=CC(O)=CC=O	8	27	0.0198822	4	0.00364299	5.45766	0.737006
C=C(O)C=CC(=O)C=O	8	27	0.0198822	4	0.00364299	5.45766	0.737006
CCC(=O)C=C(O)CO	8	27	0.0198822	4	0.00364299	5.45766	0.737006
CC(=O)C(=O)C=CCO	8	27	0.0198822	4	0.00364299	5.45766	0.737006
O=C1C=CC=CC1=O	8	27	0.0198822	4	0.00364299	5.45766	0.737006
COC(C)=CC(=O)C=O	8	27	0.0198822	4	0.00364299	5.45766	0.737006
CCC(=O)C=C(C)OC	8	27	0.0198822	4	0.00364299	5.45766	0.737006
COC(C)=CCC(C)=O	8	27	0.0198822	4	0.00364299	5.45766	0.737006
CC(=O)C(=O)C=C(C)O	8	27	0.0198822	4	0.00364299	5.45766	0.737006
COC=CC(=O)C(C)=O	8	27	0.0198822	4	0.00364299	5.45766	0.737006
C=CCC(=O)C=COC	8	27	0.0198822	4	0.00364299	5.45766	0.737006
C=CC(=O)CC=COC	8	27	0.0198822	4	0.00364299	5.45766	0.737006
C=CC(=O)C(=O)C=CO	8	27	0.0198822	4	0.00364299	5.45766	0.737006
CCCCN(O)CN	7	27	0.0198822	4	0.00364299	5.45766	0.737006
CCCCN(O)C(N)=O	8	27	0.0198822	4	0.00364299	5.45766	0.737006
OCCCOCCO	7	20	0.0147275	3	0.00273224	5.39028	0.731611
OCCCCOCO	7	20	0.0147275	3	0.00273224	5.39028	0.731611
CCCCCOCO	7	20	0.0147275	3	0.00273224	5.39028	0.731611
CCCCCC(O)O	7	20	0.0147275	3	0.00273224	5.39028	0.731611
CC(O)CCOCCO	8	20	0.0147275	3	0.00273224	5.39028	0.731611
CCCC(O)CC(O)O	8	20	0.0147275	3	0.00273224	5.39028	0.731611
OCCCC(O)CCO	8	20	0.0147275	3	0.00273224	5.39028	0.731611
CC(O)CCCOCO	8	20	0.0147275	3	0.00273224	5.39028	0.731611
CCCCNCCN	7	20	0.0147275	3	0.00273224	5.39028	0.731611
CCCCNCCNC	8	20	0.0147275	3	0.00273224	5.39028	0.731611
CCCCN(C)CCN	8	20	0.0147275	3	0.00273224	5.39028	0.731611
C=CCNC=O	5	91	0.0670103	14	0.0127505	5.25552	0.720616
Oc1ccc(O)cc1	8	136	0.100147	21	0.0191257	5.23627	0.719022
CCN(O)CC	5	32	0.0235641	5	0.00455373	5.17467	0.713883
CCN(O)C(C)=O	6	32	0.0235641	5	0.00455373	5.17467	0.713883
C=CCNCN	5	76	0.0559647	12	0.010929	5.12077	0.709335
C=C(C)CNC	5	74	0.0544919	12	0.010929	4.98601	0.697753
C=CCNC(N)=O	6	74	0.0544919	12	0.010929	4.98601	0.697753
C=C(CO)CNCN	7	55	0.0405007	9	0.00819672	4.94109	0.693823
C=C(CO)CNC=O	7	55	0.0405007	9	0.00819672	4.94109	0.693823
C=C(CO)CN(O)CN	8	55	0.0405007	9	0.00819672	4.94109	0.693823
C=C(CO)CN(O)C=O	8	55	0.0405007	9	0.00819672	4.94109	0.693823
CC(C)OC(C)C	6	30	0.0220913	5	0.00455373	4.85125	0.685854
CCc1cn(C)nn1	8	24	0.017673	4	0.00364299	4.85125	0.685854
CCOCCCCO	7	24	0.017673	4	0.00364299	4.85125	0.685854
CCc1ccccn1	8	12	0.00883652	2	0.00182149	4.85125	0.685854
C=C(C)CNCNCC	8	12	0.00883652	2	0.00182149	4.85125	0.685854
C=CCN(O)CNCC	8	12	0.00883652	2	0.00182149	4.85125	0.685854
CCC(CC)C(N)=O	7	12	0.00883652	2	0.00182149	4.85125	0.685854
N#Cc1ccccn1	8	6	0.00441826	1	0.000910747	4.85125	0.685854
Cc1nnn[nH]1	6	6	0.00441826	1	0.000910747	4.85125	0.685854
CCc1nnn[nH]1	7	6	0.00441826	1	0.000910747	4.85125	0.685854
CCCCNCCO	7	6	0.00441826	1	0.000910747	4.85125	0.685854
C=CCC=C(O)CO	7	6	0.00441826	1	0.000910747	4.85125	0.685854
C=CCC(C)=CCO	7	6	0.00441826	1	0.000910747	4.85125	0.685854
C=CCCCCC=C	7	6	0.00441826	1	0.000910747	4.85125	0.685854
C=CCCCC(C)=O	7	6	0.00441826	1	0.000910747	4.85125	0.685854
C=CCC(C)=C(O)CO	8	6	0.00441826	1	0.000910747	4.85125	0.685854
CC(C)=CCC=CCO	8	6	0.00441826	1	0.000910747	4.85125	0.685854
C=CCCC(=O)CC=C	8	6	0.00441826	1	0.000910747	4.85125	0.685854
CC(C)=CCCCC=O	8	6	0.00441826	1	0.000910747	4.85125	0.685854
C#CCCCCC	6	6	0.00441826	1	0.000910747	4.85125	0.685854
CCN(CC)CCOC	8	6	0.00441826	1	0.000910747	4.85125	0.685854
CCCN(C)CCO	7	6	0.00441826	1	0.000910747	4.85125	0.685854
CCCN(CC)CCO	8	6	0.00441826	1	0.000910747	4.85125	0.685854
CCN(C=O)CC=O	7	6	0.00441826	1	0.000910747	4.85125	0.685854
CCN(CC)C(C)C	7	6	0.00441826	1	0.000910747	4.85125	0.685854
CCN(C=O)C(C)C	7	6	0.00441826	1	0.000910747	4.85125	0.685854
CCN(CC)[C@@H](C)CO	8	6	0.00441826	1	0.000910747	4.85125	0.685854
CCN(CC)CC(=O)O	8	6	0.00441826	1	0.000910747	4.85125	0.685854
CCN(C=O)[C@@H](C)CO	8	6	0.00441826	1	0.000910747	4.85125	0.685854
CCN(C=O)CC(=O)O	8	6	0.00441826	1	0.000910747	4.85125	0.685854
CCN(CC=O)C(C)=O	8	6	0.00441826	1	0.000910747	4.85125	0.685854
CCN(CC)[C@@H](C)C=O	8	6	0.00441826	1	0.000910747	4.85125	0.685854
CCN(C=O)[C@@H](C)C=O	8	6	0.00441826	1	0.000910747	4.85125	0.685854
CCN(C(C)=O)C(C)C	8	6	0.00441826	1	0.000910747	4.85125	0.685854
C=C(CO)CNC(N)=O	8	53	0.039028	9	0.00819672	4.76141	0.677736
CCCCC=CCO	7	29	0.0213549	5	0.00455373	4.68954	0.671131
C=CCCC(=C)CCC	8	23	0.0169367	4	0.00364299	4.64912	0.66737
C=C(C)CN	4	74	0.0544919	13	0.0118397	4.60247	0.662991
CCCCN(C)O	6	34	0.0250368	6	0.00546448	4.58174	0.66103
O=C(O)CO	4	17	0.0125184	3	0.00273224	4.58174	0.66103
C=CC=C(C)C	5	28	0.0206186	5	0.00455373	4.52784	0.655891
C=C(O)C=CC	5	28	0.0206186	5	0.00455373	4.52784	0.655891
C=CC=C(C)CC	6	28	0.0206186	5	0.00455373	4.52784	0.655891
C=C(O)C=CCC	6	28	0.0206186	5	0.00455373	4.52784	0.655891
CC=CC=C(C)C	6	28	0.0206186	5	0.00455373	4.52784	0.655891
CC=CC(O)=CC	6	28	0.0206186	5	0.00455373	4.52784	0.655891
C1=CCCC=C1	6	28	0.0206186	5	0.00455373	4.52784	0.655891
C=CC=C(CC)CC	7	28	0.0206186	5	0.00455373	4.52784	0.655891
CC=CC=C(C)CC	7	28	0.0206186	5	0.00455373	4.52784	0.655891
CC=CC(O)=CC=O	7	28	0.0206186	5	0.00455373	4.52784	0.655891
CCCCN(O)C=O	7	28	0.0206186	5	0.00455373	4.52784	0.655891
OCC(F)F	4	39	0.0287187	7	0.00637523	4.50473	0.653669
CCC(F)F	4	39	0.0287187	7	0.00637523	4.50473	0.653669
OCC(F)(F)F	5	39	0.0287187	7	0.00637523	4.50473	0.653669
CCC(F)(F)F	5	39	0.0287187	7	0.00637523	4.50473	0.653669
CCCN(C)O	5	139	0.102356	25	0.0227687	4.49549	0.652777
C=C(O)C=CCCC	7	22	0.0162003	4	0.00364299	4.44698	0.648065
CC=C(O)C=CCCC	8	22	0.0162003	4	0.00364299	4.44698	0.648065
CCCNCCO	6	11	0.00810015	2	0.00182149	4.44698	0.648065
CCC(C=O)CCO	7	11	0.00810015	2	0.00182149	4.44698	0.648065
CCCN(O)CC	6	11	0.00810015	2	0.00182149	4.44698	0.648065
CC(=O)N(C)O	5	49	0.0360825	9	0.00819672	4.40206	0.643656
C=C(O)CO	4	27	0.0198822	5	0.00455373	4.36613	0.640096
CC=C(O)CO	5	27	0.0198822	5	0.00455373	4.36613	0.640096
O=CC=CCO	5	27	0.0198822	5	0.00455373	4.36613	0.640096
CCC(C)=CCO	6	27	0.0198822	5	0.00455373	4.36613	0.640096
CCC=C(O)CO	6	27	0.0198822	5	0.00455373	4.36613	0.640096
CC(C)=C(O)CO	6	27	0.0198822	5	0.00455373	4.36613	0.640096
CC(=O)C=CCO	6	27	0.0198822	5	0.00455373	4.36613	0.640096
O=CCC=CCO	6	27	0.0198822	5	0.00455373	4.36613	0.640096
C=CC=CCC=O	6	27	0.0198822	5	0.00455373	4.36613	0.640096
C=CCCC=CO	6	27	0.0198822	5	0.00455373	4.36613	0.640096
C=CCC(=O)C=C	6	27	0.0198822	5	0.00455373	4.36613	0.640096
C=CCC(=O)CCC	7	27	0.0198822	5	0.00455373	4.36613	0.640096
CCC(C)=C(O)CO	7	27	0.0198822	5	0.00455373	4.36613	0.640096
CC=CC=CCC=O	7	27	0.0198822	5	0.00455373	4.36613	0.640096
OC1=CCCC=C1	7	27	0.0198822	5	0.00455373	4.36613	0.640096
C=C(O)C=CCC=O	7	27	0.0198822	5	0.00455373	4.36613	0.640096
CCC(=O)C=CCO	7	27	0.0198822	5	0.00455373	4.36613	0.640096
CC(=O)CC=CCO	7	27	0.0198822	5	0.00455373	4.36613	0.640096
O=C1C=CC=CC1	7	27	0.0198822	5	0.00455373	4.36613	0.640096
C=CCC(=O)C=CO	7	27	0.0198822	5	0.00455373	4.36613	0.640096
CC=CCC(=O)CCC	8	27	0.0198822	5	0.00455373	4.36613	0.640096
CCC=CC=CCC=O	8	27	0.0198822	5	0.00455373	4.36613	0.640096
O=C1C=C(O)C=CC1	8	27	0.0198822	5	0.00455373	4.36613	0.640096
COCOC	4	43	0.0316642	8	0.00728597	4.34591	0.638081
CCOCOC	5	43	0.0316642	8	0.00728597	4.34591	0.638081
CCCN(O)C=O	6	122	0.089838	23	0.0209472	4.28879	0.632335
NCCCCO	5	37	0.0272459	7	0.00637523	4.27372	0.630806
CC(C)OCO	5	42	0.0309278	8	0.00728597	4.24485	0.627862
C1COCO1	5	42	0.0309278	8	0.00728597	4.24485	0.627862
CC(O)CCCO	6	21	0.0154639	4	0.00364299	4.24485	0.627862
C1CCCOCC1	7	21	0.0154639	4	0.00364299	4.24485	0.627862
C=CCNCNC	6	21	0.0154639	4	0.00364299	4.24485	0.627862
C=CCNC(=O)NC	7	21	0.0154639	4	0.00364299	4.24485	0.627862
C=CC(O)=CCCC	7	21	0.0154639	4	0.00364299	4.24485	0.627862
CCCCC(C)=CCO	8	21	0.0154639	4	0.00364299	4.24485	0.627862
C=CC(O)=CCCCC	8	21	0.0154639	4	0.00364299	4.24485	0.627862
C=CCC(=O)CCCC	8	21	0.0154639	4	0.00364299	4.24485	0.627862
CCCC(C=O)=CCO	8	21	0.0154639	4	0.00364299	4.24485	0.627862
C=CC=C(C=O)CCC	8	21	0.0154639	4	0.00364299	4.24485	0.627862
C=CC(O)=C(C)CCC	8	21	0.0154639	4	0.00364299	4.24485	0.627862
CC=CC(O)=CCCC	8	21	0.0154639	4	0.00364299	4.24485	0.627862
COCCO	4	88	0.0648012	17	0.0154827	4.18539	0.621736
CCCN(O)CN	6	108	0.0795287	21	0.0191257	4.15822	0.618907
CCCN(O)C(N)=O	7	106	0.078056	21	0.0191257	4.08121	0.610789
CCC=CCO	5	30	0.0220913	6	0.00546448	4.04271	0.606673
CCCC(O)CCO	7	25	0.0184094	5	0.00455373	4.04271	0.606673
Cc1ccoc1C	7	20	0.0147275	4	0.00364299	4.04271	0.606673
CCCCOCCO	7	20	0.0147275	4	0.00364299	4.04271	0.606673
Oc1cccc(S)c1	8	15	0.0110457	3	0.00273224	4.04271	0.606673
C#CCNC	4	15	0.0110457	3	0.00273224	4.04271	0.606673
C#CCNO	4	15	0.0110457	3	0.00273224	4.04271	0.606673
C#CCNC=O	5	15	0.0110457	3	0.00273224	4.04271	0.606673
C#CCN(C)O	5	15	0.0110457	3	0.00273224	4.04271	0.606673
C#CCN(O)C=O	6	15	0.0110457	3	0.00273224	4.04271	0.606673
Nc1ccc(S)cc1	8	10	0.00736377	2	0.00182149	4.04271	0.606673
Oc1ccccc1S	8	10	0.00736377	2	0.00182149	4.04271	0.606673
CC[C@H](N)C=O	5	10	0.00736377	2	0.00182149	4.04271	0.606673
CC[C@@H](C=O)NC	6	10	0.00736377	2	0.00182149	4.04271	0.606673
CC[C@H](N)C(=O)O	6	10	0.00736377	2	0.00182149	4.04271	0.606673
CCC[C@H](N)C=O	6	10	0.00736377	2	0.00182149	4.04271	0.606673
CC[C@@H](C)NCC=O	7	10	0.00736377	2	0.00182149	4.04271	0.606673
CCN[C@@H](CC)CO	7	10	0.00736377	2	0.00182149	4.04271	0.606673
CCN[C@H](C=O)CC	7	10	0.00736377	2	0.00182149	4.04271	0.606673
CCC[C@@H](C)NCC	7	10	0.00736377	2	0.00182149	4.04271	0.606673
CC[C@@H](C=O)NC=O	7	10	0.00736377	2	0.00182149	4.04271	0.606673
CC[C@H](NC)C(=O)O	7	10	0.00736377	2	0.00182149	4.04271	0.606673
CCC[C@@H](C=O)NC	7	10	0.00736377	2	0.00182149	4.04271	0.606673
CCC[C@H](N)C(=O)O	7	10	0.00736377	2	0.00182149	4.04271	0.606673
CC[C@@H](CO)NCC=O	8	10	0.00736377	2	0.00182149	4.04271	0.606673
CC[C@@H](C=O)NCC=O	8	10	0.00736377	2	0.00182149	4.04271	0.606673
CCC[C@@H](C)NCC=O	8	10	0.00736377	2	0.00182149	4.04271	0.606673
CC[C@@H](C)NC(=O)C=O	8	10	0.00736377	2	0.00182149	4.04271	0.606673
CCN[C@@H](CC)C(=O)O	8	10	0.00736377	2	0.00182149	4.04271	0.606673
CCC[C@@H](CO)NCC	8	10	0.00736377	2	0.00182149	4.04271	0.606673
CC[C@@H](CO)NC(C)=O	8	10	0.00736377	2	0.00182149	4.04271	0.606673
CCC[C@@H](C=O)NCC	8	10	0.00736377	2	0.00182149	4.04271	0.606673
CC[C@@H](C=O)NC(C)=O	8	10	0.00736377	2	0.00182149	4.04271	0.606673
CCC[C@@H](C)NC(C)=O	8	10	0.00736377	2	0.00182149	4.04271	0.606673
CC[C@H](NC=O)C(=O)O	8	10	0.00736377	2	0.00182149	4.04271	0.606673
CCC[C@@H](C=O)NC=O	8	10	0.00736377	2	0.00182149	4.04271	0.606673
CCC[C@H](NC)C(=O)O	8	10	0.00736377	2	0.00182149	4.04271	0.606673
CCCc1nnn[nH]1	8	5	0.00368189	1	0.000910747	4.04271	0.606673
Cc1ccccc1F	8	5	0.00368189	1	0.000910747	4.04271	0.606673
CCn1cc(C)nn1	8	5	0.00368189	1	0.000910747	4.04271	0.606673
CCC/C(C)=N/O	6	5	0.00368189	1	0.000910747	4.04271	0.606673
CCCCCCC(N)=O	8	5	0.00368189	1	0.000910747	4.04271	0.606673
C=NN(C)C	4	5	0.00368189	1	0.000910747	4.04271	0.606673
CN(N)C=O	4	5	0.00368189	1	0.000910747	4.04271	0.606673
CC=NN(C)C	5	5	0.00368189	1	0.000910747	4.04271	0.606673
C=NN(C)CC	5	5	0.00368189	1	0.000910747	4.04271	0.606673
C=NN(C)C=O	5	5	0.00368189	1	0.000910747	4.04271	0.606673
C=NNCCO	5	5	0.00368189	1	0.000910747	4.04271	0.606673
CCC=NNC	5	5	0.00368189	1	0.000910747	4.04271	0.606673
CNCCC=N	5	5	0.00368189	1	0.000910747	4.04271	0.606673
CC(=O)N(C)N	5	5	0.00368189	1	0.000910747	4.04271	0.606673
CCN(N)C=O	5	5	0.00368189	1	0.000910747	4.04271	0.606673
CN(N)CCO	5	5	0.00368189	1	0.000910747	4.04271	0.606673
CNCCC(C)=N	6	5	0.00368189	1	0.000910747	4.04271	0.606673
CCC(C)=NNC	6	5	0.00368189	1	0.000910747	4.04271	0.606673
CC(C)=NN(C)C	6	5	0.00368189	1	0.000910747	4.04271	0.606673
CCNN=C(C)C	6	5	0.00368189	1	0.000910747	4.04271	0.606673
CC=NN(C)CC	6	5	0.00368189	1	0.000910747	4.04271	0.606673
CC=NN(C)C=O	6	5	0.00368189	1	0.000910747	4.04271	0.606673
CC=NNCCO	6	5	0.00368189	1	0.000910747	4.04271	0.606673
CN1CCC=N1	6	5	0.00368189	1	0.000910747	4.04271	0.606673
C=NN(C)C(C)=O	6	5	0.00368189	1	0.000910747	4.04271	0.606673
C=NN(CC)CC	6	5	0.00368189	1	0.000910747	4.04271	0.606673
C=NN(C=O)CC	6	5	0.00368189	1	0.000910747	4.04271	0.606673
C=NN(C)CCO	6	5	0.00368189	1	0.000910747	4.04271	0.606673
CCC=NNCC	6	5	0.00368189	1	0.000910747	4.04271	0.606673
CNN=CCC=O	6	5	0.00368189	1	0.000910747	4.04271	0.606673
CNC(=O)CC=N	6	5	0.00368189	1	0.000910747	4.04271	0.606673
CCNCCC=N	6	5	0.00368189	1	0.000910747	4.04271	0.606673
CCC(=O)N(C)N	6	5	0.00368189	1	0.000910747	4.04271	0.606673
CCN(N)C(C)=O	6	5	0.00368189	1	0.000910747	4.04271	0.606673
CCN(N)CCO	6	5	0.00368189	1	0.000910747	4.04271	0.606673
NN(C=O)CCO	6	5	0.00368189	1	0.000910747	4.04271	0.606673
CCCC(=O)N(C)N	7	5	0.00368189	1	0.000910747	4.04271	0.606673
CNC(=O)CC(C)=N	7	5	0.00368189	1	0.000910747	4.04271	0.606673
CNN=C(C)CC=O	7	5	0.00368189	1	0.000910747	4.04271	0.606673
CCNCCC(C)=N	7	5	0.00368189	1	0.000910747	4.04271	0.606673
CC1=NN(C)CC1	7	5	0.00368189	1	0.000910747	4.04271	0.606673
CCNN=C(C)CC	7	5	0.00368189	1	0.000910747	4.04271	0.606673
CC(C)=NN(C)C=O	7	5	0.00368189	1	0.000910747	4.04271	0.606673
CCN(C)N=C(C)C	7	5	0.00368189	1	0.000910747	4.04271	0.606673
CC(C)=NNCCO	7	5	0.00368189	1	0.000910747	4.04271	0.606673
CC=NN(C)C(C)=O	7	5	0.00368189	1	0.000910747	4.04271	0.606673
CC=NN(CC)CC	7	5	0.00368189	1	0.000910747	4.04271	0.606673
CC=NN(C=O)CC	7	5	0.00368189	1	0.000910747	4.04271	0.606673
CC=NN(C)CCO	7	5	0.00368189	1	0.000910747	4.04271	0.606673
CN1N=CCC1=O	7	5	0.00368189	1	0.000910747	4.04271	0.606673
CCN1CCC=N1	7	5	0.00368189	1	0.000910747	4.04271	0.606673
C=NN(CC)C(C)=O	7	5	0.00368189	1	0.000910747	4.04271	0.606673
C=NN(CC)CCO	7	5	0.00368189	1	0.000910747	4.04271	0.606673
C=NN(C=O)CCO	7	5	0.00368189	1	0.000910747	4.04271	0.606673
CCC=NNCCO	7	5	0.00368189	1	0.000910747	4.04271	0.606673
CCNN=CCC=O	7	5	0.00368189	1	0.000910747	4.04271	0.606673
CCNC(=O)CC=N	7	5	0.00368189	1	0.000910747	4.04271	0.606673
N=CCCNCCO	7	5	0.00368189	1	0.000910747	4.04271	0.606673
CCC(=O)N(N)CC	7	5	0.00368189	1	0.000910747	4.04271	0.606673
CCCN(N)CCO	7	5	0.00368189	1	0.000910747	4.04271	0.606673
CC(=O)N(N)CCO	7	5	0.00368189	1	0.000910747	4.04271	0.606673
CCC(=O)NCCO	7	5	0.00368189	1	0.000910747	4.04271	0.606673
CCCC(=O)NCCO	8	5	0.00368189	1	0.000910747	4.04271	0.606673
CCCC(=O)N(N)CC	8	5	0.00368189	1	0.000910747	4.04271	0.606673
CCNC(=O)CC(C)=N	8	5	0.00368189	1	0.000910747	4.04271	0.606673
CC1=NN(C)C(=O)C1	8	5	0.00368189	1	0.000910747	4.04271	0.606673
CCNN=C(C)CC=O	8	5	0.00368189	1	0.000910747	4.04271	0.606673
CCCCN(N)CCO	8	5	0.00368189	1	0.000910747	4.04271	0.606673
CC(=N)CCNCCO	8	5	0.00368189	1	0.000910747	4.04271	0.606673
CCN1CCC(C)=N1	8	5	0.00368189	1	0.000910747	4.04271	0.606673
CCC(C)=NNCCO	8	5	0.00368189	1	0.000910747	4.04271	0.606673
CCN(C=O)N=C(C)C	8	5	0.00368189	1	0.000910747	4.04271	0.606673
CC(C)=NN(C)CCO	8	5	0.00368189	1	0.000910747	4.04271	0.606673
CC=NN(CC)C(C)=O	8	5	0.00368189	1	0.000910747	4.04271	0.606673
CC=NN(CC)CCO	8	5	0.00368189	1	0.000910747	4.04271	0.606673
CC=NN(C=O)CCO	8	5	0.00368189	1	0.000910747	4.04271	0.606673
CCN1N=CCC1=O	8	5	0.00368189	1	0.000910747	4.04271	0.606673
OCCN1CCC=N1	8	5	0.00368189	1	0.000910747	4.04271	0.606673
C=NN(CCO)C(C)=O	8	5	0.00368189	1	0.000910747	4.04271	0.606673
O=CCC=NNCCO	8	5	0.00368189	1	0.000910747	4.04271	0.606673
N=CCC(=O)NCCO	8	5	0.00368189	1	0.000910747	4.04271	0.606673
CCC(=O)N(N)CCO	8	5	0.00368189	1	0.000910747	4.04271	0.606673
C[C@@H](N)CCCO	6	5	0.00368189	1	0.000910747	4.04271	0.606673
C[C@@H](N)CCC=O	6	5	0.00368189	1	0.000910747	4.04271	0.606673
CN[C@H](C)CCCO	7	5	0.00368189	1	0.000910747	4.04271	0.606673
CN[C@H](C)CCC=O	7	5	0.00368189	1	0.000910747	4.04271	0.606673
N[C@H](CO)CCCO	7	5	0.00368189	1	0.000910747	4.04271	0.606673
N[C@H](CO)CCC=O	7	5	0.00368189	1	0.000910747	4.04271	0.606673
N[C@H](C=O)CCCO	7	5	0.00368189	1	0.000910747	4.04271	0.606673
N[C@H](C=O)CCC=O	7	5	0.00368189	1	0.000910747	4.04271	0.606673
C[C@@H](N)CCC(=O)O	7	5	0.00368189	1	0.000910747	4.04271	0.606673
O=CCNCCCCO	8	5	0.00368189	1	0.000910747	4.04271	0.606673
O=CCCCNCC=O	8	5	0.00368189	1	0.000910747	4.04271	0.606673
CCN[C@H](C)CCCO	8	5	0.00368189	1	0.000910747	4.04271	0.606673
CCN[C@H](C)CCC=O	8	5	0.00368189	1	0.000910747	4.04271	0.606673
C[C@H](CCCO)NC=O	8	5	0.00368189	1	0.000910747	4.04271	0.606673
C[C@H](CCC=O)NC=O	8	5	0.00368189	1	0.000910747	4.04271	0.606673
CN[C@H](CO)CCCO	8	5	0.00368189	1	0.000910747	4.04271	0.606673
CN[C@H](CO)CCC=O	8	5	0.00368189	1	0.000910747	4.04271	0.606673
CN[C@H](C=O)CCCO	8	5	0.00368189	1	0.000910747	4.04271	0.606673
CN[C@H](C=O)CCC=O	8	5	0.00368189	1	0.000910747	4.04271	0.606673
CN[C@H](C)CCC(=O)O	8	5	0.00368189	1	0.000910747	4.04271	0.606673
N[C@@H](CCCO)C(=O)O	8	5	0.00368189	1	0.000910747	4.04271	0.606673
N[C@@H](CCC=O)C(=O)O	8	5	0.00368189	1	0.000910747	4.04271	0.606673
N[C@H](CO)CCC(=O)O	8	5	0.00368189	1	0.000910747	4.04271	0.606673
N[C@H](C=O)CCC(=O)O	8	5	0.00368189	1	0.000910747	4.04271	0.606673
O=C(O)CCCC(=O)O	8	5	0.00368189	1	0.000910747	4.04271	0.606673
COC(=O)C(C)O	6	5	0.00368189	1	0.000910747	4.04271	0.606673
CCC(O)C(=O)OC	7	5	0.00368189	1	0.000910747	4.04271	0.606673
CC[C@@H](C)N(C)C	6	5	0.00368189	1	0.000910747	4.04271	0.606673
C[C@@H]1CCCN1	6	5	0.00368189	1	0.000910747	4.04271	0.606673
CC[C@@H](CO)N(C)C	7	5	0.00368189	1	0.000910747	4.04271	0.606673
OC[C@@H]1CCCN1	7	5	0.00368189	1	0.000910747	4.04271	0.606673
CCCNCC(=O)O	7	5	0.00368189	1	0.000910747	4.04271	0.606673
CN(CC=O)CC=O	7	5	0.00368189	1	0.000910747	4.04271	0.606673
CC[C@@H](C=O)N(C)C	7	5	0.00368189	1	0.000910747	4.04271	0.606673
O=C[C@@H]1CCCN1	7	5	0.00368189	1	0.000910747	4.04271	0.606673
CC(C)N(C)CC=O	7	5	0.00368189	1	0.000910747	4.04271	0.606673
CC[C@@H](C)N(C)CC	7	5	0.00368189	1	0.000910747	4.04271	0.606673
CC[C@@H](C)N(C)C=O	7	5	0.00368189	1	0.000910747	4.04271	0.606673
C[C@@H]1CCCN1C	7	5	0.00368189	1	0.000910747	4.04271	0.606673
C[C@@H](CO)N(C)CC=O	8	5	0.00368189	1	0.000910747	4.04271	0.606673
CN(CC=O)CC(=O)O	8	5	0.00368189	1	0.000910747	4.04271	0.606673
CC[C@@H](CO)N(C)CC	8	5	0.00368189	1	0.000910747	4.04271	0.606673
CCCN(C=O)CCO	8	5	0.00368189	1	0.000910747	4.04271	0.606673
CC[C@@H](CO)N(C)C=O	8	5	0.00368189	1	0.000910747	4.04271	0.606673
CN1CCC[C@H]1CO	8	5	0.00368189	1	0.000910747	4.04271	0.606673
CCCN(C)CC(=O)O	8	5	0.00368189	1	0.000910747	4.04271	0.606673
CC[C@@H](C(=O)O)N(C)C	8	5	0.00368189	1	0.000910747	4.04271	0.606673
O=C(O)[C@@H]1CCCN1	8	5	0.00368189	1	0.000910747	4.04271	0.606673
CN(CC=O)C(=O)C=O	8	5	0.00368189	1	0.000910747	4.04271	0.606673
CCN(CC=O)CC=O	8	5	0.00368189	1	0.000910747	4.04271	0.606673
C[C@@H](C=O)N(C)CC=O	8	5	0.00368189	1	0.000910747	4.04271	0.606673
CCCN(CC)CC=O	8	5	0.00368189	1	0.000910747	4.04271	0.606673
CC[C@@H](C=O)N(C)CC	8	5	0.00368189	1	0.000910747	4.04271	0.606673
CCCN(C=O)CC=O	8	5	0.00368189	1	0.000910747	4.04271	0.606673
CC[C@@H](C=O)N(C)C=O	8	5	0.00368189	1	0.000910747	4.04271	0.606673
CN1CCC[C@H]1C=O	8	5	0.00368189	1	0.000910747	4.04271	0.606673
CC(C)N(C)C(=O)C=O	8	5	0.00368189	1	0.000910747	4.04271	0.606673
CCN(CC=O)C(C)C	8	5	0.00368189	1	0.000910747	4.04271	0.606673
CC[C@@H](C)N(C)CC=O	8	5	0.00368189	1	0.000910747	4.04271	0.606673
CC[C@@H](C)N(C)C(C)=O	8	5	0.00368189	1	0.000910747	4.04271	0.606673
CCN1CCC[C@H]1C	8	5	0.00368189	1	0.000910747	4.04271	0.606673
C[C@@H]1CCCN1C=O	8	5	0.00368189	1	0.000910747	4.04271	0.606673
CCCCCNCC=O	8	5	0.00368189	1	0.000910747	4.04271	0.606673
CCCCCN(O)C=O	8	5	0.00368189	1	0.000910747	4.04271	0.606673
CC(=O)NO	4	49	0.0360825	10	0.00910747	3.96186	0.597899
CCCOCO	5	44	0.0324006	9	0.00819672	3.95287	0.596913
COCCOC	5	34	0.0250368	7	0.00637523	3.9272	0.594083
CCCCNO	5	34	0.0250368	7	0.00637523	3.9272	0.594083
CCCC=CCO	6	29	0.0213549	6	0.00546448	3.90795	0.591949
OCCCNO	5	80	0.0589102	17	0.0154827	3.8049	0.580344
CN(O)CCCO	6	80	0.0589102	17	0.0154827	3.8049	0.580344
NCNCCCO	6	89	0.0655376	19	0.0173042	3.78738	0.578339
O=CNCCCO	6	89	0.0655376	19	0.0173042	3.78738	0.578339
Cc1cn(C)nn1	7	28	0.0206186	6	0.00546448	3.7732	0.576709
CC=CC=CC=O	6	28	0.0206186	6	0.00546448	3.7732	0.576709
CCC=CC=CC=O	7	28	0.0206186	6	0.00546448	3.7732	0.576709
CC=CC=CC(C)=O	7	28	0.0206186	6	0.00546448	3.7732	0.576709
CCC=CC=CC(C)=O	8	28	0.0206186	6	0.00546448	3.7732	0.576709
C#CCNCN	5	14	0.0103093	3	0.00273224	3.7732	0.576709
C#CCNC(N)=O	6	14	0.0103093	3	0.00273224	3.7732	0.576709
C#CCN(O)CN	6	14	0.0103093	3	0.00273224	3.7732	0.576709
C#CCN(O)C(N)=O	7	14	0.0103093	3	0.00273224	3.7732	0.576709
CNC(=O)O	4	14	0.0103093	3	0.00273224	3.7732	0.576709
CCCCF	4	23	0.0169367	5	0.00455373	3.71929	0.57046
CCCC(F)F	5	23	0.0169367	5	0.00455373	3.71929	0.57046
CCCC(F)(F)F	6	23	0.0169367	5	0.00455373	3.71929	0.57046
CC(C)OCCO	6	23	0.0169367	5	0.00455373	3.71929	0.57046
CC(CO)OC(C)C	7	23	0.0169367	5	0.00455373	3.71929	0.57046
NC(=O)NCCCO	7	87	0.0640648	19	0.0173042	3.70227	0.568468
CCCNCN	5	127	0.0935199	28	0.0255009	3.66732	0.564348
OCc1cncs1	7	9	0.00662739	2	0.00182149	3.63844	0.560915
COCc1cncs1	8	9	0.00662739	2	0.00182149	3.63844	0.560915
CC(O)c1cncs1	8	9	0.00662739	2	0.00182149	3.63844	0.560915
C=Cc1cccs1	7	9	0.00662739	2	0.00182149	3.63844	0.560915
C1CCCCCCC1	8	9	0.00662739	2	0.00182149	3.63844	0.560915
CCCC(=O)NCC	7	9	0.00662739	2	0.00182149	3.63844	0.560915
NCCCCCO	6	9	0.00662739	2	0.00182149	3.63844	0.560915
CNCCCCCO	7	9	0.00662739	2	0.00182149	3.63844	0.560915
CCNCCCCCO	8	9	0.00662739	2	0.00182149	3.63844	0.560915
CCCNC(N)=O	6	125	0.0920471	28	0.0255009	3.60956	0.557455
CCOCO	4	44	0.0324006	10	0.00910747	3.55758	0.551155
CC(C)(O)O	4	22	0.0162003	5	0.00455373	3.55758	0.551155
COC(C)(C)O	5	22	0.0162003	5	0.00455373	3.55758	0.551155
CCOC(C)(C)O	6	22	0.0162003	5	0.00455373	3.55758	0.551155
COC(C)(C)OC	6	22	0.0162003	5	0.00455373	3.55758	0.551155
CCOC(C)(C)OC	7	22	0.0162003	5	0.00455373	3.55758	0.551155
CC(C)OC(C)(C)O	7	22	0.0162003	5	0.00455373	3.55758	0.551155
CC(O)COC(C)C	7	22	0.0162003	5	0.00455373	3.55758	0.551155
CCCOC(C)(C)O	7	22	0.0162003	5	0.00455373	3.55758	0.551155
CC1(C)OCCO1	7	22	0.0162003	5	0.00455373	3.55758	0.551155
CC1COC(C)(C)O1	8	22	0.0162003	5	0.00455373	3.55758	0.551155
C=CC=C(C)CCC	7	22	0.0162003	5	0.00455373	3.55758	0.551155
C=CC=C(C)CCCC	8	22	0.0162003	5	0.00455373	3.55758	0.551155
C=CC=C(CC)CCC	8	22	0.0162003	5	0.00455373	3.55758	0.551155
CC=CC=C(C)CCC	8	22	0.0162003	5	0.00455373	3.55758	0.551155
CCCC=CC=CC=O	8	22	0.0162003	5	0.00455373	3.55758	0.551155
CCOCCO	5	52	0.0382916	12	0.010929	3.50368	0.544525
CC(F)(F)F	4	39	0.0287187	9	0.00819672	3.50368	0.544525
C=CC(=C)O	4	30	0.0220913	7	0.00637523	3.46518	0.539726
C=CC(O)=CC	5	30	0.0220913	7	0.00637523	3.46518	0.539726
C=CC(O)=CCC	6	30	0.0220913	7	0.00637523	3.46518	0.539726
C=CC(O)=CC=O	6	30	0.0220913	7	0.00637523	3.46518	0.539726
C=CC(O)=CC(C)=O	7	30	0.0220913	7	0.00637523	3.46518	0.539726
CNCCCCO	6	38	0.0279823	9	0.00819672	3.41384	0.533244
Sn1cccc1	6	21	0.0154639	5	0.00455373	3.39588	0.530952
Cc1ccn(S)c1	7	21	0.0154639	5	0.00455373	3.39588	0.530952
O=[SH]n1cccc1	7	21	0.0154639	5	0.00455373	3.39588	0.530952
CCc1ccn(S)c1	8	21	0.0154639	5	0.00455373	3.39588	0.530952
O=Cc1ccn(S)c1	8	21	0.0154639	5	0.00455373	3.39588	0.530952
Cc1ccn([SH]=O)c1	8	21	0.0154639	5	0.00455373	3.39588	0.530952
O=[SH](=O)n1cccc1	8	21	0.0154639	5	0.00455373	3.39588	0.530952
OCCCCCCO	7	21	0.0154639	5	0.00455373	3.39588	0.530952
NCN(O)CCCO	7	71	0.0522828	17	0.0154827	3.37685	0.528512
O=CN(O)CCCO	7	71	0.0522828	17	0.0154827	3.37685	0.528512
CCCCCC=COC	8	45	0.033137	11	0.0100182	3.30767	0.519522
NC(=O)N(O)CCCO	8	69	0.05081	17	0.0154827	3.28173	0.516103
C=C(C)CO	4	84	0.0618557	21	0.0191257	3.23417	0.509763
CC1CCOCC1	7	16	0.011782	4	0.00364299	3.23417	0.509763
NC(=O)c1cccs1	8	12	0.00883652	3	0.00273224	3.23417	0.509763
CCC(C)=N	4	12	0.00883652	3	0.00273224	3.23417	0.509763
COC(N)=O	4	12	0.00883652	3	0.00273224	3.23417	0.509763
Sc1nccs1	6	8	0.00589102	2	0.00182149	3.23417	0.509763
CCOCN	4	8	0.00589102	2	0.00182149	3.23417	0.509763
CCOC(N)=O	5	8	0.00589102	2	0.00182149	3.23417	0.509763
COC(=O)CO	5	8	0.00589102	2	0.00182149	3.23417	0.509763
C#Cc1cccs1	7	4	0.00294551	1	0.000910747	3.23417	0.509763
CC#Cc1cccs1	8	4	0.00294551	1	0.000910747	3.23417	0.509763
C1CCCCCC1	7	4	0.00294551	1	0.000910747	3.23417	0.509763
CCC(O)CN	5	4	0.00294551	1	0.000910747	3.23417	0.509763
CN(C)CO	4	4	0.00294551	1	0.000910747	3.23417	0.509763
CC(C)OCN	5	4	0.00294551	1	0.000910747	3.23417	0.509763
CCN(C)CO	5	4	0.00294551	1	0.000910747	3.23417	0.509763
CN(C)C(=O)O	5	4	0.00294551	1	0.000910747	3.23417	0.509763
CC(C)OC(N)=O	6	4	0.00294551	1	0.000910747	3.23417	0.509763
CCN(C)C(=O)O	6	4	0.00294551	1	0.000910747	3.23417	0.509763
CCC1CCOCC1	8	4	0.00294551	1	0.000910747	3.23417	0.509763
CCC#CCC	5	4	0.00294551	1	0.000910747	3.23417	0.509763
CCC#CCOC	6	4	0.00294551	1	0.000910747	3.23417	0.509763
CCC#CCCC	6	4	0.00294551	1	0.000910747	3.23417	0.509763
CCC#CCCCC	7	4	0.00294551	1	0.000910747	3.23417	0.509763
CC#CCCCCC	7	4	0.00294551	1	0.000910747	3.23417	0.509763
CCC#CCCCCC	8	4	0.00294551	1	0.000910747	3.23417	0.509763
CCCCN(O)CC	7	4	0.00294551	1	0.000910747	3.23417	0.509763
C=C/C=C/CN	5	4	0.00294551	1	0.000910747	3.23417	0.509763
C=C/C=C(/C)S	5	4	0.00294551	1	0.000910747	3.23417	0.509763
C=C/C=C/C(N)=O	6	4	0.00294551	1	0.000910747	3.23417	0.509763
C=C/C=C(\S)C=O	6	4	0.00294551	1	0.000910747	3.23417	0.509763
C=C/C=C(\S)CN	6	4	0.00294551	1	0.000910747	3.23417	0.509763
C=C/C=C(/C)SC	6	4	0.00294551	1	0.000910747	3.23417	0.509763
C=C/C=C\SC=N	6	4	0.00294551	1	0.000910747	3.23417	0.509763
C=C/C=C(\S)C(N)=O	7	4	0.00294551	1	0.000910747	3.23417	0.509763
C=C/C=C(/C=O)SC	7	4	0.00294551	1	0.000910747	3.23417	0.509763
C=C/C=C(/CN)SC	7	4	0.00294551	1	0.000910747	3.23417	0.509763
C=C/C=C(/C)SC=N	7	4	0.00294551	1	0.000910747	3.23417	0.509763
C=C/C=C(\SC)C(N)=O	8	4	0.00294551	1	0.000910747	3.23417	0.509763
C=C/C=C(/C=O)SC=N	8	4	0.00294551	1	0.000910747	3.23417	0.509763
CCCCCCNO	7	4	0.00294551	1	0.000910747	3.23417	0.509763
CNC(=O)CO	5	20	0.0147275	5	0.00455373	3.23417	0.509763
C=CCNC	4	104	0.0765832	27	0.0245902	3.11438	0.493372
CCCC(CC)CO	7	68	0.0500736	18	0.0163934	3.05449	0.484939
C=CC=CC=O	5	34	0.0250368	9	0.00819672	3.05449	0.484939
C=CC=CC(C)=O	6	30	0.0220913	8	0.00728597	3.03203	0.481734
Sc1cccs1	6	15	0.0110457	4	0.00364299	3.03203	0.481734
Cc1csc(S)c1	7	15	0.0110457	4	0.00364299	3.03203	0.481734
OCc1ccsc1	7	15	0.0110457	4	0.00364299	3.03203	0.481734
OCc1csc(S)c1	8	15	0.0110457	4	0.00364299	3.03203	0.481734
CCc1csc(S)c1	8	15	0.0110457	4	0.00364299	3.03203	0.481734
COCc1ccsc1	8	15	0.0110457	4	0.00364299	3.03203	0.481734
CC(O)c1ccsc1	8	15	0.0110457	4	0.00364299	3.03203	0.481734
CC(C)c1ccsc1	8	15	0.0110457	4	0.00364299	3.03203	0.481734
COCCCC=O	6	11	0.00810015	3	0.00273224	2.96465	0.471974
Cc1ccc(F)cc1	8	29	0.0213549	8	0.00728597	2.93096	0.467011
CCCNC=O	5	154	0.113402	43	0.0391621	2.89571	0.461755
CCCCNCN	6	32	0.0235641	9	0.00819672	2.87482	0.45861
CCCCNC(N)=O	7	32	0.0235641	9	0.00819672	2.87482	0.45861
OCCCCCO	6	28	0.0206186	8	0.00728597	2.8299	0.451771
CCCNCNC	6	28	0.0206186	8	0.00728597	2.8299	0.451771
CCCNC(=O)NC	7	28	0.0206186	8	0.00728597	2.8299	0.451771
CC(C)CN(C)O	6	14	0.0103093	4	0.00364299	2.8299	0.451771
CCCn1cccc1	8	7	0.00515464	2	0.00182149	2.8299	0.451771
CCCC(CO)CCC	8	7	0.00515464	2	0.00182149	2.8299	0.451771
CC(C)Cn	4	7	0.00515464	2	0.00182149	2.8299	0.451771
CCCNCNCCC	8	7	0.00515464	2	0.00182149	2.8299	0.451771
CCCCNCNC	7	7	0.00515464	2	0.00182149	2.8299	0.451771
CCCCNC(=O)NC	8	7	0.00515464	2	0.00182149	2.8299	0.451771
COCC(C)OC	6	7	0.00515464	2	0.00182149	2.8299	0.451771
C=CCC(=C)C(=O)CC	8	7	0.00515464	2	0.00182149	2.8299	0.451771
CCCC(=O)NO	6	7	0.00515464	2	0.00182149	2.8299	0.451771
CC(C)N(C)C	5	7	0.00515464	2	0.00182149	2.8299	0.451771
CC(C)N(C)C=O	6	7	0.00515464	2	0.00182149	2.8299	0.451771
Cc1ccccc1S	8	35	0.0257732	10	0.00910747	2.8299	0.451771
Cn1ccccc1=O	8	24	0.017673	7	0.00637523	2.77214	0.442816
COCCCCCO	7	24	0.017673	7	0.00637523	2.77214	0.442816
CCN(C)CCO	6	20	0.0147275	6	0.00546448	2.69514	0.430581
CCCCC=COC	7	45	0.033137	14	0.0127505	2.59888	0.414787
CCCC(C)=COC	7	45	0.033137	14	0.0127505	2.59888	0.414787
CCCCC=C(C)OC	8	45	0.033137	14	0.0127505	2.59888	0.414787
CCCC(=COC)CC	8	45	0.033137	14	0.0127505	2.59888	0.414787
CCCC(C)=C(C)OC	8	45	0.033137	14	0.0127505	2.59888	0.414787
Fc1ccccc1	7	218	0.16053	68	0.0619308	2.59209	0.41365
Cc1cccc(S)c1	8	38	0.0279823	12	0.010929	2.56038	0.408305
Cc1cccc(F)c1	8	101	0.0743741	32	0.0291439	2.55196	0.406874
CCCOCCO	6	22	0.0162003	7	0.00637523	2.54113	0.405027
CCCOCCCO	7	22	0.0162003	7	0.00637523	2.54113	0.405027
Cc1ccoc1	6	25	0.0184094	8	0.00728597	2.52669	0.402553
CCN(O)CNC	6	25	0.0184094	8	0.00728597	2.52669	0.402553
CNCNCCCO	7	25	0.0184094	8	0.00728597	2.52669	0.402553
CCCN(O)CNC	7	25	0.0184094	8	0.00728597	2.52669	0.402553
CCN(O)C(=O)NC	7	25	0.0184094	8	0.00728597	2.52669	0.402553
CNC(=O)NCCCO	8	25	0.0184094	8	0.00728597	2.52669	0.402553
CCCN(O)C(=O)NC	8	25	0.0184094	8	0.00728597	2.52669	0.402553
CNCCO	4	187	0.137703	60	0.0546448	2.51996	0.401393
CCNCNC	5	28	0.0206186	9	0.00819672	2.51546	0.400618
CCNC(=O)NC	6	28	0.0206186	9	0.00819672	2.51546	0.400618
CCOC(C)C	5	65	0.0478645	21	0.0191257	2.50263	0.398397
CCCC=COC	6	45	0.033137	15	0.0136612	2.42563	0.384824
CCCC=C(C)OC	7	45	0.033137	15	0.0136612	2.42563	0.384824
CC1CCCCC1	7	84	0.0618557	28	0.0255009	2.42563	0.384824
CC(C)=CCO	5	27	0.0198822	9	0.00819672	2.42563	0.384824
O=CCNC=O	5	24	0.017673	8	0.00728597	2.42563	0.384824
O=CNCC(=O)O	6	24	0.017673	8	0.00728597	2.42563	0.384824
CCNCCCCO	7	21	0.0154639	7	0.00637523	2.42563	0.384824
OCCc1ccsc1	8	15	0.0110457	5	0.00455373	2.42563	0.384824
CCC(O)C=O	5	12	0.00883652	4	0.00364299	2.42563	0.384824
C=CCNCNCC	7	12	0.00883652	4	0.00364299	2.42563	0.384824
C=CCNC(=O)NCC	8	12	0.00883652	4	0.00364299	2.42563	0.384824
CCCSC	4	9	0.00662739	3	0.00273224	2.42563	0.384824
CCn1cccc1C	8	6	0.00441826	2	0.00182149	2.42563	0.384824
Sc1cccc(Cl)c1	8	6	0.00441826	2	0.00182149	2.42563	0.384824
C=CCNCNCCC	8	6	0.00441826	2	0.00182149	2.42563	0.384824
CCC(COC)OC	7	6	0.00441826	2	0.00182149	2.42563	0.384824
CCCN(O)C(C)=O	7	6	0.00441826	2	0.00182149	2.42563	0.384824
C=CCC=CCO	6	6	0.00441826	2	0.00182149	2.42563	0.384824
CC[C@H](N)COC	6	6	0.00441826	2	0.00182149	2.42563	0.384824
CCC[C@H](N)COC	7	6	0.00441826	2	0.00182149	2.42563	0.384824
CC[C@H](N)C(=O)OC	7	6	0.00441826	2	0.00182149	2.42563	0.384824
CC[C@@H](COC)NC	7	6	0.00441826	2	0.00182149	2.42563	0.384824
CCC[C@H](N)C(=O)OC	8	6	0.00441826	2	0.00182149	2.42563	0.384824
CCC[C@@H](COC)NC	8	6	0.00441826	2	0.00182149	2.42563	0.384824
CC[C@H](NC)C(=O)OC	8	6	0.00441826	2	0.00182149	2.42563	0.384824
CCN[C@@H](CC)COC	8	6	0.00441826	2	0.00182149	2.42563	0.384824
CC[C@@H](COC)NC=O	8	6	0.00441826	2	0.00182149	2.42563	0.384824
CCCc1cccs1	8	3	0.00220913	1	0.000910747	2.42563	0.384824
OCc1cccnc1	8	3	0.00220913	1	0.000910747	2.42563	0.384824
Brc1cccnc1	7	3	0.00220913	1	0.000910747	2.42563	0.384824
Cn1[nH]ccc1=O	7	3	0.00220913	1	0.000910747	2.42563	0.384824
C=Cc1cncs1	7	3	0.00220913	1	0.000910747	2.42563	0.384824
CC=Cc1cncs1	8	3	0.00220913	1	0.000910747	2.42563	0.384824
C=Cc1scnc1O	8	3	0.00220913	1	0.000910747	2.42563	0.384824
CC1CCCCCC1	8	3	0.00220913	1	0.000910747	2.42563	0.384824
N=CCCCO	5	3	0.00220913	1	0.000910747	2.42563	0.384824
OCCC/C=N/O	6	3	0.00220913	1	0.000910747	2.42563	0.384824
CCC(C=O)(CC)CC	8	3	0.00220913	1	0.000910747	2.42563	0.384824
COCCC(C)CO	7	3	0.00220913	1	0.000910747	2.42563	0.384824
CCC(CO)CCO	7	3	0.00220913	1	0.000910747	2.42563	0.384824
OCC1CCOCC1	8	3	0.00220913	1	0.000910747	2.42563	0.384824
CCC(S)CC	5	3	0.00220913	1	0.000910747	2.42563	0.384824
CCSCCCO	6	3	0.00220913	1	0.000910747	2.42563	0.384824
COCCC[C@@H](C)N	7	3	0.00220913	1	0.000910747	2.42563	0.384824
COCCC[C@H](N)CO	8	3	0.00220913	1	0.000910747	2.42563	0.384824
COCCC[C@H](N)C=O	8	3	0.00220913	1	0.000910747	2.42563	0.384824
CN[C@H](C)CCCOC	8	3	0.00220913	1	0.000910747	2.42563	0.384824
COC(=O)CC[C@@H](C)N	8	3	0.00220913	1	0.000910747	2.42563	0.384824
COC[C@@H](N)CCCO	8	3	0.00220913	1	0.000910747	2.42563	0.384824
COC[C@@H](N)CCC=O	8	3	0.00220913	1	0.000910747	2.42563	0.384824
COC[C@H](C)N(C)C	7	3	0.00220913	1	0.000910747	2.42563	0.384824
COC(=O)CN(C)C	7	3	0.00220913	1	0.000910747	2.42563	0.384824
CCCNCCOC	7	3	0.00220913	1	0.000910747	2.42563	0.384824
COCCCCCN	7	3	0.00220913	1	0.000910747	2.42563	0.384824
CCN(C)[C@@H](C)COC	8	3	0.00220913	1	0.000910747	2.42563	0.384824
CCN(C)CC(=O)OC	8	3	0.00220913	1	0.000910747	2.42563	0.384824
CCN(C=O)CCOC	8	3	0.00220913	1	0.000910747	2.42563	0.384824
COC[C@H](C)N(C)C=O	8	3	0.00220913	1	0.000910747	2.42563	0.384824
COC(=O)CN(C)C=O	8	3	0.00220913	1	0.000910747	2.42563	0.384824
CCCN(C)CCOC	8	3	0.00220913	1	0.000910747	2.42563	0.384824
CC[C@@H](COC)N(C)C	8	3	0.00220913	1	0.000910747	2.42563	0.384824
COC(=O)[C@H](C)N(C)C	8	3	0.00220913	1	0.000910747	2.42563	0.384824
COC[C@@H]1CCCN1	8	3	0.00220913	1	0.000910747	2.42563	0.384824
CCCNCC(=O)OC	8	3	0.00220913	1	0.000910747	2.42563	0.384824
CNCCCCCOC	8	3	0.00220913	1	0.000910747	2.42563	0.384824
COC(=O)CCCCN	8	3	0.00220913	1	0.000910747	2.42563	0.384824
C=CCCC(C)O	6	3	0.00220913	1	0.000910747	2.42563	0.384824
C1CCOCC1	6	127	0.0935199	43	0.0391621	2.38802	0.378038
COCCC(C)O	6	111	0.0817378	38	0.0346084	2.36179	0.373242
CCC(CC)CO	6	73	0.0537555	25	0.0227687	2.36094	0.373085
OC1CCOCC1	7	110	0.0810015	38	0.0346084	2.34052	0.369312
CNCN(O)CCCO	8	23	0.0169367	8	0.00728597	2.32456	0.36634
O=c1ccocc1	7	37	0.0272459	13	0.0118397	2.30123	0.361961
CC(O)CCO	5	113	0.0832106	40	0.0364299	2.28413	0.358721
Oc1cccc(F)c1	8	76	0.0559647	27	0.0245902	2.2759	0.357152
CCC(O)CCO	6	112	0.0824742	40	0.0364299	2.26392	0.354861
CNCNC	4	28	0.0206186	10	0.00910747	2.26392	0.354861
CNC(=O)NC	5	28	0.0206186	10	0.00910747	2.26392	0.354861
c1ccncc1	6	304	0.223859	109	0.0992714	2.25502	0.35315
CCCCC(C)=COC	8	39	0.0287187	14	0.0127505	2.25237	0.352639
CCCC(C=O)=COC	8	39	0.0287187	14	0.0127505	2.25237	0.352639
OCCCCO	5	25	0.0184094	9	0.00819672	2.24595	0.3514
CNCN(C)O	5	25	0.0184094	9	0.00819672	2.24595	0.3514
CNC(=O)N(C)O	6	25	0.0184094	9	0.00819672	2.24595	0.3514
CC(=O)NCC=O	6	22	0.0162003	8	0.00728597	2.22349	0.347035
CC(=O)NCC(=O)O	7	22	0.0162003	8	0.00728597	2.22349	0.347035
CC(C)CNO	5	11	0.00810015	4	0.00364299	2.22349	0.347035
CC(C)CN(O)CN	7	11	0.00810015	4	0.00364299	2.22349	0.347035
CC(C)CN(O)C=O	7	11	0.00810015	4	0.00364299	2.22349	0.347035
CC(C)CN(O)C(N)=O	8	11	0.00810015	4	0.00364299	2.22349	0.347035
CCCNCC=O	6	11	0.00810015	4	0.00364299	2.22349	0.347035
CCCCNCC=O	7	11	0.00810015	4	0.00364299	2.22349	0.347035
CCCNC(=O)C=O	7	11	0.00810015	4	0.00364299	2.22349	0.347035
CCCCNC(=O)C=O	8	11	0.00810015	4	0.00364299	2.22349	0.347035
CCc1cccn1C	8	68	0.0500736	25	0.0227687	2.19923	0.342271
CCN(C)O	4	229	0.16863	85	0.0774135	2.17831	0.338119
COCCCO	5	115	0.0846834	43	0.0391621	2.16238	0.334932
COCCCCO	6	24	0.017673	9	0.00819672	2.15611	0.333671
CNCC(=O)O	5	24	0.017673	9	0.00819672	2.15611	0.333671
O=Cc1cccs1	7	16	0.011782	6	0.00546448	2.15611	0.333671
CCN(CC)CCO	7	16	0.011782	6	0.00546448	2.15611	0.333671
CN(C)CCCCO	7	16	0.011782	6	0.00546448	2.15611	0.333671
NCNCCCCO	7	8	0.00589102	3	0.00273224	2.15611	0.333671
NC(=O)NCCCCO	8	8	0.00589102	3	0.00273224	2.15611	0.333671
CCCCCNCN	7	8	0.00589102	3	0.00273224	2.15611	0.333671
CCCCCNC(N)=O	8	8	0.00589102	3	0.00273224	2.15611	0.333671
CCOCCCCN	7	8	0.00589102	3	0.00273224	2.15611	0.333671
CCOCCCO	6	113	0.0832106	43	0.0391621	2.12477	0.327313
CCCCN(CC)CC	8	21	0.0154639	8	0.00728597	2.12242	0.326832
COC=C(C)C	5	47	0.0346097	18	0.0163934	2.11119	0.324528
CCC(C)=COC	6	47	0.0346097	18	0.0163934	2.11119	0.324528
COC=C(C)C=O	6	47	0.0346097	18	0.0163934	2.11119	0.324528
COC(C)=C(C)C	6	47	0.0346097	18	0.0163934	2.11119	0.324528
CCC(C=O)=COC	7	47	0.0346097	18	0.0163934	2.11119	0.324528
CCC(=COC)CC	7	47	0.0346097	18	0.0163934	2.11119	0.324528
CCC(C)=C(C)OC	7	47	0.0346097	18	0.0163934	2.11119	0.324528
COC=C(C)C(C)=O	7	47	0.0346097	18	0.0163934	2.11119	0.324528
COC(C)=C(C)C=O	7	47	0.0346097	18	0.0163934	2.11119	0.324528
CCC(=COC)C(C)=O	8	47	0.0346097	18	0.0163934	2.11119	0.324528
CCC(C=O)=C(C)OC	8	47	0.0346097	18	0.0163934	2.11119	0.324528
CCC(CC)=C(C)OC	8	47	0.0346097	18	0.0163934	2.11119	0.324528
COC(C)=C(C)C(C)=O	8	47	0.0346097	18	0.0163934	2.11119	0.324528
CCN(O)C=O	5	210	0.154639	81	0.0737705	2.09622	0.321437
CN(O)C=O	4	235	0.173049	91	0.082878	2.08799	0.319729
Cc1ccc(Cl)cc1	8	108	0.0795287	42	0.0382514	2.07911	0.317877
c1ccoc1	5	95	0.0699558	37	0.0336976	2.07599	0.317224
CNCCCO	5	104	0.0765832	41	0.0373406	2.05094	0.311952
CCCOC(C)C	6	50	0.0368189	20	0.0182149	2.02135	0.305643
O=CCNCC=O	6	20	0.0147275	8	0.00728597	2.02135	0.305643
O=CCNCC(=O)O	7	20	0.0147275	8	0.00728597	2.02135	0.305643
O=CCNC(=O)C=O	7	20	0.0147275	8	0.00728597	2.02135	0.305643
O=CC(=O)NCC(=O)O	8	20	0.0147275	8	0.00728597	2.02135	0.305643
CCCNCNCC	7	15	0.0110457	6	0.00546448	2.02135	0.305643
CCCNC(=O)NCC	8	15	0.0110457	6	0.00546448	2.02135	0.305643
CCCC(=O)NC	6	15	0.0110457	6	0.00546448	2.02135	0.305643
CCN(C)CCCCO	8	15	0.0110457	6	0.00546448	2.02135	0.305643
CNCNC(C)C	6	5	0.00368189	2	0.00182149	2.02135	0.305643
CCNCNC(C)C	7	5	0.00368189	2	0.00182149	2.02135	0.305643
CNC(=O)NC(C)C	7	5	0.00368189	2	0.00182149	2.02135	0.305643
CCCNCNC(C)C	8	5	0.00368189	2	0.00182149	2.02135	0.305643
CCNC(=O)NC(C)C	8	5	0.00368189	2	0.00182149	2.02135	0.305643
CC(C)=NN	4	5	0.00368189	2	0.00182149	2.02135	0.305643
N=CCC=O	4	5	0.00368189	2	0.00182149	2.02135	0.305643
CC(=N)CC=O	5	5	0.00368189	2	0.00182149	2.02135	0.305643
CC(=N)CCN	5	5	0.00368189	2	0.00182149	2.02135	0.305643
CCC(C)=NN	5	5	0.00368189	2	0.00182149	2.02135	0.305643
CNN=C(C)C	5	5	0.00368189	2	0.00182149	2.02135	0.305643
CC=NNCC	5	5	0.00368189	2	0.00182149	2.02135	0.305643
CC=NNC=O	5	5	0.00368189	2	0.00182149	2.02135	0.305643
C=NNC(C)=O	5	5	0.00368189	2	0.00182149	2.02135	0.305643
NN=CCC=O	5	5	0.00368189	2	0.00182149	2.02135	0.305643
N=CCC(N)=O	5	5	0.00368189	2	0.00182149	2.02135	0.305643
CC(=N)CC(N)=O	6	5	0.00368189	2	0.00182149	2.02135	0.305643
CC(CC=O)=NN	6	5	0.00368189	2	0.00182149	2.02135	0.305643
CC1=NNCC1	6	5	0.00368189	2	0.00182149	2.02135	0.305643
CC(C)=NNC=O	6	5	0.00368189	2	0.00182149	2.02135	0.305643
CC=NNC(C)=O	6	5	0.00368189	2	0.00182149	2.02135	0.305643
O=C1CC=NN1	6	5	0.00368189	2	0.00182149	2.02135	0.305643
CC1=NNC(=O)C1	7	5	0.00368189	2	0.00182149	2.02135	0.305643
CCCCNCNCC	8	5	0.00368189	2	0.00182149	2.02135	0.305643
CCN(CC)CCCO	8	5	0.00368189	2	0.00182149	2.02135	0.305643
NCCCCC(=O)O	7	5	0.00368189	2	0.00182149	2.02135	0.305643
O=CNCCCCCO	8	5	0.00368189	2	0.00182149	2.02135	0.305643
CNCCCCC(=O)O	8	5	0.00368189	2	0.00182149	2.02135	0.305643
O=CCCCCNC=O	8	5	0.00368189	2	0.00182149	2.02135	0.305643
CCNCC(=O)O	6	22	0.0162003	9	0.00819672	1.97644	0.295883
Oc1ccc(Cl)cc1	8	17	0.0125184	7	0.00637523	1.9636	0.293053
C[C@@H](C=O)NC=O	6	17	0.0125184	7	0.00637523	1.9636	0.293053
CC(=O)N[C@@H](C)CO	7	17	0.0125184	7	0.00637523	1.9636	0.293053
CC(=O)N[C@@H](C)C=O	7	17	0.0125184	7	0.00637523	1.9636	0.293053
C[C@H](NC=O)C(=O)O	7	17	0.0125184	7	0.00637523	1.9636	0.293053
CC(=O)N[C@@H](C)C(=O)O	8	17	0.0125184	7	0.00637523	1.9636	0.293053
C=CCNCC	5	17	0.0125184	7	0.00637523	1.9636	0.293053
NCCCO	4	104	0.0765832	43	0.0391621	1.95554	0.291267
CC(C)N(O)CN	6	24	0.017673	10	0.00910747	1.9405	0.287914
CC(C)N(O)C(N)=O	7	24	0.017673	10	0.00910747	1.9405	0.287914
Cc1ccco1	6	50	0.0368189	21	0.0191257	1.9251	0.284453
C=C(CCC)C(=O)O	7	19	0.0139912	8	0.00728597	1.92029	0.283366
C=C(CCCC)C(=O)O	8	19	0.0139912	8	0.00728597	1.92029	0.283366
CC(=O)NCCO	6	28	0.0206186	12	0.010929	1.8866	0.275679
CNCC(=O)OC	6	14	0.0103093	6	0.00546448	1.8866	0.275679
COC(=O)CNC=O	7	14	0.0103093	6	0.00546448	1.8866	0.275679
CCNCNCCCO	8	14	0.0103093	6	0.00546448	1.8866	0.275679
[N+]c1ccc(S)cc1	8	7	0.00515464	3	0.00273224	1.8866	0.275679
C=C(C)C(=O)NC	6	7	0.00515464	3	0.00273224	1.8866	0.275679
CCC(C)O	4	175	0.128866	75	0.068306	1.8866	0.275679
COC(C)C	4	130	0.095729	56	0.0510018	1.87697	0.273458
CNCNO	4	25	0.0184094	11	0.0100182	1.8376	0.26425
CNC(=O)NO	5	25	0.0184094	11	0.0100182	1.8376	0.26425
CC(C)NO	4	25	0.0184094	11	0.0100182	1.8376	0.26425
CC(C)N(C)O	5	25	0.0184094	11	0.0100182	1.8376	0.26425
CC(C)N(O)C=O	6	25	0.0184094	11	0.0100182	1.8376	0.26425
Clc1ccccc1Cl	8	9	0.00662739	4	0.00364299	1.81922	0.259885
OC(F)(F)F	4	9	0.00662739	4	0.00364299	1.81922	0.259885
CCN(C=O)CCO	7	9	0.00662739	4	0.00364299	1.81922	0.259885
CCN(O)CN	5	169	0.124448	76	0.0692168	1.79794	0.254776
CN(C)CCO	5	20	0.0147275	9	0.00819672	1.79676	0.25449
C1CCCCC1	6	128	0.0942563	58	0.0528233	1.78437	0.251485
CCCCNC	5	86	0.0633284	39	0.0355191	1.78294	0.251136
CC(C)CNCN	6	11	0.00810015	5	0.00455373	1.77879	0.250125
CC(C)CNC=O	6	11	0.00810015	5	0.00455373	1.77879	0.250125
CC(C)CNC(N)=O	7	11	0.00810015	5	0.00455373	1.77879	0.250125
CCN(O)C(N)=O	6	167	0.122975	76	0.0692168	1.77666	0.249605
CCCCNC=O	6	46	0.0338733	21	0.0191257	1.77109	0.248241
CN(O)CN	4	176	0.129602	82	0.0746812	1.73541	0.239401
CC(C)NCC=O	6	15	0.0110457	7	0.00637523	1.73259	0.238696
C[C@@H](CO)NCC=O	7	15	0.0110457	7	0.00637523	1.73259	0.238696
C[C@@H](C=O)NCC=O	7	15	0.0110457	7	0.00637523	1.73259	0.238696
CC(C)NC(=O)C=O	7	15	0.0110457	7	0.00637523	1.73259	0.238696
C[C@H](NCC=O)C(=O)O	8	15	0.0110457	7	0.00637523	1.73259	0.238696
C[C@@H](CO)NC(=O)C=O	8	15	0.0110457	7	0.00637523	1.73259	0.238696
C[C@@H](C=O)NC(=O)C=O	8	15	0.0110457	7	0.00637523	1.73259	0.238696
CCNCNCC	6	15	0.0110457	7	0.00637523	1.73259	0.238696
CCNC(=O)NCC	7	15	0.0110457	7	0.00637523	1.73259	0.238696
C[C@H](N)C=O	4	17	0.0125184	8	0.00728597	1.71815	0.235062
CN[C@@H](C)C=O	5	17	0.0125184	8	0.00728597	1.71815	0.235062
C[C@H](N)C(=O)O	5	17	0.0125184	8	0.00728597	1.71815	0.235062
CCN[C@@H](C)CO	6	17	0.0125184	8	0.00728597	1.71815	0.235062
CCN[C@@H](C)C=O	6	17	0.0125184	8	0.00728597	1.71815	0.235062
CN[C@@H](C)C(=O)O	6	17	0.0125184	8	0.00728597	1.71815	0.235062
CCN[C@@H](C)C(=O)O	7	17	0.0125184	8	0.00728597	1.71815	0.235062
CN(O)C(N)=O	5	174	0.12813	82	0.0746812	1.71569	0.234438
CC(O)CN	4	19	0.0139912	9	0.00819672	1.70692	0.232214
C=C(CO)CCC	6	19	0.0139912	9	0.00819672	1.70692	0.232214
C=C(CO)CCCC	7	19	0.0139912	9	0.00819672	1.70692	0.232214
C=CCOC	4	42	0.0309278	20	0.0182149	1.69794	0.229922
CCC(O)CC	5	123	0.0905744	59	0.0537341	1.6856	0.226756
CCCOCC	5	174	0.12813	84	0.0765027	1.67484	0.223973
NC(=O)NO	4	174	0.12813	84	0.0765027	1.67484	0.223973
COCCC(C)OC	7	53	0.039028	26	0.0236794	1.64818	0.217005
CCC(CCO)OC	7	55	0.0405007	27	0.0245902	1.64703	0.216701
COC1CCOCC1	8	52	0.0382916	26	0.0236794	1.61708	0.208733
NCC(=O)O	4	24	0.017673	12	0.010929	1.61708	0.208733
N#Cc1ccccc1	8	16	0.011782	8	0.00728597	1.61708	0.208733
NCN(O)CCO	6	16	0.011782	8	0.00728597	1.61708	0.208733
O=CN(O)CCO	6	16	0.011782	8	0.00728597	1.61708	0.208733
NC(=O)N(O)CCO	7	16	0.011782	8	0.00728597	1.61708	0.208733
CCNCC(=O)OC	7	12	0.00883652	6	0.00546448	1.61708	0.208733
COC(=O)CNCC=O	8	12	0.00883652	6	0.00546448	1.61708	0.208733
COC(=O)CNC(C)=O	8	12	0.00883652	6	0.00546448	1.61708	0.208733
CCNCN(C)O	6	12	0.00883652	6	0.00546448	1.61708	0.208733
CCNCN(O)CC	7	12	0.00883652	6	0.00546448	1.61708	0.208733
CCNC(=O)N(C)O	7	12	0.00883652	6	0.00546448	1.61708	0.208733
CCCN(O)CNCC	8	12	0.00883652	6	0.00546448	1.61708	0.208733
CCNC(=O)N(O)CC	8	12	0.00883652	6	0.00546448	1.61708	0.208733
COCCN(C)C	6	12	0.00883652	6	0.00546448	1.61708	0.208733
O=c1ccocc1O	8	8	0.00589102	4	0.00364299	1.61708	0.208733
C=Cc1ccco1	7	8	0.00589102	4	0.00364299	1.61708	0.208733
C/C=C/c1ccco1	8	8	0.00589102	4	0.00364299	1.61708	0.208733
C=CCC(C=O)=COC	8	8	0.00589102	4	0.00364299	1.61708	0.208733
CCC(C)CNC	6	8	0.00589102	4	0.00364299	1.61708	0.208733
CC(=O)N(C)CCO	7	8	0.00589102	4	0.00364299	1.61708	0.208733
Cn1ccnc1	6	6	0.00441826	3	0.00273224	1.61708	0.208733
CC(C)(C)S	4	6	0.00441826	3	0.00273224	1.61708	0.208733
CCCCCC(N)=O	7	6	0.00441826	3	0.00273224	1.61708	0.208733
CCCN(C)CC=O	7	6	0.00441826	3	0.00273224	1.61708	0.208733
O=CN1CCCC1	7	6	0.00441826	3	0.00273224	1.61708	0.208733
O=CCN1CCCC1	8	6	0.00441826	3	0.00273224	1.61708	0.208733
CC(=O)N1CCCC1	8	6	0.00441826	3	0.00273224	1.61708	0.208733
CCCN(C)C(=O)C=O	8	6	0.00441826	3	0.00273224	1.61708	0.208733
Cc1cccc(C)n1	8	4	0.00294551	2	0.00182149	1.61708	0.208733
NCc1ccoc1	7	4	0.00294551	2	0.00182149	1.61708	0.208733
CNCc1ccoc1	8	4	0.00294551	2	0.00182149	1.61708	0.208733
ONCc1ccoc1	8	4	0.00294551	2	0.00182149	1.61708	0.208733
CCSCC	4	4	0.00294551	2	0.00182149	1.61708	0.208733
CCCSCC	5	4	0.00294551	2	0.00182149	1.61708	0.208733
CCCCn	4	4	0.00294551	2	0.00182149	1.61708	0.208733
CCCNCN(C)O	7	4	0.00294551	2	0.00182149	1.61708	0.208733
CCCNC(=O)NO	7	4	0.00294551	2	0.00182149	1.61708	0.208733
CCCNCN(O)CC	8	4	0.00294551	2	0.00182149	1.61708	0.208733
CCCNC(=O)N(C)O	8	4	0.00294551	2	0.00182149	1.61708	0.208733
COC(C)(C)C	5	4	0.00294551	2	0.00182149	1.61708	0.208733
CC#CCC	4	4	0.00294551	2	0.00182149	1.61708	0.208733
CCC#CCO	5	4	0.00294551	2	0.00182149	1.61708	0.208733
CC#CCCC	5	4	0.00294551	2	0.00182149	1.61708	0.208733
CC#CCCCC	6	4	0.00294551	2	0.00182149	1.61708	0.208733
Cc1cnccn1	7	2	0.00147275	1	0.000910747	1.61708	0.208733
Nc1ccc(N)cc1	8	2	0.00147275	1	0.000910747	1.61708	0.208733
C#Cc1ccc(C)o1	8	2	0.00147275	1	0.000910747	1.61708	0.208733
Cc1cc(CN)co1	8	2	0.00147275	1	0.000910747	1.61708	0.208733
Cc1occc1CN	8	2	0.00147275	1	0.000910747	1.61708	0.208733
N=CCCC=O	5	2	0.00147275	1	0.000910747	1.61708	0.208733
OCCNS	4	2	0.00147275	1	0.000910747	1.61708	0.208733
CC(O)C(N)=O	5	2	0.00147275	1	0.000910747	1.61708	0.208733
COCCNS	5	2	0.00147275	1	0.000910747	1.61708	0.208733
O=[SH]NCCO	5	2	0.00147275	1	0.000910747	1.61708	0.208733
CCOCCNS	6	2	0.00147275	1	0.000910747	1.61708	0.208733
COCCN[SH]=O	6	2	0.00147275	1	0.000910747	1.61708	0.208733
O=[SH](=O)NCCO	6	2	0.00147275	1	0.000910747	1.61708	0.208733
CCOCCN[SH]=O	7	2	0.00147275	1	0.000910747	1.61708	0.208733
COCCN[SH](=O)=O	7	2	0.00147275	1	0.000910747	1.61708	0.208733
CCOCCN[SH](=O)=O	8	2	0.00147275	1	0.000910747	1.61708	0.208733
CC(=O)NC=O	5	2	0.00147275	1	0.000910747	1.61708	0.208733
C=CC(=O)NC=O	6	2	0.00147275	1	0.000910747	1.61708	0.208733
CCOC(C)(C)C	6	2	0.00147275	1	0.000910747	1.61708	0.208733
CC(C)(O)C(=O)O	6	2	0.00147275	1	0.000910747	1.61708	0.208733
COCN(C)C	5	2	0.00147275	1	0.000910747	1.61708	0.208733
CC(C)(C)OCN	6	2	0.00147275	1	0.000910747	1.61708	0.208733
CC(C)(C)OC=O	6	2	0.00147275	1	0.000910747	1.61708	0.208733
COC(=O)N(C)C	6	2	0.00147275	1	0.000910747	1.61708	0.208733
CC(C)(C)OC(N)=O	7	2	0.00147275	1	0.000910747	1.61708	0.208733
CCCCOC(C)C	7	2	0.00147275	1	0.000910747	1.61708	0.208733
CNCCON	5	2	0.00147275	1	0.000910747	1.61708	0.208733
C=NOCCNC	6	2	0.00147275	1	0.000910747	1.61708	0.208733
COCCNCN	6	2	0.00147275	1	0.000910747	1.61708	0.208733
CCOCCNCN	7	2	0.00147275	1	0.000910747	1.61708	0.208733
COCCNC(N)=O	7	2	0.00147275	1	0.000910747	1.61708	0.208733
CCOCCNC(N)=O	8	2	0.00147275	1	0.000910747	1.61708	0.208733
O=C(O)CCCO	6	2	0.00147275	1	0.000910747	1.61708	0.208733
COC(=O)CCCO	7	2	0.00147275	1	0.000910747	1.61708	0.208733
COCCCC(=O)O	7	2	0.00147275	1	0.000910747	1.61708	0.208733
COCCCC(=O)OC	8	2	0.00147275	1	0.000910747	1.61708	0.208733
COCCCS	5	2	0.00147275	1	0.000910747	1.61708	0.208733
COCCCSC	6	2	0.00147275	1	0.000910747	1.61708	0.208733
COCCCC(C)=O	7	2	0.00147275	1	0.000910747	1.61708	0.208733
CC(=O)C(C)CCO	7	2	0.00147275	1	0.000910747	1.61708	0.208733
CCC(CCO)C(C)=O	8	2	0.00147275	1	0.000910747	1.61708	0.208733
CCC(CC)CCN	7	2	0.00147275	1	0.000910747	1.61708	0.208733
C=CCCS	4	2	0.00147275	1	0.000910747	1.61708	0.208733
CCCCC(=O)NO	7	2	0.00147275	1	0.000910747	1.61708	0.208733
COCCCn	5	2	0.00147275	1	0.000910747	1.61708	0.208733
COCCCnn	6	2	0.00147275	1	0.000910747	1.61708	0.208733
CCOCCCn	6	2	0.00147275	1	0.000910747	1.61708	0.208733
nCCCOC=O	6	2	0.00147275	1	0.000910747	1.61708	0.208733
COCCCnnn	7	2	0.00147275	1	0.000910747	1.61708	0.208733
CCOCCCnn	7	2	0.00147275	1	0.000910747	1.61708	0.208733
nnCCCOC=O	7	2	0.00147275	1	0.000910747	1.61708	0.208733
CC(=O)OCCCn	7	2	0.00147275	1	0.000910747	1.61708	0.208733
CCOCCCnnn	8	2	0.00147275	1	0.000910747	1.61708	0.208733
nnnCCCOC=O	8	2	0.00147275	1	0.000910747	1.61708	0.208733
CC(=O)OCCCnn	8	2	0.00147275	1	0.000910747	1.61708	0.208733
CNC(N)=S	4	2	0.00147275	1	0.000910747	1.61708	0.208733
CC[SH](=O)=O	4	2	0.00147275	1	0.000910747	1.61708	0.208733
CC(=N)C(C)C	5	2	0.00147275	1	0.000910747	1.61708	0.208733
CCC(C)C(C)=N	6	2	0.00147275	1	0.000910747	1.61708	0.208733
CCNCC(C)C	6	2	0.00147275	1	0.000910747	1.61708	0.208733
CCNC(=O)C(C)C	7	2	0.00147275	1	0.000910747	1.61708	0.208733
CCNCC(C)CC	7	2	0.00147275	1	0.000910747	1.61708	0.208733
CCCCC(=O)NCC	8	2	0.00147275	1	0.000910747	1.61708	0.208733
CCNC(=O)C(C)CC	8	2	0.00147275	1	0.000910747	1.61708	0.208733
CCCC(C)CNCC	8	2	0.00147275	1	0.000910747	1.61708	0.208733
C=CCCC(O)CC	7	2	0.00147275	1	0.000910747	1.61708	0.208733
C=CC=CC(CC)CC	8	2	0.00147275	1	0.000910747	1.61708	0.208733
O=CCNCCO	6	20	0.0147275	10	0.00910747	1.61708	0.208733
O=CC(=O)NCCO	7	20	0.0147275	10	0.00910747	1.61708	0.208733
C=C(C)C(=O)O	5	20	0.0147275	10	0.00910747	1.61708	0.208733
C=C(CC)C(=O)O	6	20	0.0147275	10	0.00910747	1.61708	0.208733
CC(=O)NC(C)C	6	18	0.0132548	9	0.00819672	1.61708	0.208733
CCC(C=O)CC	6	18	0.0132548	9	0.00819672	1.61708	0.208733
O=CNCCCCO	7	14	0.0103093	7	0.00637523	1.61708	0.208733
C1CCCC1	5	10	0.00736377	5	0.00455373	1.61708	0.208733
CCCNC	4	195	0.143594	99	0.0901639	1.59258	0.202102
CNCC=O	4	25	0.0184094	13	0.0118397	1.55489	0.191699
O=CNCCO	5	48	0.0353461	25	0.0227687	1.5524	0.191004
CCCCCC=C(C)O	8	67	0.0493373	35	0.0318761	1.54778	0.189709
CNCC(C)C	5	17	0.0125184	9	0.00819672	1.52725	0.183909
OCc1nccs1	7	32	0.0235641	17	0.0154827	1.52196	0.182404
OCc1ccccc1	8	343	0.252577	184	0.167577	1.50723	0.178179
COCCCOC	6	54	0.0397644	29	0.0264117	1.50556	0.177698
CCOCC	4	201	0.148012	108	0.0983607	1.50479	0.177475
COc1ccccc1	8	743	0.547128	401	0.365209	1.49812	0.175547
CC=COC	4	61	0.044919	33	0.0300546	1.49458	0.174518
CCC=COC	5	61	0.044919	33	0.0300546	1.49458	0.174518
CC=C(C)OC	5	61	0.044919	33	0.0300546	1.49458	0.174518
COC=CC=O	5	61	0.044919	33	0.0300546	1.49458	0.174518
CCC=C(C)OC	6	61	0.044919	33	0.0300546	1.49458	0.174518
COC(C)=CC=O	6	61	0.044919	33	0.0300546	1.49458	0.174518
COC=CC(C)=O	6	61	0.044919	33	0.0300546	1.49458	0.174518
COC(C)=CC(C)=O	7	61	0.044919	33	0.0300546	1.49458	0.174518
C=C(CC)CO	5	22	0.0162003	12	0.010929	1.48233	0.170944
CCOCCNC	6	11	0.00810015	6	0.00546448	1.48233	0.170944
C=CCCC(=C)C	6	33	0.0243004	18	0.0163934	1.48233	0.170944
CCOCCCOC	7	53	0.039028	29	0.0264117	1.47768	0.16958
C=CSC=NC	5	115	0.0846834	63	0.057377	1.47591	0.16906
C=CCN=CS	5	115	0.0846834	63	0.057377	1.47591	0.16906
C=NCC(=C)S	5	115	0.0846834	63	0.057377	1.47591	0.16906
C=NC(=O)C(=C)S	6	115	0.0846834	63	0.057377	1.47591	0.16906
C=CC(=O)N=CS	6	115	0.0846834	63	0.057377	1.47591	0.16906
C=CSC=NC=O	6	115	0.0846834	63	0.057377	1.47591	0.16906
C=C1CN=CS1	6	115	0.0846834	63	0.057377	1.47591	0.16906
C=C1SC=NC1=O	7	115	0.0846834	63	0.057377	1.47591	0.16906
CCC(C)CN	5	20	0.0147275	11	0.0100182	1.47008	0.16734
CCCC(C)N	5	58	0.0427099	32	0.0291439	1.46548	0.165981
CC(C)CN	4	29	0.0213549	16	0.0145719	1.46548	0.165981
CCC(N)CC	5	47	0.0346097	26	0.0236794	1.4616	0.164827
Cc1nccs1	6	36	0.0265096	20	0.0182149	1.45538	0.162975
C#Cc1ccccc1	8	27	0.0198822	15	0.0136612	1.45538	0.162975
CCCC(=O)C=C(C)O	8	27	0.0198822	15	0.0136612	1.45538	0.162975
NCNCCO	5	18	0.0132548	10	0.00910747	1.45538	0.162975
NC(=O)NCCO	6	18	0.0132548	10	0.00910747	1.45538	0.162975
COC(=O)[C@H](C)N	6	9	0.00662739	5	0.00455373	1.45538	0.162975
CCN[C@@H](C)COC	7	9	0.00662739	5	0.00455373	1.45538	0.162975
CN[C@@H](C)C(=O)OC	7	9	0.00662739	5	0.00455373	1.45538	0.162975
COC[C@H](C)NCC=O	8	9	0.00662739	5	0.00455373	1.45538	0.162975
COC[C@H](C)NC(C)=O	8	9	0.00662739	5	0.00455373	1.45538	0.162975
CCN[C@@H](C)C(=O)OC	8	9	0.00662739	5	0.00455373	1.45538	0.162975
COC(=O)[C@H](C)NC=O	8	9	0.00662739	5	0.00455373	1.45538	0.162975
CC(C)C(=O)O	5	43	0.0316642	24	0.0218579	1.44864	0.16096
CCCCNCC	6	43	0.0316642	24	0.0218579	1.44864	0.16096
CCNCCO	5	50	0.0368189	28	0.0255009	1.44382	0.159515
C=NCCS	4	116	0.0854197	65	0.0591985	1.44294	0.159247
CCN=CS	4	116	0.0854197	65	0.0591985	1.44294	0.159247
CN=CSC	4	116	0.0854197	65	0.0591985	1.44294	0.159247
C1=NCCS1	5	116	0.0854197	65	0.0591985	1.44294	0.159247
CCc1ccsc1	7	16	0.011782	9	0.00819672	1.43741	0.15758
OCCNO	4	16	0.011782	9	0.00819672	1.43741	0.15758
CN(O)CCO	5	16	0.011782	9	0.00819672	1.43741	0.15758
Cc1cccn1C	7	94	0.0692194	53	0.0482696	1.43402	0.156555
CCCOC	4	241	0.177467	136	0.123862	1.43278	0.156181
O=CN=CS	4	115	0.0846834	65	0.0591985	1.4305	0.155487
C=CCN=C	4	115	0.0846834	65	0.0591985	1.4305	0.155487
C=CSC=N	4	115	0.0846834	65	0.0591985	1.4305	0.155487
C=CC(=O)N=C	5	115	0.0846834	65	0.0591985	1.4305	0.155487
C=NC(=O)CS	5	115	0.0846834	65	0.0591985	1.4305	0.155487
CC(=O)N=CS	5	115	0.0846834	65	0.0591985	1.4305	0.155487
CSC=NC=O	5	115	0.0846834	65	0.0591985	1.4305	0.155487
C=C(C)SC=N	5	115	0.0846834	65	0.0591985	1.4305	0.155487
C=C(C=O)SC=N	6	115	0.0846834	65	0.0591985	1.4305	0.155487
O=C1CSC=N1	6	115	0.0846834	65	0.0591985	1.4305	0.155487
CCNCC=O	5	23	0.0169367	13	0.0118397	1.4305	0.155487
C=Cc1ccccc1	8	280	0.206186	159	0.144809	1.42385	0.153463
C=C(S)C=O	4	116	0.0854197	66	0.0601093	1.42107	0.152617
C=C(S)CN	4	116	0.0854197	66	0.0601093	1.42107	0.152617
C=C(C)SC	4	116	0.0854197	66	0.0601093	1.42107	0.152617
C=C(C=O)SC	5	116	0.0854197	66	0.0601093	1.42107	0.152617
C=C(S)C(N)=O	5	116	0.0854197	66	0.0601093	1.42107	0.152617
C=C(CN)SC	5	116	0.0854197	66	0.0601093	1.42107	0.152617
C=C(SC)C(N)=O	6	116	0.0854197	66	0.0601093	1.42107	0.152617
NC(=O)C=O	4	21	0.0154639	12	0.010929	1.41495	0.150741
CNC(=O)C=O	5	21	0.0154639	12	0.010929	1.41495	0.150741
CCNC(=O)C=O	6	21	0.0154639	12	0.010929	1.41495	0.150741
Oc1cscn1	6	14	0.0103093	8	0.00728597	1.41495	0.150741
COCc1nccs1	8	14	0.0103093	8	0.00728597	1.41495	0.150741
CCn1cccc1	7	7	0.00515464	4	0.00364299	1.41495	0.150741
C=C(C)C(N)=O	5	7	0.00515464	4	0.00364299	1.41495	0.150741
C#CCCC	4	7	0.00515464	4	0.00364299	1.41495	0.150741
C#CCCCC	5	7	0.00515464	4	0.00364299	1.41495	0.150741
CCN(CCO)C(C)=O	8	7	0.00515464	4	0.00364299	1.41495	0.150741
C=C(C)OC	4	61	0.044919	35	0.0318761	1.40917	0.148964
OCCCO	4	118	0.0868925	68	0.0619308	1.40306	0.147076
C=CCC(C)=COC	7	26	0.0191458	15	0.0136612	1.40147	0.146585
C=CCC(=COC)CC	8	26	0.0191458	15	0.0136612	1.40147	0.146585
C=CCC(C)=C(C)OC	8	26	0.0191458	15	0.0136612	1.40147	0.146585
CCSC=N	4	116	0.0854197	67	0.06102	1.39986	0.146086
CCCC(C)CO	6	76	0.0559647	44	0.0400729	1.39657	0.145063
Cc1ccsc1	6	19	0.0139912	11	0.0100182	1.39657	0.145063
CCC(C)N	4	62	0.0456554	36	0.0327869	1.39249	0.143792
CSCC=O	4	117	0.0861561	68	0.0619308	1.39117	0.14338
CSCCN	4	117	0.0861561	68	0.0619308	1.39117	0.14338
C=NC(C)=O	4	115	0.0846834	67	0.06102	1.3878	0.142326
N=CSCC=O	5	115	0.0846834	67	0.06102	1.3878	0.142326
Cn1cccc1	6	96	0.0706922	56	0.0510018	1.38607	0.141786
CSCC(N)=O	5	116	0.0854197	68	0.0619308	1.37928	0.139652
CCCCCCC=CO	8	61	0.044919	36	0.0327869	1.37003	0.13673
CCCCC(C)CO	7	74	0.0544919	44	0.0400729	1.35982	0.133482
NC(=O)CS	4	116	0.0854197	69	0.0628415	1.35929	0.133311
CCCCN(C)C	6	25	0.0184094	15	0.0136612	1.34757	0.129551
Clc1cccc(Cl)c1	8	10	0.00736377	6	0.00546448	1.34757	0.129551
COC[C@H](C)N	5	10	0.00736377	6	0.00546448	1.34757	0.129551
CN(C=O)CCO	6	10	0.00736377	6	0.00546448	1.34757	0.129551
Oc1ccccn1	7	5	0.00368189	3	0.00273224	1.34757	0.129551
CCN(C)N	4	5	0.00368189	3	0.00273224	1.34757	0.129551
CCCN(C)N	5	5	0.00368189	3	0.00273224	1.34757	0.129551
CCN(N)CC	5	5	0.00368189	3	0.00273224	1.34757	0.129551
CCCCN(C)N	6	5	0.00368189	3	0.00273224	1.34757	0.129551
CCCN(N)CC	6	5	0.00368189	3	0.00273224	1.34757	0.129551
CCCCN(N)CC	7	5	0.00368189	3	0.00273224	1.34757	0.129551
C=CCCN	4	5	0.00368189	3	0.00273224	1.34757	0.129551
CCCNCCCCO	8	5	0.00368189	3	0.00273224	1.34757	0.129551
O=CCCCC(=O)O	7	5	0.00368189	3	0.00273224	1.34757	0.129551
CC(C)(C)N	4	5	0.00368189	3	0.00273224	1.34757	0.129551
CN(CC=O)CCO	7	5	0.00368189	3	0.00273224	1.34757	0.129551
CN(CCO)C(=O)C=O	8	5	0.00368189	3	0.00273224	1.34757	0.129551
CCN(CC=O)CCO	8	5	0.00368189	3	0.00273224	1.34757	0.129551
C=C(C=O)CCCCC	8	61	0.044919	37	0.0336976	1.333	0.124831
CNC(C)=O	4	97	0.0714286	59	0.0537341	1.3293	0.123622
CCNCN	4	189	0.139175	115	0.104736	1.32882	0.123467
CCCCN(C)CC	7	23	0.0169367	14	0.0127505	1.32832	0.123302
CCCCOC	5	185	0.13623	113	0.102914	1.32372	0.121796
CCNCCOC	6	18	0.0132548	11	0.0100182	1.32307	0.121582
CCNC(C)C	5	18	0.0132548	11	0.0100182	1.32307	0.121582
CC(C)C(N)=O	5	18	0.0132548	11	0.0100182	1.32307	0.121582
CCCC=C(C=O)OC	8	18	0.0132548	11	0.0100182	1.32307	0.121582
Oc1ccccc1	7	928	0.683358	570	0.519126	1.31636	0.119376
CCNC(N)=O	5	187	0.137703	115	0.104736	1.31476	0.118846
CCCC(N)CC	6	42	0.0309278	26	0.0236794	1.30611	0.115979
NC1CCCCC1	7	42	0.0309278	26	0.0236794	1.30611	0.115979
Nc1ccc(O)cc1	8	29	0.0213549	18	0.0163934	1.30265	0.114828
CCC(C)NCN	6	8	0.00589102	5	0.00455373	1.29367	0.111823
CCC(C)NC(N)=O	7	8	0.00589102	5	0.00455373	1.29367	0.111823
CN(C)CC=O	5	8	0.00589102	5	0.00455373	1.29367	0.111823
CCN(C)CC=O	6	8	0.00589102	5	0.00455373	1.29367	0.111823
CCNC=O	4	265	0.19514	166	0.151184	1.29074	0.11084
CC=CC(=O)CCCC	8	67	0.0493373	42	0.0382514	1.28982	0.110528
SCc1ccccc1	8	137	0.100884	86	0.0783242	1.28803	0.109925
CNC(N)=O	4	194	0.142857	122	0.111111	1.28571	0.109144
Cc1cccc(O)c1	8	305	0.224595	192	0.174863	1.2844	0.108701
CC(C)CO	4	122	0.089838	77	0.0701275	1.28107	0.107572
Cc1ccccc1O	8	262	0.192931	167	0.152095	1.26849	0.103287
Cc1ccc(S)cc1	8	64	0.0471281	41	0.0373406	1.26211	0.101099
CCCCC(C)N	6	42	0.0309278	27	0.0245902	1.25773	0.0995881
COC(=O)CN	5	14	0.0103093	9	0.00819672	1.25773	0.0995881
COCCNC=O	6	17	0.0125184	11	0.0100182	1.24956	0.0967588
CCC(C)C(N)=O	6	17	0.0125184	11	0.0100182	1.24956	0.0967588
CCCNC(C)=O	6	17	0.0125184	11	0.0100182	1.24956	0.0967588
CC=C(C)CCCCC	8	63	0.0463918	41	0.0373406	1.24239	0.0942593
c1ccsc1	5	89	0.0655376	58	0.0528233	1.24069	0.0936646
Cc1cccs1	6	67	0.0493373	44	0.0400729	1.23119	0.0903247
CC(C)(C)CO	5	38	0.0279823	25	0.0227687	1.22898	0.0895462
CC(C)(C)C=O	5	41	0.0301915	27	0.0245902	1.22779	0.0891227
C=C(C)CCCCCC	8	63	0.0463918	42	0.0382514	1.21281	0.0837938
CCCCC(=O)COC	8	30	0.0220913	20	0.0182149	1.21281	0.0837938
C=C(CCCCC)OC	8	30	0.0220913	20	0.0182149	1.21281	0.0837938
C=C(CCC)CCOC	8	30	0.0220913	20	0.0182149	1.21281	0.0837938
CCCC=C(CC)OC	8	18	0.0132548	12	0.010929	1.21281	0.0837938
CCCCCNC=O	7	15	0.0110457	10	0.00910747	1.21281	0.0837938
COCCNCC=O	7	12	0.00883652	8	0.00728597	1.21281	0.0837938
COCCNC(=O)C=O	8	12	0.00883652	8	0.00728597	1.21281	0.0837938
CCNCNO	5	12	0.00883652	8	0.00728597	1.21281	0.0837938
CCNC(=O)NO	6	12	0.00883652	8	0.00728597	1.21281	0.0837938
CN[C@@H](C)COC	6	9	0.00662739	6	0.00546448	1.21281	0.0837938
COC[C@H](C)NC=O	7	9	0.00662739	6	0.00546448	1.21281	0.0837938
CCN(C)CCOC	7	9	0.00662739	6	0.00546448	1.21281	0.0837938
CNC(=O)C(C)C	6	6	0.00441826	4	0.00364299	1.21281	0.0837938
NCCCC(=O)O	6	6	0.00441826	4	0.00364299	1.21281	0.0837938
O=CCCCNC=O	7	6	0.00441826	4	0.00364299	1.21281	0.0837938
CNCCCC(=O)O	7	6	0.00441826	4	0.00364299	1.21281	0.0837938
CCNCCCC(=O)O	8	6	0.00441826	4	0.00364299	1.21281	0.0837938
CC(=O)NCCCCO	8	6	0.00441826	4	0.00364299	1.21281	0.0837938
CC(=O)NCCCC=O	8	6	0.00441826	4	0.00364299	1.21281	0.0837938
O=CNCCCC(=O)O	8	6	0.00441826	4	0.00364299	1.21281	0.0837938
CNCCCCOC	7	6	0.00441826	4	0.00364299	1.21281	0.0837938
COCCN(C)C=O	7	6	0.00441826	4	0.00364299	1.21281	0.0837938
CCN1CCCC1	7	6	0.00441826	4	0.00364299	1.21281	0.0837938
CCc1ccc(C)o1	8	3	0.00220913	2	0.00182149	1.21281	0.0837938
c1cocn1	5	3	0.00220913	2	0.00182149	1.21281	0.0837938
CCCc1ccco1	8	3	0.00220913	2	0.00182149	1.21281	0.0837938
CCCCNS	5	3	0.00220913	2	0.00182149	1.21281	0.0837938
CCCCN[SH]=O	6	3	0.00220913	2	0.00182149	1.21281	0.0837938
CCCCN[SH](=O)=O	7	3	0.00220913	2	0.00182149	1.21281	0.0837938
COCCC=O	5	3	0.00220913	2	0.00182149	1.21281	0.0837938
COCCC(=O)O	6	3	0.00220913	2	0.00182149	1.21281	0.0837938
CC(C)(C)NCN	6	3	0.00220913	2	0.00182149	1.21281	0.0837938
CC(C)(C)NC(N)=O	7	3	0.00220913	2	0.00182149	1.21281	0.0837938
COCCCCCOC	8	3	0.00220913	2	0.00182149	1.21281	0.0837938
COCCCCC(=O)O	8	3	0.00220913	2	0.00182149	1.21281	0.0837938
COC(=O)CCCCO	8	3	0.00220913	2	0.00182149	1.21281	0.0837938
nn[SH](=O)=O	4	3	0.00220913	2	0.00182149	1.21281	0.0837938
CC(C)C=N	4	3	0.00220913	2	0.00182149	1.21281	0.0837938
CCC(C)C=N	5	3	0.00220913	2	0.00182149	1.21281	0.0837938
C=C/C=C/C(=O)C=C	7	3	0.00220913	2	0.00182149	1.21281	0.0837938
C=CC(=O)/C=C(\O)C=C	8	3	0.00220913	2	0.00182149	1.21281	0.0837938
CCNC(C)=O	5	61	0.044919	41	0.0373406	1.20295	0.0802485
CCC(C)CO	5	83	0.0611193	56	0.0510018	1.19837	0.0785926
CCN(C)CCN(C)C	8	25	0.0184094	17	0.0154827	1.18903	0.0751937
C=CC(N)=O	4	129	0.0949926	88	0.0801457	1.18525	0.0738096
Cc1cccc(Cl)c1	8	38	0.0279823	26	0.0236794	1.18172	0.0725128
CCCC(O)CC	6	32	0.0235641	22	0.0200364	1.17606	0.0704299
Nc1ccccc1O	8	16	0.011782	11	0.0100182	1.17606	0.0704299
C=CC(=O)CCCCC	8	61	0.044919	42	0.0382514	1.17431	0.0697831
CCCCOCC	6	52	0.0382916	36	0.0327869	1.16789	0.0674034
COCCNC(C)=O	7	13	0.0095729	9	0.00819672	1.16789	0.0674034
CCCCCCNC	7	13	0.0095729	9	0.00819672	1.16789	0.0674034
CCCCO	4	413	0.304124	286	0.260474	1.16758	0.0672866
CN1CCNCC1	7	30	0.0220913	21	0.0191257	1.15506	0.0626045
CC(O)c1nccs1	8	20	0.0147275	14	0.0127505	1.15506	0.0626045
CCCNCNO	6	10	0.00736377	7	0.00637523	1.15506	0.0626045
CN(C)CCN(C)C	7	27	0.0198822	19	0.0173042	1.14898	0.0603127
CN1CCN(C)CC1	8	27	0.0198822	19	0.0173042	1.14898	0.0603127
CCC(CC)OC	6	61	0.044919	43	0.0391621	1.147	0.0595639
N=Cc1ccccc1	8	136	0.100147	96	0.0874317	1.14543	0.0589702
Cc1ccccc1	7	990	0.729013	701	0.638434	1.14188	0.0576197
Cc1ccccc1C	8	91	0.0670103	65	0.0591985	1.13196	0.0538306
CCCCCCN	6	56	0.0412371	40	0.0364299	1.13196	0.0538306
Cc1cccnc1	7	42	0.0309278	30	0.0273224	1.13196	0.0538306
CCc1nccs1	7	21	0.0154639	15	0.0136612	1.13196	0.0538306
Cc1scnc1O	7	7	0.00515464	5	0.00455373	1.13196	0.0538306
CCN(CC)CC=O	7	7	0.00515464	5	0.00455373	1.13196	0.0538306
COCC=O	4	46	0.0338733	33	0.0300546	1.12706	0.0519465
C=CCC(=CO)CCC	8	46	0.0338733	33	0.0300546	1.12706	0.0519465
Clc1ccccc1	7	224	0.164948	161	0.14663	1.12493	0.0511247
CCNCCN(C)C	7	25	0.0184094	18	0.0163934	1.12297	0.0503701
CCNCCN(C)CC	8	25	0.0184094	18	0.0163934	1.12297	0.0503701
CCN(CC)CCNC	8	25	0.0184094	18	0.0163934	1.12297	0.0503701
C=C(C=O)CCCC	7	83	0.0611193	60	0.0546448	1.11848	0.0486294
CCCCN	4	145	0.106775	105	0.0956284	1.11656	0.0478813
C=CCC=COC	6	40	0.0294551	29	0.0264117	1.11523	0.0473646
C=CCC=C(C)OC	7	40	0.0294551	29	0.0264117	1.11523	0.0473646
CCCCCO	5	359	0.264359	261	0.237705	1.11213	0.0461565
C=CCCCCCCC	8	66	0.0486009	48	0.0437158	1.11175	0.0460053
C=CCCC=C	5	33	0.0243004	24	0.0218579	1.11175	0.0460053
CCc1ccccc1	8	500	0.368189	365	0.332423	1.10759	0.0443797
CCN1CCNCC1	8	26	0.0191458	19	0.0173042	1.10643	0.0439223
CCCCC(C=O)=CO	8	64	0.0471281	47	0.0428051	1.10099	0.0417847
Cc1ccc(O)cc1	8	306	0.225331	225	0.204918	1.09962	0.0412415
CCCCC	4	500	0.368189	368	0.335155	1.09856	0.0408248
COC=CCC=C(C)C	8	38	0.0279823	28	0.0255009	1.09731	0.0403281
CCCNCCN	6	23	0.0169367	17	0.0154827	1.09391	0.0389815
CCCNCCNC	7	23	0.0169367	17	0.0154827	1.09391	0.0389815
CCCN(C)CCN	7	23	0.0169367	17	0.0154827	1.09391	0.0389815
CCCN(C)CCNC	8	23	0.0169367	17	0.0154827	1.09391	0.0389815
CCCN(CC)CCN	8	23	0.0169367	17	0.0154827	1.09391	0.0389815
CCCCCN	5	81	0.0596465	60	0.0546448	1.09153	0.0380363
CCCOCCC	6	27	0.0198822	20	0.0182149	1.09153	0.0380363
CCCCCCC	6	218	0.16053	163	0.148452	1.08136	0.0339715
COC=C(C)CCO	7	20	0.0147275	15	0.0136612	1.07806	0.0326413
CCC(OC)=C(C)C	7	20	0.0147275	15	0.0136612	1.07806	0.0326413
COC(C=O)=C(C)C	7	20	0.0147275	15	0.0136612	1.07806	0.0326413
COC=CCCOC	7	20	0.0147275	15	0.0136612	1.07806	0.0326413
CCC(=COC)CCO	8	20	0.0147275	15	0.0136612	1.07806	0.0326413
CCC(C)=C(CC)OC	8	20	0.0147275	15	0.0136612	1.07806	0.0326413
CCC(C)=C(C=O)OC	8	20	0.0147275	15	0.0136612	1.07806	0.0326413
COC=C(C)C(=O)CO	8	20	0.0147275	15	0.0136612	1.07806	0.0326413
C=CC(=O)C(C)=COC	8	20	0.0147275	15	0.0136612	1.07806	0.0326413
CCC(OC)=C(C)C=O	8	20	0.0147275	15	0.0136612	1.07806	0.0326413
COC(C=O)=C(C)C=O	8	20	0.0147275	15	0.0136612	1.07806	0.0326413
COC=C(C)CCOC	8	20	0.0147275	15	0.0136612	1.07806	0.0326413
C=C(O)CC(C)=COC	8	20	0.0147275	15	0.0136612	1.07806	0.0326413
COC(C)=C(C)CCO	8	20	0.0147275	15	0.0136612	1.07806	0.0326413
C=CCC(OC)=C(C)C	8	20	0.0147275	15	0.0136612	1.07806	0.0326413
COC(C(C)=O)=C(C)C	8	20	0.0147275	15	0.0136612	1.07806	0.0326413
C=C(CC=COC)OC	8	20	0.0147275	15	0.0136612	1.07806	0.0326413
COCCC=C(C)OC	8	20	0.0147275	15	0.0136612	1.07806	0.0326413
COC=CC(=O)COC	8	20	0.0147275	15	0.0136612	1.07806	0.0326413
CCCCNC(C)=O	7	12	0.00883652	9	0.00819672	1.07806	0.0326413
Cc1ccc(C)o1	7	8	0.00589102	6	0.00546448	1.07806	0.0326413
CC(C)(C)O	4	8	0.00589102	6	0.00546448	1.07806	0.0326413
CCCCSC	5	4	0.00294551	3	0.00273224	1.07806	0.0326413
CCCN[SH]=O	5	4	0.00294551	3	0.00273224	1.07806	0.0326413
CCCN[SH](=O)=O	6	4	0.00294551	3	0.00273224	1.07806	0.0326413
O=C(O)CCO	5	4	0.00294551	3	0.00273224	1.07806	0.0326413
CC(C)CCNCN	7	4	0.00294551	3	0.00273224	1.07806	0.0326413
CCCC(C)NCN	7	4	0.00294551	3	0.00273224	1.07806	0.0326413
CC(C)CCNC(N)=O	8	4	0.00294551	3	0.00273224	1.07806	0.0326413
CCCC(C)NC(N)=O	8	4	0.00294551	3	0.00273224	1.07806	0.0326413
c1cscn1	5	133	0.0979381	100	0.0910747	1.07536	0.0315542
CCCC(C)CC	6	96	0.0706922	73	0.0664845	1.06329	0.0266509
CCN(C)CCN	6	30	0.0220913	23	0.0209472	1.05462	0.023096
CNCCN(C)C	6	30	0.0220913	23	0.0209472	1.05462	0.023096
Oc1ccccc1O	8	133	0.0979381	102	0.0928962	1.05428	0.022954
c1ccccc1	6	1261	0.928571	968	0.881603	1.05328	0.0225423
CCNCCNCC	7	26	0.0191458	20	0.0182149	1.0511	0.0216459
CCN(CC)CCN	7	26	0.0191458	20	0.0182149	1.0511	0.0216459
C=CC(=O)NC	5	13	0.0095729	10	0.00910747	1.0511	0.0216459
CCCNCCN(C)C	8	22	0.0162003	17	0.0154827	1.04635	0.0196763
CCCN(CC)CC	7	31	0.0228277	24	0.0218579	1.04437	0.018853
CCCCCC	5	352	0.259205	274	0.249545	1.03871	0.0164947
Cc1[nH]ccc1CO	8	55	0.0405007	43	0.0391621	1.03418	0.0145968
CCOCCN	5	23	0.0169367	18	0.0163934	1.03314	0.0141579
CCC(=O)O	4	194	0.142857	152	0.138434	1.03195	0.0136607
CCCCC=C(C)O	7	70	0.0515464	55	0.0500911	1.02905	0.0124379
CCN(C)CCNC	7	28	0.0206186	22	0.0200364	1.02905	0.0124379
CC(C)NC=O	5	47	0.0346097	37	0.0336976	1.02707	0.0115987
CNCCOC	5	33	0.0243004	26	0.0236794	1.02623	0.0112432
CCCCCC=CO	7	71	0.0522828	56	0.0510018	1.02512	0.0107729
CCC(C)CC	5	119	0.0876289	94	0.0856102	1.02358	0.0101217
Cc1[nH]ccc1C=O	8	55	0.0405007	44	0.0400729	1.01068	0.00461258
CCCCCC(C)=CO	8	65	0.0478645	52	0.0473588	1.01068	0.00461258
CCCC(C)O	5	40	0.0294551	32	0.0291439	1.01068	0.00461258
CN(C)CCN	5	30	0.0220913	24	0.0218579	1.01068	0.00461258
C=CCC(=CCC)OC	8	20	0.0147275	16	0.0145719	1.01068	0.00461258
CCCC=CCCOC	8	20	0.0147275	16	0.0145719	1.01068	0.00461258
CC=CCC(=CC)OC	8	20	0.0147275	16	0.0145719	1.01068	0.00461258
CCCCC=N	5	5	0.00368189	4	0.00364299	1.01068	0.00461258
CCCC(C)CCC=O	8	5	0.00368189	4	0.00364299	1.01068	0.00461258
CCOCCNC=O	7	5	0.00368189	4	0.00364299	1.01068	0.00461258
O=C(O)CCCCO	7	5	0.00368189	4	0.00364299	1.01068	0.00461258
CCCCCNCCN	8	5	0.00368189	4	0.00364299	1.01068	0.00461258
CCCCCN(C)CC	8	5	0.00368189	4	0.00364299	1.01068	0.00461258
CCCCC(=O)NC	7	5	0.00368189	4	0.00364299	1.01068	0.00461258
CCC(C)(C)O	5	5	0.00368189	4	0.00364299	1.01068	0.00461258
CCC(C)C(=O)NC	7	5	0.00368189	4	0.00364299	1.01068	0.00461258
CCCC(C)CNC	7	5	0.00368189	4	0.00364299	1.01068	0.00461258
NCCCCC=O	6	5	0.00368189	4	0.00364299	1.01068	0.00461258
CNCCCCC=O	7	5	0.00368189	4	0.00364299	1.01068	0.00461258
CCNCCCCC=O	8	5	0.00368189	4	0.00364299	1.01068	0.00461258
CCCN(CC)C(C)=O	8	5	0.00368189	4	0.00364299	1.01068	0.00461258
CC=CCCCCCC	8	66	0.0486009	53	0.0482696	1.00686	0.00297064
C=CCC(=O)CC	6	31	0.0228277	25	0.0227687	1.00259	0.00112426
CC=CCC(=O)CC	7	31	0.0228277	25	0.0227687	1.00259	0.00112426
C=CCC(=C)CCC	7	47	0.0346097	38	0.0346084	1.00004	1.68315e-05
C=C(CC=CC)CCC	8	47	0.0346097	38	0.0346084	1.00004	1.68315e-05
C=CCC(=CC)CCC	8	47	0.0346097	38	0.0346084	1.00004	1.68315e-05
C=C(CCCC)C(C)=O	8	64	0.0471281	52	0.0473588	0.995129	-0.0021208
CC=C(C=O)CCCC	8	64	0.0471281	52	0.0473588	0.995129	-0.0021208
CCCc1nccs1	8	16	0.011782	13	0.0118397	0.995129	-0.0021208
C=CCCCCCC	7	66	0.0486009	54	0.0491803	0.988218	-0.00514725
C=CC(=O)O	4	33	0.0243004	27	0.0245902	0.988218	-0.00514725
CCCCC(C)C	6	95	0.0699558	78	0.0710383	0.984763	-0.00666843
C=C(O)C(=O)CCCC	8	40	0.0294551	33	0.0300546	0.980051	-0.00875138
C=C(O)CC(=C)CCC	8	40	0.0294551	33	0.0300546	0.980051	-0.00875138
CCCC(C)=C(O)C=O	8	40	0.0294551	33	0.0300546	0.980051	-0.00875138
CCCNCCNCC	8	23	0.0169367	19	0.0173042	0.978761	-0.00932319
CCCCCNC	6	29	0.0213549	24	0.0218579	0.976988	-0.0101107
CCCCC(C)=C(C)O	8	64	0.0471281	53	0.0482696	0.976353	-0.0103933
CCCCCCCO	7	161	0.118557	134	0.12204	0.971457	-0.0125764
CCNCCOCC	7	6	0.00441826	5	0.00455373	0.97025	-0.0131162
C1CCNC1	5	6	0.00441826	5	0.00455373	0.97025	-0.0131162
CN1CCCC1	6	6	0.00441826	5	0.00455373	0.97025	-0.0131162
CN(C)C(=O)C=O	6	6	0.00441826	5	0.00455373	0.97025	-0.0131162
CCN(C)C(=O)C=O	7	6	0.00441826	5	0.00455373	0.97025	-0.0131162
CCN(CC)C(=O)C=O	8	6	0.00441826	5	0.00455373	0.97025	-0.0131162
CN1CCOCC1	7	6	0.00441826	5	0.00455373	0.97025	-0.0131162
CC=CCC=O	5	31	0.0228277	26	0.0236794	0.964031	-0.0159091
C=CCC(C)=O	5	31	0.0228277	26	0.0236794	0.964031	-0.0159091
CC=CCC(C)=O	6	31	0.0228277	26	0.0236794	0.964031	-0.0159091
CCCCC(=O)C=CO	8	31	0.0228277	26	0.0236794	0.964031	-0.0159091
CCCCCOC	6	75	0.0552283	63	0.057377	0.96255	-0.0165767
CCC(=O)NC	5	32	0.0235641	27	0.0245902	0.958272	-0.0185112
CCCC(C)CN	6	13	0.0095729	11	0.0100182	0.95555	-0.0197468
Cn1ccnn1	6	33	0.0243004	28	0.0255009	0.952924	-0.0209415
C=C(CCC)CCO	7	40	0.0294551	34	0.0309654	0.951226	-0.0217164
C=C(O)CCCCCC	8	40	0.0294551	34	0.0309654	0.951226	-0.0217164
C=C(CCO)CCCC	8	40	0.0294551	34	0.0309654	0.951226	-0.0217164
C=C(CCC)C(=O)CO	8	40	0.0294551	34	0.0309654	0.951226	-0.0217164
CC=C(CCC)CCO	8	40	0.0294551	34	0.0309654	0.951226	-0.0217164
CCCC(=CO)CCO	8	40	0.0294551	34	0.0309654	0.951226	-0.0217164
C=CCC(O)=CCCC	8	40	0.0294551	34	0.0309654	0.951226	-0.0217164
COCCC(C)C	6	20	0.0147275	17	0.0154827	0.951226	-0.0217164
CNC(C)C	4	47	0.0346097	40	0.0364299	0.950037	-0.0222596
CCCCCCO	6	236	0.173785	201	0.18306	0.949333	-0.0225815
COC=CCCO	6	34	0.0250368	29	0.0264117	0.947946	-0.0232165
COCCC=CO	6	34	0.0250368	29	0.0264117	0.947946	-0.0232165
C=CC(=O)C=COC	7	34	0.0250368	29	0.0264117	0.947946	-0.0232165
C=C(O)CC=COC	7	34	0.0250368	29	0.0264117	0.947946	-0.0232165
C=C(CC=CO)OC	7	34	0.0250368	29	0.0264117	0.947946	-0.0232165
COCCC=CC=O	7	34	0.0250368	29	0.0264117	0.947946	-0.0232165
COC(C)=CCCO	7	34	0.0250368	29	0.0264117	0.947946	-0.0232165
COCCC=C(C)O	7	34	0.0250368	29	0.0264117	0.947946	-0.0232165
COC=CC(=O)CO	7	34	0.0250368	29	0.0264117	0.947946	-0.0232165
CC=CC(=O)C=COC	8	34	0.0250368	29	0.0264117	0.947946	-0.0232165
CC=C(O)CC=COC	8	34	0.0250368	29	0.0264117	0.947946	-0.0232165
CC=C(CC=CO)OC	8	34	0.0250368	29	0.0264117	0.947946	-0.0232165
COC1=CCC=CC1	8	34	0.0250368	29	0.0264117	0.947946	-0.0232165
C=C(CC=CC=O)OC	8	34	0.0250368	29	0.0264117	0.947946	-0.0232165
C=CC(=O)C=C(C)OC	8	34	0.0250368	29	0.0264117	0.947946	-0.0232165
C=C(O)CC=C(C)OC	8	34	0.0250368	29	0.0264117	0.947946	-0.0232165
C=C(CC=C(C)O)OC	8	34	0.0250368	29	0.0264117	0.947946	-0.0232165
C=C(O)C(=O)C=COC	8	34	0.0250368	29	0.0264117	0.947946	-0.0232165
COCCC=CC(C)=O	8	34	0.0250368	29	0.0264117	0.947946	-0.0232165
CCC(=CCCO)OC	8	34	0.0250368	29	0.0264117	0.947946	-0.0232165
CCC(O)=CCCOC	8	34	0.0250368	29	0.0264117	0.947946	-0.0232165
COCCC=C(O)C=O	8	34	0.0250368	29	0.0264117	0.947946	-0.0232165
COC(C)=CC(=O)CO	8	34	0.0250368	29	0.0264117	0.947946	-0.0232165
Oc1cccc(Cl)c1	8	7	0.00515464	6	0.00546448	0.943299	-0.0253506
Cc1ccc(Br)cc1	8	7	0.00515464	6	0.00546448	0.943299	-0.0253506
CCC(C)(CC)CC	7	7	0.00515464	6	0.00546448	0.943299	-0.0253506
CCCC=C(O)C=O	7	43	0.0316642	37	0.0336976	0.939657	-0.0270307
CCCC=C(O)C(C)=O	8	43	0.0316642	37	0.0336976	0.939657	-0.0270307
CCNCCNC	6	30	0.0220913	26	0.0236794	0.932933	-0.0301495
CCCCCNCC	7	15	0.0110457	13	0.0118397	0.932933	-0.0301495
CC(C)(C)C	4	61	0.044919	53	0.0482696	0.930586	-0.0312435
CCCCC(=O)CO	7	40	0.0294551	35	0.0318761	0.924048	-0.0343055
C=C(O)CCCCC	7	40	0.0294551	35	0.0318761	0.924048	-0.0343055
CCCCCC(=O)CO	8	40	0.0294551	35	0.0318761	0.924048	-0.0343055
CCCCC=C(O)C=O	8	40	0.0294551	35	0.0318761	0.924048	-0.0343055
CC=C(O)CCCCC	8	40	0.0294551	35	0.0318761	0.924048	-0.0343055
CCC(=O)COC	6	32	0.0235641	28	0.0255009	0.924048	-0.0343055
C=C(CCC)OC	6	32	0.0235641	28	0.0255009	0.924048	-0.0343055
C=C(C)CCOC	6	32	0.0235641	28	0.0255009	0.924048	-0.0343055
CCCC(=O)COC	7	32	0.0235641	28	0.0255009	0.924048	-0.0343055
C=C(CCCC)OC	7	32	0.0235641	28	0.0255009	0.924048	-0.0343055
C=C(CC)CCOC	7	32	0.0235641	28	0.0255009	0.924048	-0.0343055
C=C(OC)C(=O)CC	7	32	0.0235641	28	0.0255009	0.924048	-0.0343055
C=C(C)C(=O)COC	7	32	0.0235641	28	0.0255009	0.924048	-0.0343055
CC=C(CCC)OC	7	32	0.0235641	28	0.0255009	0.924048	-0.0343055
C=C(C)CC(=C)OC	7	32	0.0235641	28	0.0255009	0.924048	-0.0343055
CC=C(C)CCOC	7	32	0.0235641	28	0.0255009	0.924048	-0.0343055
COCCC(C)=CO	7	32	0.0235641	28	0.0255009	0.924048	-0.0343055
C=C(OC)C(=O)CCC	8	32	0.0235641	28	0.0255009	0.924048	-0.0343055
C=C(CC)C(=O)COC	8	32	0.0235641	28	0.0255009	0.924048	-0.0343055
CC=C(CCCC)OC	8	32	0.0235641	28	0.0255009	0.924048	-0.0343055
C=C(CC)CC(=C)OC	8	32	0.0235641	28	0.0255009	0.924048	-0.0343055
CC=C(CC)CCOC	8	32	0.0235641	28	0.0255009	0.924048	-0.0343055
CCC(=CO)CCOC	8	32	0.0235641	28	0.0255009	0.924048	-0.0343055
CC=C(OC)C(=O)CC	8	32	0.0235641	28	0.0255009	0.924048	-0.0343055
C=C(C)C(=O)C(=C)OC	8	32	0.0235641	28	0.0255009	0.924048	-0.0343055
CC=C(C)C(=O)COC	8	32	0.0235641	28	0.0255009	0.924048	-0.0343055
COCC(=O)C(C)=CO	8	32	0.0235641	28	0.0255009	0.924048	-0.0343055
CCCC(=CC=O)OC	8	32	0.0235641	28	0.0255009	0.924048	-0.0343055
CCC=C(CCC)OC	8	32	0.0235641	28	0.0255009	0.924048	-0.0343055
C=C(C)CC(=CC)OC	8	32	0.0235641	28	0.0255009	0.924048	-0.0343055
C=C(CC(C)=CC)OC	8	32	0.0235641	28	0.0255009	0.924048	-0.0343055
C=C(CC(C)=CO)OC	8	32	0.0235641	28	0.0255009	0.924048	-0.0343055
CCC=C(C)CCOC	8	32	0.0235641	28	0.0255009	0.924048	-0.0343055
COCCC(C)=CC=O	8	32	0.0235641	28	0.0255009	0.924048	-0.0343055
COCCC(C)=C(C)O	8	32	0.0235641	28	0.0255009	0.924048	-0.0343055
CC/C=N/O	4	8	0.00589102	7	0.00637523	0.924048	-0.0343055
CCCC=N	4	8	0.00589102	7	0.00637523	0.924048	-0.0343055
CCCCCC=C(C)C	8	8	0.00589102	7	0.00637523	0.924048	-0.0343055
C=CCC=O	4	33	0.0243004	29	0.0264117	0.920065	-0.0361815
COCC(C)=O	5	33	0.0243004	29	0.0264117	0.920065	-0.0361815
CC=C(C=O)OC	6	33	0.0243004	29	0.0264117	0.920065	-0.0361815
C=C(OC)C(C)=O	6	33	0.0243004	29	0.0264117	0.920065	-0.0361815
C=CC(=O)COC	6	33	0.0243004	29	0.0264117	0.920065	-0.0361815
CCC=C(C=O)OC	7	33	0.0243004	29	0.0264117	0.920065	-0.0361815
CC=C(OC)C(C)=O	7	33	0.0243004	29	0.0264117	0.920065	-0.0361815
C=CC(=O)C(=C)OC	7	33	0.0243004	29	0.0264117	0.920065	-0.0361815
COC(C=O)=CC=O	7	33	0.0243004	29	0.0264117	0.920065	-0.0361815
CC=CC(=O)COC	7	33	0.0243004	29	0.0264117	0.920065	-0.0361815
COCC(=O)C=CO	7	33	0.0243004	29	0.0264117	0.920065	-0.0361815
CCC=C(OC)C(C)=O	8	33	0.0243004	29	0.0264117	0.920065	-0.0361815
C=CC(=O)C(=CC)OC	8	33	0.0243004	29	0.0264117	0.920065	-0.0361815
C=CCC=C(C=O)OC	8	33	0.0243004	29	0.0264117	0.920065	-0.0361815
C=C(OC)C(=O)C=CC	8	33	0.0243004	29	0.0264117	0.920065	-0.0361815
COC=CCC=CC=O	8	33	0.0243004	29	0.0264117	0.920065	-0.0361815
C=C(OC)C(=O)C=CO	8	33	0.0243004	29	0.0264117	0.920065	-0.0361815
COC(=CC=O)C(C)=O	8	33	0.0243004	29	0.0264117	0.920065	-0.0361815
CCC=CC(=O)COC	8	33	0.0243004	29	0.0264117	0.920065	-0.0361815
COC(C=O)=CC(C)=O	8	33	0.0243004	29	0.0264117	0.920065	-0.0361815
COC(C=O)=CCCO	8	33	0.0243004	29	0.0264117	0.920065	-0.0361815
COCC(=O)C=CC=O	8	33	0.0243004	29	0.0264117	0.920065	-0.0361815
COCC(=O)C=C(C)O	8	33	0.0243004	29	0.0264117	0.920065	-0.0361815
CCc1cccs1	7	34	0.0250368	30	0.0273224	0.916348	-0.0379398
C=C(CC)OC	5	34	0.0250368	30	0.0273224	0.916348	-0.0379398
CC=C(CC)OC	6	34	0.0250368	30	0.0273224	0.916348	-0.0379398
C=CCC(=C)OC	6	34	0.0250368	30	0.0273224	0.916348	-0.0379398
CC=CCCOC	6	34	0.0250368	30	0.0273224	0.916348	-0.0379398
CCC=C(CC)OC	7	34	0.0250368	30	0.0273224	0.916348	-0.0379398
C=CCC(=CC)OC	7	34	0.0250368	30	0.0273224	0.916348	-0.0379398
C=C(CC=CC)OC	7	34	0.0250368	30	0.0273224	0.916348	-0.0379398
CCC(=CC=O)OC	7	34	0.0250368	30	0.0273224	0.916348	-0.0379398
CCC=CCCOC	7	34	0.0250368	30	0.0273224	0.916348	-0.0379398
C=CCC(=CC=O)OC	8	34	0.0250368	30	0.0273224	0.916348	-0.0379398
CCC(=CC(C)=O)OC	8	34	0.0250368	30	0.0273224	0.916348	-0.0379398
C=CC(=O)CCCC	7	71	0.0522828	63	0.057377	0.911214	-0.0403796
Sc1ccccc1	7	151	0.111193	134	0.12204	0.911118	-0.0404253
C=CCC(=CO)CC	7	48	0.0353461	43	0.0391621	0.902558	-0.0445246
CCC=CCC=CO	7	48	0.0353461	43	0.0391621	0.902558	-0.0445246
CCCC=CCC=CO	8	48	0.0353461	43	0.0391621	0.902558	-0.0445246
CC=CCC(=CO)CC	8	48	0.0353461	43	0.0391621	0.902558	-0.0445246
C=CCC(CC)=C(C)O	8	48	0.0353461	43	0.0391621	0.902558	-0.0445246
CCC(C)=CCC=CO	8	48	0.0353461	43	0.0391621	0.902558	-0.0445246
CCC=CCC=C(C)O	8	48	0.0353461	43	0.0391621	0.902558	-0.0445246
CC(C)NCN	5	29	0.0213549	26	0.0236794	0.901835	-0.0448728
CC(C)NC(N)=O	6	29	0.0213549	26	0.0236794	0.901835	-0.0448728
CCN(CC)CC	6	39	0.0287187	35	0.0318761	0.900947	-0.0453009
CCCCCCCC=O	8	108	0.0795287	97	0.0883424	0.900232	-0.0456454
CCNCCN	5	30	0.0220913	27	0.0245902	0.89838	-0.0465399
C=CC(=O)C(=C)CCC	8	40	0.0294551	36	0.0327869	0.89838	-0.0465399
CCCC(C=O)=CC=O	8	40	0.0294551	36	0.0327869	0.89838	-0.0465399
C=CC(=O)C=CCCC	8	40	0.0294551	36	0.0327869	0.89838	-0.0465399
C=C(C)CCO	5	51	0.0375552	46	0.0418944	0.896427	-0.0474851
C=C(C)CC	4	126	0.0927835	114	0.103825	0.893652	-0.0488317
CCC1CCCCC1	8	22	0.0162003	20	0.0182149	0.889396	-0.0509047
C=C(C)CCC=C(C)C	8	11	0.00810015	10	0.00910747	0.889396	-0.0509047
CC(C)C=O	4	69	0.05081	63	0.057377	0.885546	-0.0527889
Cc1cc[nH]c1CS	8	23	0.0169367	21	0.0191257	0.885546	-0.0527889
CC=CC(=O)CCC	7	70	0.0515464	64	0.0582878	0.884343	-0.0533794
C=CCCOC	5	35	0.0257732	32	0.0291439	0.884343	-0.0533794
C=CCC(C)=CO	6	48	0.0353461	44	0.0400729	0.882046	-0.0545089
CC=CCC(C)=CO	7	48	0.0353461	44	0.0400729	0.882046	-0.0545089
C=CCC(C)=C(C)O	7	48	0.0353461	44	0.0400729	0.882046	-0.0545089
CC(C)=CCC=CO	7	48	0.0353461	44	0.0400729	0.882046	-0.0545089
CCCC(C)C	5	108	0.0795287	99	0.0901639	0.882046	-0.0545089
CCCCC(N)=O	6	13	0.0095729	12	0.010929	0.87592	-0.0575353
C=C(CC)CCCCC	8	66	0.0486009	61	0.0555556	0.874816	-0.0580833
CC=C(CC)CCCC	8	66	0.0486009	61	0.0555556	0.874816	-0.0580833
CCCC(C)=CC=O	7	41	0.0301915	38	0.0346084	0.872374	-0.0592972
CCCCC(C)=CC=O	8	41	0.0301915	38	0.0346084	0.872374	-0.0592972
CCCC(=CC=O)CC	8	41	0.0301915	38	0.0346084	0.872374	-0.0592972
CCCC(C)=CC(C)=O	8	41	0.0301915	38	0.0346084	0.872374	-0.0592972
CCNCC	4	112	0.0824742	104	0.0947177	0.870738	-0.0601127
CCCC(=CO)CC	7	71	0.0522828	66	0.0601093	0.869795	-0.060583
CCCC(C)=C(C)O	7	71	0.0522828	66	0.0601093	0.869795	-0.060583
CCCC(CC)=C(C)O	8	71	0.0522828	66	0.0601093	0.869795	-0.060583
CNCCNC	5	30	0.0220913	28	0.0255009	0.866295	-0.0623342
CC=CCC=C(C)O	7	48	0.0353461	45	0.0409836	0.862445	-0.0642687
CCCCCCC(C)=O	8	65	0.0478645	61	0.0555556	0.861561	-0.0647139
C=C(C=O)OC	5	33	0.0243004	31	0.0282332	0.860706	-0.0651452
C=C(C)CCCCC	7	67	0.0493373	63	0.057377	0.859878	-0.0655632
Cc1cccc(C)c1	8	118	0.0868925	111	0.101093	0.859531	-0.0657384
CC=CCC=CO	6	54	0.0397644	51	0.0464481	0.856103	-0.0674738
C=CCC=CO	5	56	0.0412371	53	0.0482696	0.854309	-0.0683853
C=CCC=C(C)O	6	56	0.0412371	53	0.0482696	0.854309	-0.0683853
C=CCC(=C)CCCC	8	40	0.0294551	38	0.0346084	0.851097	-0.070021
CCCCCC=CC=O	8	42	0.0309278	40	0.0364299	0.848969	-0.0711081
CCCCC=CO	6	71	0.0522828	68	0.0619308	0.844213	-0.073548
C=CCC=C(C)CC	7	49	0.0360825	47	0.0428051	0.842948	-0.0741992
C=CCC=C(C)CCC	8	49	0.0360825	47	0.0428051	0.842948	-0.0741992
CCCC=C(C)O	6	74	0.0544919	71	0.064663	0.842706	-0.0743241
C=CCC=C(C)C	6	52	0.0382916	50	0.0455373	0.840884	-0.0752641
CCC(C)C	4	144	0.106038	139	0.126594	0.837626	-0.0769497
CCCCCCCCC	8	96	0.0706922	93	0.0846995	0.834624	-0.0785091
Nc1nccs1	6	68	0.0500736	66	0.0601093	0.833043	-0.0793325
CC=CCCCCC	7	73	0.0537555	71	0.064663	0.831318	-0.0802329
NCc1cccs1	7	37	0.0272459	36	0.0327869	0.831001	-0.0803982
C=C(C)CCCC	6	92	0.0677467	90	0.0819672	0.82651	-0.0827521
C=CCC(=C)CC	6	49	0.0360825	48	0.0437158	0.825387	-0.0833426
C=C(CC)CC=CC	7	49	0.0360825	48	0.0437158	0.825387	-0.0833426
C=CCC(=CC)CC	7	49	0.0360825	48	0.0437158	0.825387	-0.0833426
CCCCCCCC	7	149	0.10972	146	0.132969	0.825156	-0.083464
C=CCC(=C)C	5	52	0.0382916	51	0.0464481	0.824396	-0.0838643
C=C(C)CC=CC	6	52	0.0382916	51	0.0464481	0.824396	-0.0838643
C=CCC(C)=CC	6	52	0.0382916	51	0.0464481	0.824396	-0.0838643
C=CCCO	4	58	0.0427099	57	0.0519126	0.822727	-0.0847443
C=C(CC)CCC	6	77	0.056701	76	0.0692168	0.819181	-0.0866203
C=C(O)CC=CO	6	44	0.0324006	44	0.0400729	0.808542	-0.0922974
CC=C(O)CC=CO	7	44	0.0324006	44	0.0400729	0.808542	-0.0922974
C=C(O)CC=C(C)O	7	44	0.0324006	44	0.0400729	0.808542	-0.0922974
C=C(O)C(=O)C=CO	7	44	0.0324006	44	0.0400729	0.808542	-0.0922974
O=CC(O)=CCCO	7	44	0.0324006	44	0.0400729	0.808542	-0.0922974
CC=C(O)C(=O)C=CO	8	44	0.0324006	44	0.0400729	0.808542	-0.0922974
OC1=CCC(O)=CC1	8	44	0.0324006	44	0.0400729	0.808542	-0.0922974
C=C(O)CC=C(O)C=O	8	44	0.0324006	44	0.0400729	0.808542	-0.0922974
C=C(O)C(=O)C=C(C)O	8	44	0.0324006	44	0.0400729	0.808542	-0.0922974
O=CC=C(O)CC=CO	8	44	0.0324006	44	0.0400729	0.808542	-0.0922974
CC(=O)C(O)=CCCO	8	44	0.0324006	44	0.0400729	0.808542	-0.0922974
CCCC(C)C(N)=O	7	11	0.00810015	11	0.0100182	0.808542	-0.0922974
CC=C(CC)CCC	7	74	0.0544919	74	0.0673953	0.808542	-0.0922974
CC(C=O)CCO	6	13	0.0095729	13	0.0118397	0.808542	-0.0922974
CC=NNC	4	6	0.00441826	6	0.00546448	0.808542	-0.0922974
C=NNCC	4	6	0.00441826	6	0.00546448	0.808542	-0.0922974
CCC=NN	4	6	0.00441826	6	0.00546448	0.808542	-0.0922974
N=CCCN	4	6	0.00441826	6	0.00546448	0.808542	-0.0922974
C1=NNCC1	5	6	0.00441826	6	0.00546448	0.808542	-0.0922974
CNCCCC=O	6	6	0.00441826	6	0.00546448	0.808542	-0.0922974
CCNCCCC=O	7	6	0.00441826	6	0.00546448	0.808542	-0.0922974
CCCCCCNCC	8	6	0.00441826	6	0.00546448	0.808542	-0.0922974
CCCN(C)C(C)=O	7	6	0.00441826	6	0.00546448	0.808542	-0.0922974
CCCCCC=N	6	4	0.00294551	4	0.00364299	0.808542	-0.0922974
COCCCCOC	7	4	0.00294551	4	0.00364299	0.808542	-0.0922974
COC(=O)CCCN	7	4	0.00294551	4	0.00364299	0.808542	-0.0922974
CCNCCCCOC	8	4	0.00294551	4	0.00364299	0.808542	-0.0922974
COCCCCNC=O	8	4	0.00294551	4	0.00364299	0.808542	-0.0922974
CNCCCC(=O)OC	8	4	0.00294551	4	0.00364299	0.808542	-0.0922974
CCCCCCN(C)C	8	4	0.00294551	4	0.00364299	0.808542	-0.0922974
NCC1CC1	5	4	0.00294551	4	0.00364299	0.808542	-0.0922974
CNCC1CC1	6	4	0.00294551	4	0.00364299	0.808542	-0.0922974
ONCC1CC1	6	4	0.00294551	4	0.00364299	0.808542	-0.0922974
NCNCC1CC1	7	4	0.00294551	4	0.00364299	0.808542	-0.0922974
O=CNCC1CC1	7	4	0.00294551	4	0.00364299	0.808542	-0.0922974
CN(O)CC1CC1	7	4	0.00294551	4	0.00364299	0.808542	-0.0922974
NCN(O)CC1CC1	8	4	0.00294551	4	0.00364299	0.808542	-0.0922974
NC(=O)NCC1CC1	8	4	0.00294551	4	0.00364299	0.808542	-0.0922974
O=CN(O)CC1CC1	8	4	0.00294551	4	0.00364299	0.808542	-0.0922974
COCCN(C)C(C)=O	8	4	0.00294551	4	0.00364299	0.808542	-0.0922974
Nc1cccc(S)c1	8	3	0.00220913	3	0.00273224	0.808542	-0.0922974
CNC(C)(C)C	5	3	0.00220913	3	0.00273224	0.808542	-0.0922974
CC(C)(C)NC=O	6	3	0.00220913	3	0.00273224	0.808542	-0.0922974
COC(=O)CCCC=O	8	3	0.00220913	3	0.00273224	0.808542	-0.0922974
CCOCCCCNC	8	3	0.00220913	3	0.00273224	0.808542	-0.0922974
COCCN(C)CC=O	8	3	0.00220913	3	0.00273224	0.808542	-0.0922974
O=CN1CCOCC1	8	3	0.00220913	3	0.00273224	0.808542	-0.0922974
OCCNCCO	6	3	0.00220913	3	0.00273224	0.808542	-0.0922974
COCCNCCO	7	3	0.00220913	3	0.00273224	0.808542	-0.0922974
CN(CCO)CCO	7	3	0.00220913	3	0.00273224	0.808542	-0.0922974
CCOCCNCCO	8	3	0.00220913	3	0.00273224	0.808542	-0.0922974
COCCN(C)CCO	8	3	0.00220913	3	0.00273224	0.808542	-0.0922974
CCN(CCO)CCO	8	3	0.00220913	3	0.00273224	0.808542	-0.0922974
CCCc1ccoc1	8	2	0.00147275	2	0.00182149	0.808542	-0.0922974
Cc1ccc(C)nc1	8	2	0.00147275	2	0.00182149	0.808542	-0.0922974
OCc1ccncc1	8	2	0.00147275	2	0.00182149	0.808542	-0.0922974
Oc1ccccc1F	8	2	0.00147275	2	0.00182149	0.808542	-0.0922974
C=Cc1ccc[nH]1	7	2	0.00147275	2	0.00182149	0.808542	-0.0922974
C/C=C/c1ccc[nH]1	8	2	0.00147275	2	0.00182149	0.808542	-0.0922974
S/C=C\c1ccc[nH]1	8	2	0.00147275	2	0.00182149	0.808542	-0.0922974
Sn1ccnn1	6	2	0.00147275	2	0.00182149	0.808542	-0.0922974
O=[SH]n1ccnn1	7	2	0.00147275	2	0.00182149	0.808542	-0.0922974
O=[SH](=O)n1ccnn1	8	2	0.00147275	2	0.00182149	0.808542	-0.0922974
CC(C)(C)CCN	6	2	0.00147275	2	0.00182149	0.808542	-0.0922974
CC(C)(C)CCC(=O)O	8	2	0.00147275	2	0.00182149	0.808542	-0.0922974
COCC(N)=O	5	2	0.00147275	2	0.00182149	0.808542	-0.0922974
CCCCCn	5	2	0.00147275	2	0.00182149	0.808542	-0.0922974
CCC(C)Cn	5	2	0.00147275	2	0.00182149	0.808542	-0.0922974
CCCCCCn	6	2	0.00147275	2	0.00182149	0.808542	-0.0922974
CCCC(C)Cn	6	2	0.00147275	2	0.00182149	0.808542	-0.0922974
CCC(CC)Cn	6	2	0.00147275	2	0.00182149	0.808542	-0.0922974
CCCCCCCn	7	2	0.00147275	2	0.00182149	0.808542	-0.0922974
CCCCC(C)Cn	7	2	0.00147275	2	0.00182149	0.808542	-0.0922974
CCCC(CC)Cn	7	2	0.00147275	2	0.00182149	0.808542	-0.0922974
nCC1CCCCC1	8	2	0.00147275	2	0.00182149	0.808542	-0.0922974
C=CCNCNO	6	2	0.00147275	2	0.00182149	0.808542	-0.0922974
C=CCNC(=O)NO	7	2	0.00147275	2	0.00182149	0.808542	-0.0922974
C=CCNCN(C)O	7	2	0.00147275	2	0.00182149	0.808542	-0.0922974
C=CCNC(=O)N(C)O	8	2	0.00147275	2	0.00182149	0.808542	-0.0922974
C=CCNCN(O)CC	8	2	0.00147275	2	0.00182149	0.808542	-0.0922974
C=CC(=O)NCC	6	2	0.00147275	2	0.00182149	0.808542	-0.0922974
CC(C)NCNO	6	2	0.00147275	2	0.00182149	0.808542	-0.0922974
CC(C)NCN(C)O	7	2	0.00147275	2	0.00182149	0.808542	-0.0922974
CC(C)NC(=O)NO	7	2	0.00147275	2	0.00182149	0.808542	-0.0922974
C=CCNCNC(C)C	8	2	0.00147275	2	0.00182149	0.808542	-0.0922974
CCN(O)CNC(C)C	8	2	0.00147275	2	0.00182149	0.808542	-0.0922974
CC(C)NC(=O)N(C)O	8	2	0.00147275	2	0.00182149	0.808542	-0.0922974
NCCON	4	2	0.00147275	2	0.00182149	0.808542	-0.0922974
C=NOCCN	5	2	0.00147275	2	0.00182149	0.808542	-0.0922974
CCCCNCNO	7	2	0.00147275	2	0.00182149	0.808542	-0.0922974
CCCCNCN(C)O	8	2	0.00147275	2	0.00182149	0.808542	-0.0922974
CCCCNC(=O)NO	8	2	0.00147275	2	0.00182149	0.808542	-0.0922974
CCCC(CC)C(=O)O	8	2	0.00147275	2	0.00182149	0.808542	-0.0922974
CCCNCNCCO	8	2	0.00147275	2	0.00182149	0.808542	-0.0922974
C=CCNCNCCO	8	2	0.00147275	2	0.00182149	0.808542	-0.0922974
CCOCCC=O	6	2	0.00147275	2	0.00182149	0.808542	-0.0922974
CCOCCC(=O)O	7	2	0.00147275	2	0.00182149	0.808542	-0.0922974
CNCNC(C)(C)C	7	2	0.00147275	2	0.00182149	0.808542	-0.0922974
CCCC(C)CCN	7	2	0.00147275	2	0.00182149	0.808542	-0.0922974
CCNCNC(C)(C)C	8	2	0.00147275	2	0.00182149	0.808542	-0.0922974
CNC(=O)NC(C)(C)C	8	2	0.00147275	2	0.00182149	0.808542	-0.0922974
CCCC(C)CCNC	8	2	0.00147275	2	0.00182149	0.808542	-0.0922974
CCCCC(C)CCN	8	2	0.00147275	2	0.00182149	0.808542	-0.0922974
CCCCCCNN	7	2	0.00147275	2	0.00182149	0.808542	-0.0922974
CCCCCN(C)N	7	2	0.00147275	2	0.00182149	0.808542	-0.0922974
CCCCCCN(C)N	8	2	0.00147275	2	0.00182149	0.808542	-0.0922974
CCCCCN(N)CC	8	2	0.00147275	2	0.00182149	0.808542	-0.0922974
O=COCCCO	6	2	0.00147275	2	0.00182149	0.808542	-0.0922974
CC(=O)OCCCO	7	2	0.00147275	2	0.00182149	0.808542	-0.0922974
NCC1CCCC1	7	2	0.00147275	2	0.00182149	0.808542	-0.0922974
CNCCCCCCO	8	2	0.00147275	2	0.00182149	0.808542	-0.0922974
nnn[SH]=O	4	2	0.00147275	2	0.00182149	0.808542	-0.0922974
nnn[SH](=O)=O	5	2	0.00147275	2	0.00182149	0.808542	-0.0922974
C=C[C@@H](CC)C(C)(C)C	8	2	0.00147275	2	0.00182149	0.808542	-0.0922974
C=CC=CCCC(C)C	8	2	0.00147275	2	0.00182149	0.808542	-0.0922974
CCCc1ccsc1	8	1	0.000736377	1	0.000910747	0.808542	-0.0922974
OCc1ccco1	7	1	0.000736377	1	0.000910747	0.808542	-0.0922974
Cc1ccc(CO)o1	8	1	0.000736377	1	0.000910747	0.808542	-0.0922974
COCc1ccco1	8	1	0.000736377	1	0.000910747	0.808542	-0.0922974
O=Cc1cccnc1	8	1	0.000736377	1	0.000910747	0.808542	-0.0922974
CC(C)c1ccoc1	8	1	0.000736377	1	0.000910747	0.808542	-0.0922974
SCc1cnccn1	8	1	0.000736377	1	0.000910747	0.808542	-0.0922974
N=Cc1cnccn1	8	1	0.000736377	1	0.000910747	0.808542	-0.0922974
Cc1cc(C)c(C)o1	8	1	0.000736377	1	0.000910747	0.808542	-0.0922974
SCc1ccncc1	8	1	0.000736377	1	0.000910747	0.808542	-0.0922974
N=Cc1ccncc1	8	1	0.000736377	1	0.000910747	0.808542	-0.0922974
C=Cc1ccoc1	7	1	0.000736377	1	0.000910747	0.808542	-0.0922974
C/C=C/c1ccoc1	8	1	0.000736377	1	0.000910747	0.808542	-0.0922974
CCc1coc(C)c1	8	1	0.000736377	1	0.000910747	0.808542	-0.0922974
Ic1ccccc1	7	1	0.000736377	1	0.000910747	0.808542	-0.0922974
Sc1ccc[nH]1	6	1	0.000736377	1	0.000910747	0.808542	-0.0922974
CSc1ccc[nH]1	7	1	0.000736377	1	0.000910747	0.808542	-0.0922974
Nc1ccncc1	7	1	0.000736377	1	0.000910747	0.808542	-0.0922974
CNc1ccncc1	8	1	0.000736377	1	0.000910747	0.808542	-0.0922974
Cc1cc(N)ccn1	8	1	0.000736377	1	0.000910747	0.808542	-0.0922974
c1ncon1	5	1	0.000736377	1	0.000910747	0.808542	-0.0922974
SCc1cccnc1	8	1	0.000736377	1	0.000910747	0.808542	-0.0922974
N=Cc1cccnc1	8	1	0.000736377	1	0.000910747	0.808542	-0.0922974
CCCCSCC	6	1	0.000736377	1	0.000910747	0.808542	-0.0922974
CC(C)C[O-]	4	1	0.000736377	1	0.000910747	0.808542	-0.0922974
CC(C)C(=O)[O-]	5	1	0.000736377	1	0.000910747	0.808542	-0.0922974
CC(C)(C)C[O-]	5	1	0.000736377	1	0.000910747	0.808542	-0.0922974
CC(C)(C)C(=O)[O-]	6	1	0.000736377	1	0.000910747	0.808542	-0.0922974
CCC(O)C(N)=O	6	1	0.000736377	1	0.000910747	0.808542	-0.0922974
C/C=C/C(C)=N	5	1	0.000736377	1	0.000910747	0.808542	-0.0922974
CCCCCOC(C)C	8	1	0.000736377	1	0.000910747	0.808542	-0.0922974
CCCC(S)CC	6	1	0.000736377	1	0.000910747	0.808542	-0.0922974
[truncated: 2,273 more rows]
