# Supplementary material for: Machine Learning Uncovers Natural Product Modulators of the 5-Lipoxygenase Pathway and Facilitates the Elucidation of Their Biological Mechanisms
Source: ACS Chem Biol. 2023 Dec 27;19(1):217–29. doi: 10.1021/acschembio.3c00725 (PMC10804367; doi:10.1021/acschembio.3c00725)
Supplement: Supplementary file 2 — cb3c00725_si_002.zip [file cb3c00725_si_002.zip › Table S3 Predictions from 5-LO dataset.xlsx]

## Sheet: default_1
Smiles (Canonical)
